# Supplementary material for: The genetic architecture of protein stability
Source: Nature. 2024 Sep 25;634(8035):995–1003. doi: 10.1038/s41586-024-07966-0 (PMC11499273; doi:10.1038/s41586-024-07966-0)
Supplement: Supplementary file 5 — Illumina indexes used for sequencing [file 41586_2024_7966_MOESM5_ESM.xlsx]

## Sheet: README
Column name	Description
Library	Name of the library
assay	Yeast assay sample type (Input/Output)
Input/output	Input/output or wt used to identify sequencing errors only
Replicate number	Replicate number
P7 primer used	Name/identifier of P7 primer used
Demultiplex Illumina index	Nucleotide sequence of Illumina index used for demultiplexing
P5 primer used	Name/identifier of P75primer used
Demultiplex Illumina index	Nucleotide sequence of Illumina index used for demultiplexing

## Sheet: TableS3
Library	assay	Input/Output	Replicate number	P7 primer used	Demultiplex Illumina index	P5 primer used	Demultiplex Illumina index
library 1	AbundancePCA	Input	1	TS-HT-D7x-57-r	GTCGATGC	-	-
			2	TS-HT-D7x-5-r	AACCGGTT	-	-
			3	TS-HT-D7x-38-r	GACCGTCG	-	-
		Output	1	TS-HT-D7x-90-r	CAGGACCA	-	-
			2	TS-HT-D7x-7-r	ACTTCGTT	-	-
			3	TS-HT-D7x-55-r	TTAGTTGC	-	-
		wt	1	TS-HT-D7x-95-r	AGCTCCAA	-	-
library 2	AbundancePCA	Input	1	TS-HT-D7x-95-r	AGCTCCAA	-	-
			2	TS-HT-D7x-36-r	TTGGCAGG	-	-
			3	TS-HT-D7x-11-r	ATTCTCTT	-	-
		Output	1	TS-HT-D7x-41-r	CCGCAACG	-	-
			2	TS-HT-D7x-5-r	AACCGGTT	-	-
			3	TS-HT-D7x-61-r	GCAACGCC	-	-
library 3	AbundancePCA	Input	1	TS-HT-D7x-9-r	TGGTTCTT	-	-
			2	TS-HT-D7x-10-r	GTCTTCTT	-	-
			3	TS-HT-D7x-24-r	AATGCAAT	-	-
		Output	1	TS-HT-D7x-79-r	CAGAGAGA	-	-
			2	TS-HT-D7x-87-r	CGTCGCCA	-	-
			3	TS-HT-D7x-92-r	TCATCGAA	-	-
library 3	BindingPCA	Input	1	TS-HT-D7x-87-r	CGTCGCCA	-	-
			2	TS-HT-D7x-37-r	TGGATTCG	-	-
			3	TS-HT-D7x-93-r	GTCGCGAA	-	-
		Output	1	TS-HT-D7x-12-r	CGGTTGGT	-	-
			2	TS-HT-D7x-54-r	TAAGAATC	-	-
			3	TS-HT-D7x-51-r	AATCCGTC	-	-
library 4	AbundancePCA	Input	1	TS-HT-D7x-11-r	ATTCTCTT	TS-HT-D5x-11	ACTTAACG
			2	TS-HT-D7x-12-r	CGGTTGGT	TS-HT-D5x-12	AGAACTCT
			3	TS-HT-D7x-57-r	GTCGATGC	TS-HT-D5x-57	GAGGAGTA
		Output	1	TS-HT-D7x-58-r	AGAACCGC	TS-HT-D5x-58	GCAATCGC
			2	TS-HT-D7x-45-r	CTGATAAG	TS-HT-D5x-45	CTTCGTTA
			3	TS-HT-D7x-74-r	AGATACTA	TS-HT-D5x-74	TAACGTCG
		wt	1	TS-HT-D7x-75-r	CCTAACTA	TS-HT-D5x-75	TATTAACC
