# Supplementary material for: The genetic architecture of protein stability
Source: Nature. 2024 Sep 25;634(8035):995–1003. doi: 10.1038/s41586-024-07966-0 (PMC11499273; doi:10.1038/s41586-024-07966-0)
Supplement: Supplementary file 6 — Fitness estimates for all experiments [file 41586_2024_7966_MOESM6_ESM.xlsx]

## Sheet: README
Column name	Description
library	Library name
pca_type	Assay type (Binding=BindingPCA/Abundance=AbundancePCA)
aa_seq	Amino acid sequence
Nham_aa	Amino acid sequence hamming distance
WT	Wild-type sequence (TRUE=yes/NA=no)
fitness	Fitness
sigma	Fitness standard error
growthrate	Inferred growth rate
growthrate_sigma	Inferred growth rate standard error

## Sheet: TableS4
library	pca_type	aa_seq	Nham_aa	WT	fitness	sigma	growthrate	growthrate_sigma
1	Abundance	KYAQALFNFEPQEEGELSFSQGELIHLMESSNANWWKGACNGEIGLFPSSHVAPLD	25	NA	-1.23785	0.184852	-0.00241828	0.0187851
1	Abundance	KYAQALFNFEPQEEGELSFSQGELIHVLDNSNPNWWEGSCHGQIGLFPRSYVTHVN	18	NA	-1.42092	0.160354	-0.0210217	0.0162955
1	Abundance	KYAQALFNFEPQEEGELSFSQGELILLMDNSNANWWEGSCNGEIGMFPRSYVAPLD	23	NA	-1.10954	0.206817	0.010621	0.0210172
1	Abundance	KYAQALFNFEPQEEGELSFSQGELILLMDSSNANWWEGSCNGEIGMFPRNYVAHVD	23	NA	-1.24116	0.336347	-0.0027538	0.0341803
1	Abundance	KYAQALFNFEPQEEGELSFSQGELILVLENSDPNWWKGSCNGQIGLFPSSYVTPLD	21	NA	0.0239854	0.113742	0.125813	0.0115587
1	Abundance	KYAQALFNFEPQEEGELSFSQGELILVLESSDPNWWKGSCHGQIGMFPRNHVAHLD	21	NA	-0.596643	0.0407419	0.0627429	0.00414028
1	Abundance	KYAQALFNFEPQEEGELSFSQGEFIHLLENSDPNWWKGACHGQIGMFPRSYVAHLN	17	NA	-0.91238	0.322785	0.030657	0.0328021
1	Abundance	KYAQALFNFEPQEEGELSFSQGEFIHLLENSDPNWWKGACHGQIGMFPRSYVAHLD	18	NA	-1.23992	0.200537	-0.0026283	0.020379
1	Abundance	KYAQALFNFEPQEEGELSFSQGEFIHLLENSDPNWWKGACHGQIGMFPRSYVAHVD	17	NA	-0.933962	0.163644	0.0284639	0.0166299
1	Abundance	KYAQALFNFEPQEEGELSFSQGEFIHLLENSDPNWWKGACHGQIGMFPRSYVAPLN	16	NA	-0.964346	0.118397	0.0253761	0.0120317
1	Abundance	KYAQALFNFEPQEEGELSFSQGEFIHLLENSDPNWWKGACHGQIGMFPRSYVAPLD	17	NA	-0.983785	0.0387634	0.0234008	0.00393922
1	Abundance	KYAQALFNFEPQEEGELSFSQGEFIHLLENSDPNWWKGACHGQIGMFPRSYVAPVD	16	NA	-0.884036	0.167601	0.0335375	0.017032
1	Abundance	KYAQALFNFEPQEEGELSFSQGEFIHVMENSDANWWKGACNGQTGMFPSSHVAHVN	17	NA	-1.09866	0.191686	0.0117268	0.0194796
1	Abundance	KYAQALFNFEPQEEGELSFSQGEFILLLESSNPNWWKGACHGQIGLFPRSYVTHLD	21	NA	-1.22174	0.0660485	-0.000781213	0.00671199
1	Abundance	KYAQALFNFEPQEEGELSFSQGEFILLLESSNANWWKGACHGEIGMFPRSHVTHVN	21	NA	-1.20568	0.282667	0.0008511	0.0287252
1	Abundance	KYAQALFNFEPQEEGELSFSQGEFILVLDNSDANWWKGSCHGQIGMFPSNYVTHLN	17	NA	-0.4945	0.04667	0.0731229	0.0047427
1	Abundance	KYAQALFNFEPQEEGELSFSQGDLIHLMDNSNPNWWKGACNGQTGMFPRSHVAHVN	16	NA	-1.40426	0.0519476	-0.0193288	0.00527902
1	Abundance	KYAQALFNFEPQEEGELSFSQGDLIHLMDNSDANWWKGACHGQIGMFPSNYVAPLN	15	NA	-0.42657	0.0669829	0.0800261	0.00680695
1	Abundance	KYAQALFNFEPQEEGELSFSQGDLIHLLDNSNANWWEGSCHGETGLFPRSHVAPVD	21	NA	-1.30022	0.0689989	-0.00875636	0.00701181
1	Abundance	KYAQALFNFEPQEEGELSFSQGDLIHVLENSNANWWEGSCHGQTGMFPSSHVTPLD	20	NA	-0.600763	0.149285	0.0623242	0.0151707
1	Abundance	KYAQALFNFEPQEEGELSFSQGDLILLMESSNPNWWKGSCHGETGMFPRSHVAHVN	20	NA	-1.13382	0.169195	0.00815346	0.017194
1	Abundance	KYAQALFNFEPQEEGELSFSQGDLILLMESSDPNWWKGSCNGETGMFPSSYVTPLD	20	NA	0.0244293	0.0417157	0.125858	0.00423924
1	Abundance	KYAQALFNFEPQEEGELSFSQGDLILLLDNSDPNWWEGSCHGQTGLFPSNYVTHLN	18	NA	-0.276307	0.0750239	0.0952962	0.00762409
1	Abundance	KYAQALFNFEPQEEGELSFSQGDLILVMESSDANWWKGSCHGQIGMFPSSHVTPVD	19	NA	0.0551324	0.114774	0.128978	0.0116635
1	Abundance	KYAQALFNFEPQEEGELSFSQGDLILVLENSNPNWWEGACHGQIGLFPSNHVAHLN	21	NA	-0.911029	0.134835	0.0307943	0.0137022
1	Abundance	KYAQALFNFEPQEEGELSFSQGDLILVLDNSNANWWEGACNGQTGMFPRSHVTPVD	18	NA	-0.570556	0.109628	0.0653939	0.0111406
1	Abundance	KYAQALFNFEPQEEGELSFSQGDFIHLMESSNPNWWKGSCNGQTGMFPRNYVAHVD	17	NA	-1.11117	0.090785	0.010456	0.00922576
1	Abundance	KYAQALFNFEPQEEGELSFSQGDFIHLMDSSDANWWKGACNGEIGLFPRNYVTHLD	18	NA	-0.808639	0.114066	0.0411994	0.0115916
1	Abundance	KYAQALFNFEPQEEGELSFSQGDFIHLLENSDPNWWKGACHGEIGLFPSSYVAHLD	20	NA	-0.883421	0.0635045	0.0335999	0.00645347
1	Abundance	KYAQALFNFEPQEEGELSFSQGDFIHVLESSDPNWWKGSCNGQIGLFPSNYVAPLN	18	NA	-0.00729945	0.0539577	0.122633	0.0054833
1	Abundance	KYAQALFNFEPQEEGELSFSQGDFIHVLDSSDPNWWKGACNGQTGLFPRNHVTPVD	14	NA	-0.0960515	0.0498711	0.113614	0.00506801
1	Abundance	KYAQALFNFEPQEEGELSFSQGDFILLMESSNPNWWKGACNGEIGLFPRSYVTPVN	18	NA	-1.07842	0.0902853	0.013784	0.00917498
1	Abundance	KYAQALFNFEPQEEGELSFSQGDFILVLESSDPNWWKGSCNGETGMFPSNHVTHLD	20	NA	-0.285202	0.0820381	0.0943922	0.00833689
1	Abundance	KYAQALFNFEPQEEGELSFSRGELIHLMESSDPNWWKGSCHGETGLFPSSYVTHVD	19	NA	-1.01666	0.0551341	0.0200598	0.00560284
1	Abundance	KYAQALFNFEPQEEGELSFSRGELIHVLDNSDPNWWKGACNGEIGMFPSSYVAHLD	19	NA	-0.159924	0.105415	0.107123	0.0107125
1	Abundance	KYAQALFNFEPQEEGELSFSRGELILLMDNSDANWWKGSCHGEIGMFPRNHVAPLN	18	NA	-0.810159	0.180552	0.041045	0.0183481
1	Abundance	KYAQALFNFEPQEEGELSFSRGELILLLDNSDANWWKGSCHGQIGMFPSNHVAHVD	20	NA	-0.082018	0.043343	0.11504	0.00440461
1	Abundance	KYAQALFNFEPQEEGELSFSRGEFIHLMESSNPNWWKGACHGQTGLFPSSHVAPLD	19	NA	-1.30337	0.24451	-0.0090764	0.0248477
1	Abundance	KYAQALFNFEPQEEGELSFSRGEFIHLLENSNANWWEGACHGETGMFPRNYVAHLD	19	NA	-1.52347	0.275335	-0.0314433	0.0279802
1	Abundance	KYAQALFNFEPQEEGELSFSRGEFIHLLDSSDPNWWKGSCNGEIGMFPRSHVAPLD	20	NA	-0.402395	0.119669	0.0824829	0.012161
1	Abundance	KYAQALFNFEPQEEGELSFSRGEFIHVMDNSDPNWWKGACNGQIGMFPSNYVAHVD	14	NA	-0.242631	0.130192	0.0987184	0.0132304
1	Abundance	KYAQALFNFEPQEEGELSFSRGEFIHVMDSSDPNWWKGSCNGEIGMFPRSYVAHVD	17	NA	-0.558602	0.0418883	0.0666088	0.00425678
1	Abundance	KYAQALFNFEPQEEGELSFSRGEFILVLENSDANWWKGSCHGQTGMFPSSHVAHVD	19	NA	-0.119562	0.0978695	0.111225	0.00994571
1	Abundance	KYAQALFNFEPQEEGELSFSRGDLIHVMDSSNANWWKGSCNGETGLFPRSHVAPLD	20	NA	-0.508678	0.077564	0.0716821	0.00788223
1	Abundance	KYAQALFNFEPQEEGELSFSRGDLILLLDNSNPNWWKGSCHGEIGLFPSSHVAPLD	22	NA	-0.16046	0.057932	0.107069	0.00588717
1	Abundance	KYAQALFNFEPQEEGELSFSRGDLILVMESSNPNWWKGACHGQIGLFPRNYVAPLN	16	NA	-0.487455	0.0429631	0.0738388	0.004366
1	Abundance	KYAQALFNFEPQEEGELSFSRGDLILVMESSNPNWWKGACHGQIGLFPRNYVAPLD	17	NA	-0.590329	0.134854	0.0633845	0.0137042
1	Abundance	KYAQALFNFEPQEEGELSFSRGDLILVLESSDPNWWKGSCHGEIGLFPRNHVTPVD	18	NA	0.0858578	0.119087	0.1321	0.0121019
1	Abundance	KYAQALFNFEPQEEGELSFSRGDFIHLMDNSNPNWWKGSCNGETGMFPSSYVAPLD	17	NA	-0.501149	0.0402693	0.0724472	0.00409225
1	Abundance	KYAQALFNFEPQEEGELSFSRGDFIHVMDSSDPNWWKGSCHGETGMFPRNYVAHLN	13	NA	-1.25513	0.242714	-0.00417345	0.0246651
1	Abundance	KYAQALFNFEPQEEGELSFSRGDFILLMESSDPNWWEGSCNGQIGMFPRNYVAPVD	17	NA	-0.970868	0.0665045	0.0247134	0.00675833
1	Abundance	KYAQALFNFEPQEEGELSFSRGDFILLLENSNPNWWKGACHGQIGLFPSSHVAHLD	21	NA	-0.345529	0.115842	0.0882617	0.0117721
1	Abundance	KYAQALFNFEPQEEGELSFSRGDFILVMDNSNANWWEGACHGETGLFPRNYVAPLD	16	NA	-1.17539	0.0936301	0.00392893	0.00951489
1	Abundance	KYAQALFNFEPQEEGELSFSRGDFILVLDSSDANWWKGACNGETGMFPSNYVTHLD	17	NA	-0.138652	0.0436249	0.109285	0.00443325
1	Abundance	KYAQALFNFEPQEEGELSFSRGDFILVLDSSDANWWKGSCHGQTGLFPSSHVAPVN	17	NA	-0.0261477	0.0702098	0.120718	0.00713487
1	Abundance	KYAQALFNFEPQEEGELSFRQGELIHLMDSSNANWWEGACNGETGMFPSSYVTPLD	20	NA	-0.723728	0.146367	0.0498283	0.0148741
1	Abundance	KYAQALFNFEPQEEGELSFRQGELIHLLDNSDANWWEGSCNGEIGMFPRNHVTHLD	21	NA	-1.1911	0.0713053	0.00233256	0.0072462
1	Abundance	KYAQALFNFEPQEEGELSFRQGELIHVMENSNPNWWKGSCHGEIGMFPSNHVTHVN	17	NA	-1.15596	0.251235	0.00590393	0.025531
1	Abundance	KYAQALFNFEPQEEGELSFRQGELIHVMENSDANWWEGACHGETGMFPRSHVAHLN	18	NA	-1.13523	0.103658	0.00801074	0.0105339
1	Abundance	KYAQALFNFEPQEEGELSFRQGELIHVLDNSDPNWWEGACNGETGMFPRSHVTPLN	16	NA	-0.212016	0.0973317	0.10183	0.00989106
1	Abundance	KYAQALFNFEPQEEGELSFRQGELILLMESSDANWWEGSCNGETGMFPRNHVAPVD	21	NA	-1.31211	0.141523	-0.00996486	0.0143819
1	Abundance	KYAQALFNFEPQEEGELSFRQGELILVMESSDPNWWEGACNGETGLFPSNHVAHLD	22	NA	-1.27651	0.226261	-0.00634696	0.0229931
1	Abundance	KYAQALFNFEPQEEGELSFRQGELILVLENSDPNWWEGSCNGQTGLFPSSHVTPVN	19	NA	-0.27204	0.0435198	0.0957298	0.00442257
1	Abundance	KYAQALFNFEPQEEGELSFRQGELILVLESSDANWWKGACNGQIGMFPSSHVAPLN	21	NA	-0.043494	0.116518	0.118955	0.0118408
1	Abundance	KYAQALFNFEPQEEGELSFRQGEFIHLLDNSNPNWWEGACNGEIGLFPRNYVTHLD	19	NA	-1.5514	0.242297	-0.0342819	0.0246227
1	Abundance	KYAQALFNFEPQEEGELSFRQGEFIHVMENSNANWWKGSCNGETGLFPSSYVAHLD	21	NA	-0.950125	0.201807	0.0268213	0.0205081
1	Abundance	KYAQALFNFEPQEEGELSFRQGEFIHVMENSNANWWKGSCNGETGLFPSSYVAHVN	19	NA	-1.01381	0.159509	0.0203492	0.0162096
1	Abundance	KYAQALFNFEPQEEGELSFRQGEFIHVMENSNANWWKGSCNGETGLFPSSYVAHVD	20	NA	-1.17075	0.040094	0.00440121	0.00407444
1	Abundance	KYAQALFNFEPQEEGELSFRQGEFIHVMENSNANWWKGSCHGQIGMFPSSHVTPLN	17	NA	-0.726456	0.0622549	0.0495511	0.00632648
1	Abundance	KYAQALFNFEPQEEGELSFRQGEFIHVMENSDANWWKGSCHGQIGLFPRSHVAHLD	19	NA	-0.480198	0.0599703	0.0745763	0.00609431
1	Abundance	KYAQALFNFEPQEEGELSFRQGEFILLMDSSDANWWKGACNGEIGMFPRSYVAHLD	20	NA	-0.717982	0.0963172	0.0504122	0.00978796
1	Abundance	KYAQALFNFEPQEEGELSFRQGEFILVMESSDANWWKGSCNGEIGLFPRSHVAHLD	23	NA	-0.991882	0.051611	0.0225779	0.00524482
1	Abundance	KYAQALFNFEPQEEGELSFRQGEFILVLDSSDPNWWEGACNGQIGMFPRNHVAPLD	18	NA	-0.486206	0.0553246	0.0739658	0.00562221
1	Abundance	KYAQALFNFEPQEEGELSFRQGDLIHLLDNSNANWWKGSCNGEIGMFPRSYVAPLN	19	NA	-0.541599	0.125663	0.0683366	0.0127701
1	Abundance	KYAQALFNFEPQEEGELSFRQGDLIHVMENSNPNWWKGACHGETGMFPRNYVAPLN	13	NA	-0.961811	0.0809657	0.0256338	0.00822791
1	Abundance	KYAQALFNFEPQEEGELSFRQGDLILVMENSNPNWWKGACHGQIGMFPSSHVAHLD	19	NA	-0.100165	0.124495	0.113196	0.0126515
1	Abundance	KYAQALFNFEPQEEGELSFRQGDFIHLMENSNANWWKGSCNGEIGMFPSNYVTPLD	18	NA	-1.03617	0.0707461	0.0180777	0.00718937
1	Abundance	KYAQALFNFEPQEEGELSFRQGDFIHLMDNSDPNWWKGSCHGQIGMFPRSHVTPVD	13	NA	-0.42211	0.0685819	0.0804793	0.00696944
1	Abundance	KYAQALFNFEPQEEGELSFRQGDFIHLLESSDPNWWEGSCHGETGLFPRSYVAHVD	19	NA	-1.15505	0.17913	0.00599688	0.0182036
1	Abundance	KYAQALFNFEPQEEGELSFRQGDFIHVLDNSNANWWEGSCNGQIGMFPRSHVAHLN	19	NA	-0.615721	0.154722	0.0608042	0.0157232
1	Abundance	KYAQALFNFEPQEEGELSFRQGDFILLLENSNANWWEGSCNGETGLFPSNHVTHVD	22	NA	-1.14617	0.132108	0.00689863	0.0134251
1	Abundance	KYAQALFNFEPQEEGELSFRQGDFILVMENSDANWWKGSCHGQTGLFPSNYVAPLD	16	NA	-0.349438	0.140568	0.0878644	0.0142848
1	Abundance	KYAQALFNFEPQEEGELSFRQGDFILVMDNSNPNWWKGSCNGEIGMFPRNYVTHVD	15	NA	-0.380483	0.0566436	0.0847096	0.00575625
1	Abundance	KYAQALFNFEPQEEGELSFRQGDFILVMDNSDPNWWKGACHGQIGMFPRSYVAHVN	12	NA	-0.24848	0.116953	0.098124	0.011885
1	Abundance	KYAQALFNFEPQEEGELSFRRGELIHLLDNSNPNWWEGACHGQIGMFPSNYVTHVN	15	NA	-0.652939	0.136923	0.0570221	0.0139144
1	Abundance	KYAQALFNFEPQEEGELSFRRGELIHVMENSDANWWEGACNGQTGLFPSSYVAPLN	17	NA	-0.764515	0.0696936	0.0456834	0.00708241
1	Abundance	KYAQALFNFEPQEEGELSFRRGELIHVLENSDANWWKGACHGQIGMFPRNYVTPVN	12	NA	-0.678815	0.1178	0.0543924	0.0119711
1	Abundance	KYAQALFNFEPQEEGELSFRRGELIHVLESSDANWWKGSCNGQTGMFPRSYVTPLD	17	NA	-0.177633	0.103974	0.105324	0.0105661
1	Abundance	KYAQALFNFEPQEEGELSFRRGELIHVLESSDANWWEGACNGQTGMFPRNHVAHVD	18	NA	-0.94717	0.0579973	0.0271216	0.00589381
1	Abundance	KYAQALFNFEPQEEGELSFRRGELILLMESSNPNWWKGACHGETGMFPSSHVAHLD	21	NA	-1.33775	0.115184	-0.0125702	0.0117052
1	Abundance	KYAQALFNFEPQEEGELSFRRGELILLLENSNANWWKGSCHGETGMFPRNHVAPVN	18	NA	-1.4622	0.132586	-0.0252173	0.0134737
1	Abundance	KYAQALFNFEPQEEGELSFRRGEFIHVMENSDANWWEGSCHGETGLFPSSHVTHVD	18	NA	-0.794437	0.0481013	0.0426427	0.00488816
1	Abundance	KYAQALFNFEPQEEGELSFRRGEFIHVMESSNPNWWKGACHGEIGLFPRSHVAPLD	18	NA	-0.896932	0.12024	0.0322269	0.0122191
1	Abundance	KYAQALFNFEPQEEGELSFRRGEFIHVMDSSNANWWEGSCNGETGMFPSSYVTPVN	16	NA	-1.24316	0.0944527	-0.00295774	0.00959848
1	Abundance	KYAQALFNFEPQEEGELSFRRGEFILLMENSDANWWKGACNGQTGMFPRNYVTPVD	13	NA	-0.394419	0.045718	0.0832933	0.00464596
1	Abundance	KYAQALFNFEPQEEGELSFRRGEFILVLESSDPNWWKGACHGQIGLFPSSHVTHLN	18	NA	-0.327153	0.0661628	0.0901291	0.00672361
1	Abundance	KYAQALFNFEPQEEGELSFRRGDLIHLLDNSNANWWKGSCHGQIGLFPRSHVAHLD	20	NA	-0.857167	0.124817	0.0362679	0.0126842
1	Abundance	KYAQALFNFEPQEEGELSFRRGDLILLMDSSNANWWEGACNGQIGLFPRSYVTPVD	18	NA	-0.331659	0.111226	0.0896712	0.011303
1	Abundance	KYAQALFNFEPQEEGELSFRRGDLILVMENSNPNWWKGSCHGQIGMFPSSHVTHLD	18	NA	-0.116459	0.0386701	0.11154	0.00392974
1	Abundance	KYAQALFNFEPQEEGELSFRRGDLILVMDNSNANWWEGACHGQIGMFPRNHVAPLD	16	NA	-0.687439	0.0488655	0.0535161	0.00496582
1	Abundance	KYAQALFNFEPQEEGELSFRRGDFIHLLENSDPNWWKGACNGQIGMFPSNYVAHLD	16	NA	-0.25816	0.0534356	0.0971403	0.00543024
1	Abundance	KYAQALFNFEPQEEGELSFRRGDFIHVMESSDANWWKGSCNGEIGLFPSSYVTPVD	17	NA	-0.0725201	0.0686494	0.116005	0.0069763
1	Abundance	KYAQALFNFEPQEEGELSFRRGDFIHVLDSSDANWWKGACNGETGMFPRSYVTHVD	14	NA	-0.298944	0.13057	0.0929957	0.0132688
1	Abundance	KYAQALFNFEPQEEGELSFRRGDFILLMDNSDPNWWEGACNGQIGLFPSSYVAHVN	16	NA	-0.373298	0.11602	0.0854397	0.0117902
1	Abundance	KYAQALFNFEPQEEGELSFRRGDFILLMDNSDPNWWEGACNGQIGLFPSSYVAHVD	17	NA	-0.296497	0.0380406	0.0932444	0.00386576
1	Abundance	KYAQALFNFEPQEEGELSFRRGDFILLLENSNPNWWKGSCNGQIGLFPSNHVAHVN	19	NA	-0.59938	0.119742	0.0624648	0.0121684
1	Abundance	KYAQALFNFEPQEEGELSFRRGDFILLLESSNPNWWEGACNGQIGLFPRNYVAHVD	19	NA	-1.1637	0.094119	0.00511726	0.00956457
1	Abundance	KYAQALFNFEPQEEGELSFRRGDFILVLDSSDANWWEGSCHGQTGLFPSNHVTHLD	18	NA	-0.272727	0.0501651	0.09566	0.00509788
1	Abundance	KYAQALFNFEPQEEGELGFSQGELIHLLENSNANWWKGSCNGETGLFPRNYVAPVD	20	NA	-1.41884	0.469794	-0.02081	0.0477415
1	Abundance	KYAQALFNFEPQEEGELGFSQGELIHVMDNSNPNWWEGSCHGQIGLFPSSYVTHVD	18	NA	-1.04909	0.12995	0.0167641	0.0132058
1	Abundance	KYAQALFNFEPQEEGELGFSQGELILLMESSDPNWWEGACNGEIGLFPRNHVTPLD	21	NA	-1.09338	0.29521	0.0122632	0.0299999
1	Abundance	KYAQALFNFEPQEEGELGFSQGELILLLDNSDPNWWEGSCNGEIGMFPSSHVAPVD	22	NA	-0.145535	0.124842	0.108586	0.0126867
1	Abundance	KYAQALFNFEPQEEGELGFSQGELILLLDNSDANWWKGACNGEIGLFPSSHVTPVD	21	NA	-0.294506	0.0728612	0.0934467	0.00740431
1	Abundance	KYAQALFNFEPQEEGELGFSQGELILVLDNSNPNWWKGSCHGQIGLFPRSYVAHVD	19	NA	-0.128147	0.0511613	0.110352	0.00519912
1	Abundance	KYAQALFNFEPQEEGELGFSQGEFIHLMDNSDPNWWKGSCNGETGLFPRSHVTPVD	16	NA	-0.450872	0.129551	0.0775565	0.0131652
1	Abundance	KYAQALFNFEPQEEGELGFSQGEFIHVMENSDANWWEGSCHGQIGLFPRNYVAPLD	17	NA	-1.29338	0.467901	-0.00806104	0.0475492
1	Abundance	KYAQALFNFEPQEEGELGFSQGEFIHVLDSSDANWWKGSCNGEIGMFPRSYVTHLN	18	NA	-0.961721	0.0531338	0.0256429	0.00539957
1	Abundance	KYAQALFNFEPQEEGELGFSQGEFILLMESSNANWWEGACNGETGMFPSNHVAPLN	21	NA	-1.16138	0.29522	0.00535279	0.0300008
1	Abundance	KYAQALFNFEPQEEGELGFSQGEFILLLDNSDPNWWKGSCNGEIGLFPRSYVAHVD	20	NA	-0.463886	0.0605847	0.076234	0.00615674
1	Abundance	KYAQALFNFEPQEEGELGFSQGEFILVLESSNPNWWEGACHGETGLFPRSHVTHLD	21	NA	-1.24104	0.112924	-0.00274231	0.0114756
1	Abundance	KYAQALFNFEPQEEGELGFSQGEFILVLDNSDANWWKGSCNGQIGLFPRSYVTHVD	18	NA	-0.308035	0.12287	0.0920719	0.0124863
1	Abundance	KYAQALFNFEPQEEGELGFSQGDLIHVMESSNANWWKGSCHGEIGLFPSSYVAPLN	20	NA	-0.25718	0.101364	0.0972399	0.0103008
1	Abundance	KYAQALFNFEPQEEGELGFSQGDLIHVMDNSDPNWWKGSCNGQIGMFPRSYVAHVN	14	NA	-0.292143	0.0392503	0.0936869	0.0039887
1	Abundance	KYAQALFNFEPQEEGELGFSQGDLIHVMDNSDPNWWKGSCNGQIGMFPRSYVAHVD	15	NA	-0.219117	0.116035	0.101108	0.0117918
1	Abundance	KYAQALFNFEPQEEGELGFSQGDLIHVLESSDANWWEGACNGQIGLFPRNHVAHVN	19	NA	-1.03405	0.267996	0.0182929	0.0272343
1	Abundance	KYAQALFNFEPQEEGELGFSQGDLIHVLDSSNANWWEGACNGEIGLFPRSHVAHLD	23	NA	-0.882765	0.115174	0.0336666	0.0117042
1	Abundance	KYAQALFNFEPQEEGELGFSQGDLIHVLDSSDANWWKGSCNGETGLFPSNYVAHVN	18	NA	-0.0743347	0.0893072	0.115821	0.00907559
1	Abundance	KYAQALFNFEPQEEGELGFSQGDLILLMENSNANWWKGSCHGEIGMFPRNYVAHLD	20	NA	-0.549235	0.0949663	0.0675606	0.00965068
1	Abundance	KYAQALFNFEPQEEGELGFSQGDLILLMESSDANWWEGACHGETGLFPRNHVTHLN	19	NA	-1.36656	0.10461	-0.0154977	0.0106307
1	Abundance	KYAQALFNFEPQEEGELGFSQGDLILLMDNSNANWWKGSCHGQIGMFPSNYVTHLN	17	NA	-0.150002	0.0790387	0.108132	0.00803209
1	Abundance	KYAQALFNFEPQEEGELGFSQGDLILLLDNSDPNWWKGACHGQTGLFPSSHVTHLD	18	NA	-0.0319294	0.0976176	0.12013	0.00992011
1	Abundance	KYAQALFNFEPQEEGELGFSQGDLILVMENSDANWWKGSCNGQIGLFPRNYVAHVN	17	NA	-0.927714	0.04785	0.0290988	0.00486262
1	Abundance	KYAQALFNFEPQEEGELGFSQGDFIHVLESSNANWWKGACHGEIGMFPRSHVAPVD	18	NA	-0.385111	0.111597	0.0842392	0.0113407
1	Abundance	KYAQALFNFEPQEEGELGFSQGDFILLMDNSDANWWKGSCNGEIGMFPRSHVAHVD	19	NA	-0.479831	0.0546124	0.0746136	0.00554983
1	Abundance	KYAQALFNFEPQEEGELGFSQGDFILLLENSNANWWKGSCNGEIGLFPSSHVTPLD	23	NA	-0.415695	0.0448707	0.0811313	0.00455986
1	Abundance	KYAQALFNFEPQEEGELGFSQGDFILLLESSNANWWEGACHGQIGLFPRNYVTHLN	19	NA	-1.30071	0.18511	-0.00880558	0.0188113
1	Abundance	KYAQALFNFEPQEEGELGFSQGDFILVMENSNPNWWEGSCHGQIGLFPSNHVTPLD	18	NA	-0.702598	0.125257	0.0519755	0.0127289
1	Abundance	KYAQALFNFEPQEEGELGFSQGDFILVMDSSNANWWEGACHGQIGMFPRSHVAPLN	17	NA	-0.625066	0.0454457	0.0598545	0.00461829
1	Abundance	KYAQALFNFEPQEEGELGFSQGDFILVMDSSNANWWEGACHGQIGMFPRSHVAPLD	18	NA	-0.652357	0.140615	0.0570811	0.0142896
1	Abundance	KYAQALFNFEPQEEGELGFSQGDFILVMDSSNANWWEGSCNGQIGMFPRSYVAHLD	20	NA	-0.84657	0.0547203	0.0373448	0.00556079
1	Abundance	KYAQALFNFEPQEEGELGFSQGDFILVLENSDANWWEGSCHGETGMFPRSHVAPLD	19	NA	-0.660877	0.0424474	0.0562154	0.0043136
1	Abundance	KYAQALFNFEPQEEGELGFSRGELIHLLDNSNPNWWKGACNGQIGLFPRNHVAHLN	18	NA	-1.04647	0.373725	0.0170305	0.0379788
1	Abundance	KYAQALFNFEPQEEGELGFSRGELIHLLDNSDANWWKGACNGQIGLFPSSYVTPLD	18	NA	-0.152919	0.0406465	0.107835	0.00413059
1	Abundance	KYAQALFNFEPQEEGELGFSRGELIHVMDNSNANWWKGSCNGQIGLFPRSYVTPVN	15	NA	-1.07544	0.0632923	0.0140862	0.0064319
1	Abundance	KYAQALFNFEPQEEGELGFSRGELIHVLDNSDPNWWKGACHGETGMFPSSHVAHLN	16	NA	0.00177876	0.0947488	0.123556	0.00962858
1	Abundance	KYAQALFNFEPQEEGELGFSRGELIHVLDSSDPNWWEGACHGEIGLFPSSHVTPVD	18	NA	-0.0427539	0.0429367	0.11903	0.00436332
1	Abundance	KYAQALFNFEPQEEGELGFSRGELILVLDNSDANWWEGACHGQIGLFPSSYVTHLN	18	NA	-0.181397	0.0844459	0.104941	0.00858157
1	Abundance	KYAQALFNFEPQEEGELGFSRGEFIHVMDNSDPNWWKGSCHGQTGLFPRSHVTHLD	14	NA	-0.972933	0.0546058	0.0245035	0.00554916
1	Abundance	KYAQALFNFEPQEEGELGFSRGEFILVMDNSDPNWWEGSCHGQTGLFPRSYVTHVD	14	NA	-0.194901	0.0975078	0.103569	0.00990895
1	Abundance	KYAQALFNFEPQEEGELGFSRGDLIHVLDSSDPNWWKGACHGEIGMFPSNHVAHVN	15	NA	-0.0272918	0.0450926	0.120602	0.00458241
1	Abundance	KYAQALFNFEPQEEGELGFSRGDFIHLMESSDANWWKGSCNGQTGLFPSNHVAHVD	18	NA	-0.693259	0.154811	0.0529246	0.0157322
1	Abundance	KYAQALFNFEPQEEGELGFSRGDFIHLLENSNPNWWEGACHGQIGMFPRSHVTHLD	17	NA	-1.29338	0.467901	-0.00806104	0.0475492
1	Abundance	KYAQALFNFEPQEEGELGFSRGDFILVMDNSDPNWWKGACNGQTGMFPRNHVAHLD	13	NA	-0.853212	0.170723	0.0366698	0.0173493
1	Abundance	KYAQALFNFEPQEEGELGFSRGDFILVLDNSNANWWKGSCHGEIGLFPRNHVAPLD	18	NA	-0.616866	0.0437059	0.0606878	0.00444149
1	Abundance	KYAQALFNFEPQEEGELGFRQGELIHLMESSDPNWWKGSCHGQIGLFPSSYVAPLN	18	NA	-0.321552	0.067515	0.0906982	0.00686102
1	Abundance	KYAQALFNFEPQEEGELGFRQGELIHVMDNSDANWWKGSCNGQTGLFPSSHVAHLD	19	NA	-0.200135	0.0588873	0.103037	0.00598425
1	Abundance	KYAQALFNFEPQEEGELGFRQGELIHVMDSSNANWWKGSCNGETGLFPRSHVAPLN	19	NA	-0.312007	0.109447	0.0916682	0.0111222
1	Abundance	KYAQALFNFEPQEEGELGFRQGELIHVLDNSNPNWWEGSCNGEIGLFPSSHVAHVN	21	NA	-1.00445	0.204577	0.021301	0.0207895
1	Abundance	KYAQALFNFEPQEEGELGFRQGELILVMESSDANWWKGSCHGQIGMFPRSHVAPVD	18	NA	-0.0514825	0.0949846	0.118143	0.00965254
1	Abundance	KYAQALFNFEPQEEGELGFRQGELILVMDNSNPNWWEGACNGQTGLFPSSYVTHVN	16	NA	0.115657	0.0845573	0.135128	0.0085929
1	Abundance	KYAQALFNFEPQEEGELGFRQGDLILVLDNSDPNWWEGACHGQIGLFPRNHVTHLN	15	NA	-0.491859	0.140163	0.0733913	0.0142437
1	Abundance	KYAQALFNFEPQEEGELGFRQGDFIHLMESSDANWWKGSCHGQTGLFPRSYVAHLD	17	NA	-0.647109	0.0922796	0.0576144	0.00937765
1	Abundance	KYAQALFNFEPQEEGELGFRQGDFIHLMDNSDANWWKGSCNGETGMFPSNYVAPLN	14	NA	-0.872728	0.182372	0.0346866	0.018533
1	Abundance	KYAQALFNFEPQEEGELGFRQGDFIHLMDNSDANWWKGSCNGETGMFPSNYVAPLD	15	NA	-1.08696	0.1568	0.0129161	0.0159343
1	Abundance	KYAQALFNFEPQEEGELGFRQGDFIHLMDNSDANWWKGSCNGETGMFPSNYVAPVN	13	NA	-1.35199	0.476107	-0.0140169	0.048383
1	Abundance	KYAQALFNFEPQEEGELGFRQGDFILLLESSDANWWEGSCNGQTGLFPSSHVAHLD	23	NA	-0.722016	0.0486705	0.0500023	0.004946
1	Abundance	KYAQALFNFEPQEEGELGFRQGDFILLLDSSNPNWWEGACNGQIGMFPSNHVTHVD	18	NA	-0.0424925	0.109756	0.119057	0.0111537
1	Abundance	KYAQALFNFEPQEEGELGFRQGDFILVMENSDANWWKGACHGQIGLFPRNYVTHVN	12	NA	-0.874641	0.0512683	0.0344922	0.00521
1	Abundance	KYAQALFNFEPQEEGELGFRQGDFILVMDSSNANWWKGSCNGQIGMFPSSYVAHLD	19	NA	-0.173238	0.107561	0.10577	0.0109306
1	Abundance	KYAQALFNFEPQEEGELGFRQGDFILVLDNSDPNWWKGACHGQTGMFPSSYVTHVD	12	NA	-0.105144	0.0479021	0.11269	0.00486792
1	Abundance	KYAQALFNFEPQEEGELGFRRGELILLMESSNANWWKGSCHGQTGLFPSNYVTHVD	18	NA	-0.796426	0.149987	0.0424406	0.015242
1	Abundance	KYAQALFNFEPQEEGELGFRRGELILLLDNSNANWWEGSCHGEIGLFPSSYVAPLD	22	NA	-0.503675	0.0454162	0.0721906	0.00461529
1	Abundance	KYAQALFNFEPQEEGELGFRRGELILLLDSSNANWWKGSCNGQIGMFPRNHVAHLD	21	NA	-0.199093	0.115374	0.103143	0.0117245
1	Abundance	KYAQALFNFEPQEEGELGFRRGEFIHLLDSSNANWWEGSCNGQIGLFPRNHVTPLD	19	NA	-1.22207	0.474527	-0.000814618	0.0482225
1	Abundance	KYAQALFNFEPQEEGELGFRRGEFIHVMDNSNANWWKGSCNGQTGLFPRNHVAHLD	16	NA	-1.0702	0.229622	0.0146187	0.0233347
1	Abundance	KYAQALFNFEPQEEGELGFRRGEFILVLENSNANWWEGACHGETGMFPSNHVTHVN	16	NA	-1.23283	0.0890985	-0.00190781	0.00905438
1	Abundance	KYAQALFNFEPQEEGELGFRRGEFILVLENSDANWWEGSCHGETGLFPRNHVAHVN	17	NA	-1.26874	0.156469	-0.00555742	0.0159008
1	Abundance	KYAQALFNFEPQEEGELGFRRGDLIHVLDNSNANWWKGSCNGETGMFPSSYVTHLD	17	NA	-0.0617771	0.103816	0.117097	0.01055
1	Abundance	KYAQALFNFEPQEEGELGFRRGDLILLLESSNPNWWEGACNGQTGLFPSSHVTPLD	20	NA	-0.221479	0.0404954	0.100868	0.00411523
1	Abundance	KYAQALFNFEPQEEGELGFRRGDLILVLENSDPNWWEGSCNGEIGLFPSSYVAHVN	19	NA	-0.264424	0.0607584	0.0965038	0.00617439
1	Abundance	KYAQALFNFEPQEEGELGFRRGDFIHLLENSNPNWWKGSCHGEIGMFPSNHVAHVD	17	NA	-1.33339	0.197066	-0.0121267	0.0200263
1	Abundance	KYAQALFNFEPQEEGELGFRRGDFIHLLESSDANWWKGSCNGQTGLFPRSYVAHVD	17	NA	-0.144004	0.110774	0.108741	0.0112571
1	Abundance	KYAQALFNFEPQEEGELGFRRGDFIHVLDSSNANWWEGACNGQIGLFPSNHVAPVD	17	NA	-0.366035	0.0530841	0.0861778	0.00539452
1	Abundance	KYAQALFNFEPQEEGELGFRRGDFILLLESSNPNWWEGACHGQTGLFPRNYVTPVD	14	NA	-0.69675	0.0863092	0.0525699	0.00877093
1	Abundance	KYAQALFNFEPQEEGELGFRRGDFILVMESSNPNWWKGACHGEIGMFPSSHVTPLN	15	NA	-1.26259	0.129931	-0.00493242	0.0132038
1	Abundance	KYAQALFNFEPQEEGELGFRRGDFILVLDNSDANWWEGSCHGETGMFPRSYVAHVN	14	NA	-0.633161	0.0655225	0.0590319	0.00665854
1	Abundance	KYAQALFNFEPQEDGELSFSQGELIHLLENSNPNWWEGACHGQIGLFPRSHVTPVD	19	NA	-1.45102	0.0633849	-0.0240811	0.00644131
1	Abundance	KYAQALFNFEPQEDGELSFSQGELIHLLDNSDANWWKGACHGETGMFPRSYVAPLN	16	NA	-1.26511	0.205033	-0.00518785	0.0208359
1	Abundance	KYAQALFNFEPQEDGELSFSQGELIHVMENSNPNWWKGSCHGQTGLFPSSHVAPLD	19	NA	-0.662441	0.142975	0.0560564	0.0145294
1	Abundance	KYAQALFNFEPQEDGELSFSQGELIHVMDNSNPNWWEGSCNGQIGLFPRSHVAHVD	20	NA	-1.18105	0.0662936	0.00335442	0.0067369
1	Abundance	KYAQALFNFEPQEDGELSFSQGELILLMESSDPNWWKGACNGQTGLFPSNHVTPVN	17	NA	-1.3365	0.0478376	-0.0124427	0.00486135
1	Abundance	KYAQALFNFEPQEDGELSFSQGELILLMESSDPNWWKGACNGQTGLFPSNHVTPVD	18	NA	-1.50141	0.486203	-0.0292014	0.0494089
1	Abundance	KYAQALFNFEPQEDGELSFSQGELILLMESSDPNWWKGSCHGETGLFPRSHVAHLD	22	NA	-1.44454	0.340554	-0.0234219	0.0346079
1	Abundance	KYAQALFNFEPQEDGELSFSQGELILLMDNSNANWWEGSCNGEIGMFPRSYVAPLD	22	NA	-1.29056	0.277658	-0.00777431	0.0282162
1	Abundance	KYAQALFNFEPQEDGELSFSQGELILLMDSSNANWWEGSCNGEIGMFPRNYVAHVD	22	NA	-1.52165	0.485307	-0.0312587	0.049318
1	Abundance	KYAQALFNFEPQEDGELSFSQGELILLLENSNANWWEGACHGQTGLFPRNYVTHVD	19	NA	-1.50574	0.172468	-0.0296419	0.0175266
1	Abundance	KYAQALFNFEPQEDGELSFSQGELILVMDSSDPNWWKGACNGEIGLFPRSHVTPVN	17	NA	-0.858411	0.170875	0.0361415	0.0173647
1	Abundance	KYAQALFNFEPQEDGELSFSQGELILVLENSNPNWWEGSCHGQIGLFPSNHVAPVD	21	NA	-1.23533	0.0946204	-0.00216145	0.00961553
1	Abundance	KYAQALFNFEPQEDGELSFSQGEFIHLLDNSNPNWWEGACNGEIGLFPRNYVTHLD	19	NA	-1.2857	0.499043	-0.00728053	0.0507138
1	Abundance	KYAQALFNFEPQEDGELSFSQGEFIHVMDNSDPNWWKGACHGQTGMFPSSHVTHLN	13	NA	-1.27623	0.0512826	-0.00631791	0.00521145
1	Abundance	KYAQALFNFEPQEDGELSFSQGEFIHVMDNSDPNWWKGACHGQTGMFPSSHVTHLD	14	NA	-1.26523	0.200394	-0.00520041	0.0203645
1	Abundance	KYAQALFNFEPQEDGELSFSQGEFIHVLENSNPNWWKGACNGQIGLFPRSHVAPLD	19	NA	-0.86541	0.0443518	0.0354303	0.00450713
1	Abundance	KYAQALFNFEPQEDGELSFSQGEFILLMESSNANWWKGACHGQTGLFPSSHVTHLD	21	NA	-0.675245	0.15975	0.0547552	0.0162342
1	Abundance	KYAQALFNFEPQEDGELSFSQGEFILLMESSNANWWKGACHGETGMFPSNHVTHLD	20	NA	-0.90267	0.194017	0.0316438	0.0197164
1	Abundance	KYAQALFNFEPQEDGELSFSQGEFILLMESSNANWWKGACHGETGMFPRNYVAHLD	19	NA	-1.47407	0.217102	-0.0264228	0.0220623
1	Abundance	KYAQALFNFEPQEDGELSFSQGEFILLMESSNANWWKGACHGETGMFPRNYVAHVD	18	NA	-1.41198	0.272893	-0.0201135	0.027732
1	Abundance	KYAQALFNFEPQEDGELSFSQGEFILLMESSNANWWKGACHGETGMFPRSHVTPLD	19	NA	-1.23256	0.174621	-0.00188074	0.0177453
1	Abundance	KYAQALFNFEPQEDGELSFSQGEFILLMESSNANWWKGACHGETGMFPRSHVAHLD	21	NA	-1.09903	0.162373	0.0116895	0.0165007
1	Abundance	KYAQALFNFEPQEDGELSFSQGEFILLMESSNANWWKGACHGETGMFPRSHVAHVD	20	NA	-0.95553	0.204949	0.0262721	0.0208274
1	Abundance	KYAQALFNFEPQEDGELSFSQGEFILLMESSNANWWKGACHGETGMFPRSHVAPLN	19	NA	-0.926113	0.238325	0.0292615	0.0242191
1	Abundance	KYAQALFNFEPQEDGELSFSQGEFILLMESSNANWWKGACHGETGMFPRSHVAPLD	20	NA	-0.942125	0.169337	0.0276343	0.0172084
1	Abundance	KYAQALFNFEPQEDGELSFSQGEFILLMESSNANWWKGACHGETGMFPRSHVAPVD	19	NA	-0.889443	0.173498	0.0329879	0.0176313
1	Abundance	KYAQALFNFEPQEDGELSFSQGEFILLMESSNANWWKGACHGETGMFPRSYVTHLN	18	NA	-1.28568	0.223313	-0.00727834	0.0226935
1	Abundance	KYAQALFNFEPQEDGELSFSQGEFILLMESSNANWWKGACHGETGMFPRSYVTHLD	19	NA	-1.20101	0.124231	0.00132626	0.0126246
1	Abundance	KYAQALFNFEPQEDGELSFSQGEFILLMESSNANWWKGACHGETGMFPRSYVTHVN	17	NA	-1.58733	0.320725	-0.037933	0.0325928
1	Abundance	KYAQALFNFEPQEDGELSFSQGEFILLMESSNANWWKGACHGETGMFPRSYVTHVD	18	NA	-1.16338	0.133684	0.00514955	0.0135852
1	Abundance	KYAQALFNFEPQEDGELSFSQGEFILLMESSNANWWKGACHGETGMFPRSYVTPLN	17	NA	-1.30906	0.0960982	-0.00965402	0.00976571
1	Abundance	KYAQALFNFEPQEDGELSFSQGEFILLMESSNANWWKGACHGETGMFPRSYVTPLD	18	NA	-1.30137	0.03724	-0.00887327	0.00378441
1	Abundance	KYAQALFNFEPQEDGELSFSQGEFILLMESSNANWWKGACHGETGMFPRSYVTPVN	16	NA	-1.36657	0.222021	-0.0154986	0.0225623
1	Abundance	KYAQALFNFEPQEDGELSFSQGEFILLMESSNANWWKGACHGETGMFPRSYVTPVD	17	NA	-0.911277	0.0965274	0.0307691	0.00980932
1	Abundance	KYAQALFNFEPQEDGELSFSQGEFILLMESSNANWWKGACHGETGMFPRSYVAHLN	19	NA	-1.13108	0.296392	0.00843239	0.03012
1	Abundance	KYAQALFNFEPQEDGELSFSQGEFILLMESSNANWWKGACHGETGMFPRSYVAHLD	20	NA	-1.37581	0.181686	-0.0164375	0.0184633
1	Abundance	KYAQALFNFEPQEDGELSFSQGEFILLMESSNANWWKGACHGETGMFPRSYVAHVD	19	NA	-1.16213	0.141025	0.00527727	0.0143312
1	Abundance	KYAQALFNFEPQEDGELSFSQGEFILLMESSNANWWKGACHGETGMFPRSYVAPLN	18	NA	-1.10264	0.180441	0.0113227	0.0183368
1	Abundance	KYAQALFNFEPQEDGELSFSQGEFILLMESSNANWWKGACHGETGMFPRSYVAPLD	19	NA	-1.38588	0.141285	-0.0174615	0.0143577
1	Abundance	KYAQALFNFEPQEDGELSFSQGEFILLMESSNANWWKGACHGETGMFPRSYVAPVN	17	NA	-1.42588	0.3287	-0.0215256	0.0334032
1	Abundance	KYAQALFNFEPQEDGELSFSQGEFILLMESSNANWWKGACHGETGMFPRSYVAPVD	18	NA	-0.896294	0.153888	0.0322917	0.0156384
1	Abundance	KYAQALFNFEPQEDGELSFSQGEFILLMESSNANWWKGSCHGETGMFPRSYVAPLD	20	NA	-0.821873	0.161402	0.0398546	0.016402
1	Abundance	KYAQALFNFEPQEDGELSFSQGEFILLMDNSNPNWWKGACNGQIGMFPRSHVAHVN	17	NA	-1.60286	0.115102	-0.039511	0.0116969
1	Abundance	KYAQALFNFEPQEDGELSFSQGEFILLMDSSNANWWEGSCHGEIGMFPSSHVTHVN	21	NA	-1.23967	0.19877	-0.00260321	0.0201994
1	Abundance	KYAQALFNFEPQEDGELSFSQGEFILLLDSSNANWWEGSCNGEIGLFPRNHVTHVN	22	NA	-1.31919	0.165484	-0.0106838	0.0168168
1	Abundance	KYAQALFNFEPQEDGELSFSQGEFILVMESSDANWWKGACNGEIGMFPRSHVTHLD	20	NA	-1.20175	0.0553258	0.00125102	0.00562232
1	Abundance	KYAQALFNFEPQEDGELSFSQGEFILVLENSNPNWWKGACNGQTGMFPSNHVAPVD	17	NA	-0.556912	0.0398926	0.0667805	0.00405397
1	Abundance	KYAQALFNFEPQEDGELSFSQGEFILVLENSDANWWKGSCHGQTGMFPSSHVAHVD	19	NA	-0.634684	0.129986	0.0588771	0.0132094
1	Abundance	KYAQALFNFEPQEDGELSFSQGEFILVLESSDPNWWKGACNGEIGLFPRSHVAHVN	20	NA	-1.25517	0.0581427	-0.00417781	0.00590858
1	Abundance	KYAQALFNFEPQEDGELSFSQGDLIHLLDSSNANWWEGSCHGEIGLFPRSYVTPVN	19	NA	-1.29877	0.281011	-0.00860892	0.028557
1	Abundance	KYAQALFNFEPQEDGELSFSQGDLIHVMENSDANWWKGSCHGQIGMFPRSHVAPVD	16	NA	-0.183395	0.0955607	0.104738	0.00971109
1	Abundance	KYAQALFNFEPQEDGELSFSQGDLIHVLENSDPNWWKGSCHGQIGLFPRSHVTHVN	16	NA	-0.730658	0.0505511	0.0491241	0.00513711
1	Abundance	KYAQALFNFEPQEDGELSFSQGDLIHVLDNSDPNWWKGSCNGQTGMFPSSHVAHLD	18	NA	0.00169121	0.117192	0.123547	0.0119093
1	Abundance	KYAQALFNFEPQEDGELSFSQGDLIHVLDSSDPNWWEGSCNGETGMFPRSYVTHLD	18	NA	-0.277424	0.113783	0.0951827	0.0115629
1	Abundance	KYAQALFNFEPQEDGELSFSQGDLILLMENSNANWWKGSCNGQTGLFPRSYVAHVD	20	NA	-0.790863	0.100262	0.0430059	0.0101889
1	Abundance	KYAQALFNFEPQEDGELSFSQGDLILLLDNSDPNWWKGACHGQTGLFPSSHVTHLD	18	NA	-0.387188	0.101496	0.0840282	0.0103143
1	Abundance	KYAQALFNFEPQEDGELSFSQGDLILLLDNSDPNWWEGSCHGQTGLFPSNYVTHLN	17	NA	-0.301625	0.114119	0.0927233	0.0115971
1	Abundance	KYAQALFNFEPQEDGELSFSQGDLILVMESSNANWWEGACHGQIGLFPRNHVAPLD	20	NA	-1.09082	0.163174	0.0125237	0.0165821
1	Abundance	KYAQALFNFEPQEDGELSFSQGDLILVMESSDANWWKGSCHGQIGMFPSSHVTPVD	18	NA	-0.141769	0.118662	0.108968	0.0120587
1	Abundance	KYAQALFNFEPQEDGELSFSQGDLILVMDSSNPNWWKGSCHGQIGMFPSNYVTHVN	15	NA	-0.0509444	0.123179	0.118198	0.0125178
1	Abundance	KYAQALFNFEPQEDGELSFSQGDLILVMDSSNANWWKGACHGETGMFPRSYVTHVD	16	NA	-0.567228	0.0394276	0.0657322	0.00400671
1	Abundance	KYAQALFNFEPQEDGELSFSQGDLILVLDNSNANWWEGACNGQTGMFPRSHVTPVD	17	NA	-0.609182	0.138654	0.0614687	0.0140903
1	Abundance	KYAQALFNFEPQEDGELSFSQGDFIHLMESSNPNWWKGSCNGQTGMFPRNYVAHVD	16	NA	-1.09214	0.120014	0.0123894	0.0121961
1	Abundance	KYAQALFNFEPQEDGELSFSQGDFIHLLDSSNPNWWEGSCHGEIGMFPSSHVAHVN	20	NA	-1.15495	0.0707566	0.00600682	0.00719043
1	Abundance	KYAQALFNFEPQEDGELSFSQGDFIHVMDNSDANWWEGSCNGQTGMFPRSHVTHVD	15	NA	-0.920709	0.0656536	0.0298106	0.00667186
1	Abundance	KYAQALFNFEPQEDGELSFSQGDFILLMESSNPNWWKGACNGEIGMFPSNYVTHLN	18	NA	-1.44555	0.0890452	-0.0235245	0.00904897
1	Abundance	KYAQALFNFEPQEDGELSFSQGDFILLMESSDPNWWEGACNGETGMFPRNYVAHVD	17	NA	-1.21705	0.125535	-0.000303792	0.0127571
1	Abundance	KYAQALFNFEPQEDGELSFSQGDFILLMDSSDPNWWKGSCNGQIGLFPSSHVAPVN	18	NA	-0.189596	0.0456818	0.104108	0.00464228
1	Abundance	KYAQALFNFEPQEDGELSFSQGDFILLLESSNPNWWKGACHGQTGLFPRSYVAPLN	17	NA	-0.751108	0.0482932	0.0470459	0.00490766
1	Abundance	KYAQALFNFEPQEDGELSFSQGDFILLLESSNPNWWKGACHGQTGLFPRSYVAPLD	18	NA	-0.76319	0.161245	0.0458181	0.0163861
1	Abundance	KYAQALFNFEPQEDGELSFSQGDFILLLDSSNPNWWKGACNGEIGLFPRNHVAHLN	20	NA	-1.15851	0.342531	0.00564474	0.0348087
1	Abundance	KYAQALFNFEPQEDGELSFSQGDFILLLDSSDANWWEGSCHGQIGLFPSSHVTPLD	21	NA	-0.219822	0.0529446	0.101036	0.00538034
1	Abundance	KYAQALFNFEPQEDGELSFSQGDFILVLENSDANWWKGSCHGETGMFPSNHVAPLN	17	NA	-0.298079	0.0428438	0.0930836	0.00435388
1	Abundance	KYAQALFNFEPQEDGELSFSQGDFILVLESSNANWWKGSCHGETGMFPRSYVAPLD	19	NA	-0.43745	0.0680985	0.0789204	0.00692032
1	Abundance	KYAQALFNFEPQEDGELSFSQGDFILVLESSDPNWWKGSCNGETGMFPSNHVTHLD	19	NA	-0.413614	0.0903082	0.0813427	0.00917731
1	Abundance	KYAQALFNFEPQEDGELSFSRGELIHLLENSDPNWWEGACNGETGLFPSNHVAPLD	20	NA	-0.602076	0.14195	0.0621908	0.0144253
1	Abundance	KYAQALFNFEPQEDGELSFSRGELIHVMDSSNANWWKGACNGQTGMFPRSHVTHLD	17	NA	-0.369172	0.128719	0.085859	0.0130807
1	Abundance	KYAQALFNFEPQEDGELSFSRGELIHVMDSSNANWWKGACNGQTGMFPRSHVTPLN	15	NA	-0.544053	0.090247	0.0680872	0.00917109
1	Abundance	KYAQALFNFEPQEDGELSFSRGELIHVMDSSNANWWKGACNGQTGMFPRSHVTPLD	16	NA	-0.479514	0.0369914	0.0746458	0.00375914
1	Abundance	KYAQALFNFEPQEDGELSFSRGELIHVMDSSNANWWKGACNGQTGMFPRSHVTPVD	15	NA	-0.425326	0.0925215	0.0801526	0.00940224
1	Abundance	KYAQALFNFEPQEDGELSFSRGELIHVMDSSNANWWKGACNGQTGMFPRSHVAHLD	18	NA	-0.509766	0.135834	0.0715715	0.0138037
1	Abundance	KYAQALFNFEPQEDGELSFSRGELIHVLENSNPNWWKGSCHGQTGMFPRNYVTPVD	13	NA	-1.15021	0.193014	0.00648785	0.0196145
1	Abundance	KYAQALFNFEPQEDGELSFSRGELILVMENSDPNWWKGACHGQIGLFPRSHVAHVD	17	NA	-1.15519	0.0548037	0.00598195	0.00556927
1	Abundance	KYAQALFNFEPQEDGELSFSRGELILVLDSSNPNWWEGACNGETGMFPRSYVAHLD	20	NA	-1.08889	0.262073	0.0127202	0.0266324
1	Abundance	KYAQALFNFEPQEDGELSFSRGELILVLDSSNPNWWEGACNGETGMFPRSYVAHVN	18	NA	-1.32665	0.0466097	-0.0114418	0.00473657
1	Abundance	KYAQALFNFEPQEDGELSFSRGELILVLDSSNPNWWEGACNGETGMFPRSYVAHVD	19	NA	-1.42546	0.239222	-0.0214831	0.0243103
1	Abundance	KYAQALFNFEPQEDGELSFSRGEFIHLMENSDANWWEGSCHGQIGMFPSNYVAHLD	18	NA	-1.05294	0.212604	0.0163734	0.0216053
1	Abundance	KYAQALFNFEPQEDGELSFSRGEFIHLLENSNANWWEGACHGETGMFPRNYVAHLD	18	NA	-1.67603	0.154854	-0.0469469	0.0157366
1	Abundance	KYAQALFNFEPQEDGELSFSRGEFIHVLDNSDANWWKGSCHGETGLFPSSHVTPLD	17	NA	-0.361669	0.0825596	0.0866215	0.00838988
1	Abundance	KYAQALFNFEPQEDGELSFSRGEFILLLESSDPNWWKGSCNGQTGMFPRSHVAHLD	20	NA	-0.954363	0.191369	0.0263907	0.0194473
1	Abundance	KYAQALFNFEPQEDGELSFSRGEFILVLENSDPNWWKGACNGQIGMFPRSYVAHLN	16	NA	-1.34394	0.117212	-0.0131993	0.0119113
1	Abundance	KYAQALFNFEPQEDGELSFSRGEFILVLENSDANWWKGSCHGQTGMFPSSHVAHVD	18	NA	-0.268	0.0626969	0.0961404	0.0063714
1	Abundance	KYAQALFNFEPQEDGELSFSRGDLIHLMDSSDPNWWKGACHGETGLFPRSYVTHLD	15	NA	-0.511373	0.11529	0.0714082	0.011716
1	Abundance	KYAQALFNFEPQEDGELSFSRGDLIHLLENSDPNWWKGACNGEIGLFPRSHVTPVN	16	NA	-1.29388	0.0802309	-0.00811199	0.00815323
1	Abundance	KYAQALFNFEPQEDGELSFSRGDLILLMDNSNPNWWEGACHGETGLFPSSHVAHVN	18	NA	-1.19883	0.149266	0.00154722	0.0151687
1	Abundance	KYAQALFNFEPQEDGELSFSRGDLILVLENSDPNWWEGACNGETGLFPSNHVTHVD	18	NA	-0.79544	0.0484171	0.0425408	0.00492025
1	Abundance	KYAQALFNFEPQEDGELSFSRGDLILVLESSDPNWWKGSCHGEIGLFPRNHVTPVD	17	NA	-0.149391	0.0621569	0.108194	0.00631652
1	Abundance	KYAQALFNFEPQEDGELSFSRGDFIHLLDSSDANWWKGSCHGEIGLFPRSYVAPLD	18	NA	-0.565308	0.13445	0.0659273	0.0136631
1	Abundance	KYAQALFNFEPQEDGELSFSRGDFIHVMENSNPNWWEGACHGEIGLFPSSHVAHLD	19	NA	-1.30725	0.0525906	-0.00947083	0.00534437
1	Abundance	KYAQALFNFEPQEDGELSFSRGDFIHVMDSSDANWWKGSCNGEIGMFPRSHVAPVD	16	NA	-0.302501	0.0490064	0.0926342	0.00498014
1	Abundance	KYAQALFNFEPQEDGELSFSRGDFILLLENSDANWWKGSCHGQIGMFPRSYVTPVN	14	NA	-0.708016	0.0545646	0.051425	0.00554497
1	Abundance	KYAQALFNFEPQEDGELSFSRGDFILVMESSDANWWKGACHGEIGMFPRSYVTHVD	15	NA	-0.846691	0.127375	0.0373325	0.0129441
1	Abundance	KYAQALFNFEPQEDGELSFSRGDFILVMDNSNANWWKGSCNGQIGMFPSSHVAHVD	18	NA	-0.116329	0.0966141	0.111553	0.00981814
1	Abundance	KYAQALFNFEPQEDGELSFRQGELIHVMENSNANWWEGACHGQIGLFPRNHVTPLD	17	NA	-1.16196	0.224693	0.00529459	0.0228338
1	Abundance	KYAQALFNFEPQEDGELSFRQGELIHVLENSNANWWKGSCHGQTGLFPRSHVAPLN	18	NA	-0.813055	0.0602867	0.0407507	0.00612646
1	Abundance	KYAQALFNFEPQEDGELSFRQGELILLMDNSNANWWEGSCHGEIGMFPRNYVAPLD	19	NA	-0.86949	0.199249	0.0350156	0.0202482
1	Abundance	KYAQALFNFEPQEDGELSFRQGELILVMDSSDANWWEGSCNGQTGLFPRNHVAPVD	18	NA	-0.729994	0.0657095	0.0491915	0.00667754
1	Abundance	KYAQALFNFEPQEDGELSFRQGEFIHVMDNSDANWWKGSCNGQIGLFPSNYVAPVD	15	NA	-0.419739	0.125058	0.0807203	0.0127086
1	Abundance	KYAQALFNFEPQEDGELSFRQGEFILVMDSSDPNWWEGACHGQIGMFPRSHVTHLD	16	NA	-0.285106	0.0828133	0.094402	0.00841567
1	Abundance	KYAQALFNFEPQEDGELSFRQGEFILVLESSNANWWEGACHGEIGMFPSSYVAPVN	19	NA	-1.28644	0.0681117	-0.00735591	0.00692166
1	Abundance	KYAQALFNFEPQEDGELSFRQGDLIHLMDSSNPNWWEGSCHGEIGLFPSSYVAHLN	20	NA	-0.467442	0.134819	0.0758727	0.0137006
1	Abundance	KYAQALFNFEPQEDGELSFRQGDLILVMENSNANWWKGACHGQTGLFPSSHVTHVD	17	NA	-0.650368	0.137769	0.0572833	0.0140004
1	Abundance	KYAQALFNFEPQEDGELSFRQGDLILVMDSSNPNWWKGSCNGEIGMFPRSYVAHLD	19	NA	-0.204067	0.0400053	0.102637	0.00406542
1	Abundance	KYAQALFNFEPQEDGELSFRQGDLILVLDNSNPNWWKGSCHGQTGMFPSSYVTHVN	14	NA	0.0351475	0.0697426	0.126947	0.00708739
1	Abundance	KYAQALFNFEPQEDGELSFRQGDLILVLDNSDANWWEGSCHGQIGMFPRNYVAHLN	16	NA	-0.82438	0.0426641	0.0395998	0.00433562
1	Abundance	KYAQALFNFEPQEDGELSFRQGDLILVLDNSDANWWEGSCHGQIGMFPRNYVAHLD	17	NA	-0.767113	0.134792	0.0454194	0.0136978
1	Abundance	KYAQALFNFEPQEDGELSFRQGDFIHLLESSNPNWWKGSCNGETGLFPRNYVAHVD	18	NA	-1.36255	0.219962	-0.0150898	0.022353
1	Abundance	KYAQALFNFEPQEDGELSFRQGDFIHVLENSDANWWKGSCNGQTGLFPRNHVAHLD	17	NA	-1.00211	0.0617593	0.0215389	0.00627612
1	Abundance	KYAQALFNFEPQEDGELSFRQGDFIHVLESSNANWWKGSCNGETGMFPSNHVAHLN	19	NA	-0.762987	0.128103	0.0458387	0.0130181
1	Abundance	KYAQALFNFEPQEDGELSFRQGDFILLLENSNANWWEGSCHGEIGMFPRSYVAPLN	19	NA	-1.26875	0.108276	-0.00555813	0.0110033
1	Abundance	KYAQALFNFEPQEDGELSFRQGDFILLLESSNANWWKGSCHGEIGMFPRSHVAHVN	20	NA	-1.18174	0.0920795	0.00328402	0.00935732
1	Abundance	KYAQALFNFEPQEDGELSFRQGDFILLLDNSNPNWWKGSCNGEIGMFPRNYVAPLN	16	NA	-0.550324	0.0480908	0.0674499	0.00488709
1	Abundance	KYAQALFNFEPQEDGELSFRQGDFILVLENSNPNWWEGSCHGEIGLFPRNYVTHLN	17	NA	-1.47547	0.0926032	-0.0265656	0.00941054
1	Abundance	KYAQALFNFEPQEDGELSFRQGDFILVLDSSNPNWWKGSCNGETGMFPRSHVAHVN	17	NA	-0.405313	0.0457904	0.0821863	0.00465332
1	Abundance	KYAQALFNFEPQEDGELSFRRGELIHLMENSNANWWEGSCNGEIGMFPRSYVAHVD	20	NA	-1.11997	0.258926	0.00956083	0.0263126
1	Abundance	KYAQALFNFEPQEDGELSFRRGELIHLLDNSNANWWKGSCNGETGLFPRSHVAHVD	20	NA	-1.31096	0.28509	-0.00984784	0.0289715
1	Abundance	KYAQALFNFEPQEDGELSFRRGELIHVMESSDANWWKGSCHGETGLFPSNYVTHVN	15	NA	-1.31543	0.0534229	-0.0103014	0.00542895
1	Abundance	KYAQALFNFEPQEDGELSFRRGELILVMENSNANWWEGSCHGQTGMFPSSYVAPLN	17	NA	-0.968211	0.242387	0.0249834	0.0246319
1	Abundance	KYAQALFNFEPQEDGELSFRRGELILVMESSNPNWWKGSCNGQIGLFPSNYVAHVD	19	NA	-0.262337	0.117633	0.0967158	0.0119541
1	Abundance	KYAQALFNFEPQEDGELSFRRGEFIHLLENSDANWWEGACHGEIGMFPRSYVTHVD	16	NA	-1.35546	0.342051	-0.0143699	0.03476
1	Abundance	KYAQALFNFEPQEDGELSFRRGEFIHVLENSNPNWWEGSCHGEIGLFPSNYVTHVN	16	NA	-1.20169	0.0662516	0.00125631	0.00673263
1	Abundance	KYAQALFNFEPQEDGELSFRRGEFIHVLENSDPNWWKGACNGETGMFPSNYVAPLN	13	NA	-0.358207	0.0595435	0.0869733	0.00605094
1	Abundance	KYAQALFNFEPQEDGELSFRRGEFILLMDSSNANWWKGACHGQIGMFPSSYVAPVN	15	NA	-1.15773	0.0576236	0.00572394	0.00585583
1	Abundance	KYAQALFNFEPQEDGELSFRRGDLIHLMENSDPNWWKGACNGEIGMFPRSHVAHVD	16	NA	-1.03044	0.0570252	0.01866	0.00579502
1	Abundance	KYAQALFNFEPQEDGELSFRRGDLIHLMDSSDANWWEGACNGEIGLFPRNHVAPLD	18	NA	-0.849876	0.140842	0.0370088	0.0143126
1	Abundance	KYAQALFNFEPQEDGELSFRRGDLIHLLDNSNANWWKGSCHGQIGLFPRSHVAHLD	19	NA	-1.01538	0.182634	0.0201899	0.0185597
1	Abundance	KYAQALFNFEPQEDGELSFRRGDLIHVLDNSNANWWKGSCNGQTGLFPRSHVAHLD	18	NA	-0.606482	0.151593	0.061743	0.0154052
1	Abundance	KYAQALFNFEPQEDGELSFRRGDLIHVLDNSNANWWKGSCNGQTGLFPRSHVAPLD	17	NA	-0.476013	0.107089	0.0750016	0.0108826
1	Abundance	KYAQALFNFEPQEDGELSFRRGDLIHVLDNSNANWWKGSCNGQTGLFPRSHVAPVN	15	NA	-0.505951	0.0379681	0.0719592	0.0038584
1	Abundance	KYAQALFNFEPQEDGELSFRRGDLIHVLDNSNANWWKGSCNGQTGLFPRSHVAPVD	16	NA	-0.427516	0.0891744	0.07993	0.00906209
1	Abundance	KYAQALFNFEPQEDGELSFRRGDLILVMESSDANWWEGACHGETGLFPSSHVAHLD	20	NA	-1.29338	0.467901	-0.00806104	0.0475492
1	Abundance	KYAQALFNFEPQEDGELSFRRGDLILVMESSDANWWEGACHGETGLFPSSHVAHVN	18	NA	-1.26965	0.0473891	-0.0056495	0.00481578
1	Abundance	KYAQALFNFEPQEDGELSFRRGDLILVMESSDANWWEGACHGETGLFPSSHVAHVD	19	NA	-0.969736	0.177581	0.0248284	0.0180461
1	Abundance	KYAQALFNFEPQEDGELSFRRGDLILVMDNSNPNWWEGACHGEIGMFPSSYVAPVD	15	NA	-0.41991	0.124626	0.0807029	0.0126648
1	Abundance	KYAQALFNFEPQEDGELSFRRGDLILVLENSDPNWWEGSCNGEIGLFPSSYVAHVN	19	NA	-0.688079	0.144264	0.053451	0.0146604
1	Abundance	KYAQALFNFEPQEDGELSFRRGDFIHLMDSSNANWWKGACNGQIGMFPRSHVTPLN	14	NA	-0.79974	0.0501807	0.0421037	0.00509947
1	Abundance	KYAQALFNFEPQEDGELSFRRGDFIHVMESSDANWWKGSCNGETGLFPRNHVAHVD	16	NA	-1.08323	0.0469706	0.0132945	0.00477326
1	Abundance	KYAQALFNFEPQEDGELSFRRGDFIHVMDNSNANWWEGSCNGQTGLFPSSYVTPVN	13	NA	-1.1199	0.104669	0.00956866	0.0106367
1	Abundance	KYAQALFNFEPQEDGELSFRRGDFIHVLENSNPNWWKGSCHGQTGMFPSSHVAHLN	15	NA	-0.19625	0.107883	0.103432	0.0109633
1	Abundance	KYAQALFNFEPQEDGELSFRRGDFIHVLENSNANWWEGACHGQIGMFPSSHVAHVD	17	NA	-1.26438	0.160471	-0.00511404	0.0163074
1	Abundance	KYAQALFNFEPQEDGELSFRRGDFILVMESSNPNWWEGACNGEIGMFPRSYVTPLD	16	NA	-0.840178	0.157341	0.0379944	0.0159894
1	Abundance	KYAQALFNFEPQEDGELGFSQGELIHLMDNSDANWWKGSCNGEIGMFPSSHVTHVN	18	NA	-0.585078	0.0720196	0.0639182	0.00731878
1	Abundance	KYAQALFNFEPQEDGELGFSQGELIHLLESSNPNWWEGSCNGQTGLFPSSYVAHVN	21	NA	-1.27898	0.173594	-0.00659718	0.017641
1	Abundance	KYAQALFNFEPQEDGELGFSQGELILLMESSDPNWWKGACNGQIGLFPSNYVTPVN	16	NA	-0.64853	0.0544731	0.05747	0.00553567
1	Abundance	KYAQALFNFEPQEDGELGFSQGELILLMESSDANWWEGACNGETGMFPSSYVAHVD	21	NA	-0.990278	0.21397	0.0227409	0.0217441
1	Abundance	KYAQALFNFEPQEDGELGFSQGELILVMDSSNANWWKGSCHGEIGMFPSNHVTHVD	19	NA	-0.71836	0.0821456	0.0503738	0.00834781
1	Abundance	KYAQALFNFEPQEDGELGFSQGELILVLDNSDPNWWKGSCNGETGMFPRSYVAHVN	16	NA	-0.271365	0.0385744	0.0957984	0.00392001
1	Abundance	KYAQALFNFEPQEDGELGFSQGELILVLDNSDPNWWKGSCNGETGMFPRSYVAHVD	17	NA	-0.177726	0.11576	0.105314	0.0117637
1	Abundance	KYAQALFNFEPQEDGELGFSQGEFIHLMESSNPNWWKGSCNGQTGLFPSSYVTHVN	17	NA	-0.661244	0.144444	0.056178	0.0146787
1	Abundance	KYAQALFNFEPQEDGELGFSQGEFIHLMDNSNANWWKGSCNGQIGMFPRSHVTHLD	18	NA	-1.1073	0.210611	0.0108491	0.0214027
1	Abundance	KYAQALFNFEPQEDGELGFSQGEFIHLLDNSNPNWWEGACNGQIGMFPSSHVTHVD	18	NA	-0.849054	0.141804	0.0370924	0.0144104
1	Abundance	KYAQALFNFEPQEDGELGFSQGEFIHLLDSSDANWWEGACNGQIGLFPRSHVAPLN	19	NA	-0.797949	0.181081	0.0422858	0.0184019
1	Abundance	KYAQALFNFEPQEDGELGFSQGEFILLLENSNANWWEGSCHGQTGLFPSSYVTHVD	20	NA	-0.674465	0.131266	0.0548345	0.0133395
1	Abundance	KYAQALFNFEPQEDGELGFSQGEFILVLDNSDANWWKGSCNGEIGMFPRSHVTPVN	16	NA	-0.459064	0.0427634	0.076724	0.00434571
1	Abundance	KYAQALFNFEPQEDGELGFSQGDLIHVMENSNANWWEGACHGEIGMFPRSYVTPLD	16	NA	-1.13387	0.162494	0.00814888	0.016513
1	Abundance	KYAQALFNFEPQEDGELGFSQGDLIHVLDNSNANWWKGSCNGQIGMFPRNHVAPLN	16	NA	-0.357304	0.128751	0.0870651	0.0130839
1	Abundance	KYAQALFNFEPQEDGELGFSQGDLIHVLDSSNANWWEGACNGEIGLFPRSHVAHLD	22	NA	-1.05955	0.1881	0.0157016	0.0191152
1	Abundance	KYAQALFNFEPQEDGELGFSQGDLILLLESSDPNWWKGACNGEIGMFPSSYVTPVD	18	NA	-0.021796	0.0839097	0.12116	0.00852708
1	Abundance	KYAQALFNFEPQEDGELGFSQGDLILLLDNSDPNWWKGACHGQTGLFPSSHVTHLD	17	NA	0.0490854	0.0586985	0.128363	0.00596507
1	Abundance	KYAQALFNFEPQEDGELGFSQGDLILVLENSNPNWWEGSCNGETGMFPSSHVTPLD	20	NA	-0.0384927	0.119185	0.119463	0.0121119
1	Abundance	KYAQALFNFEPQEDGELGFSQGDLILVLESSDPNWWKGSCNGEIGLFPRSHVTPLN	19	NA	-0.0504235	0.108948	0.118251	0.0110715
1	Abundance	KYAQALFNFEPQEDGELGFSQGDLILVLESSDPNWWKGSCNGEIGLFPRSHVTPLD	20	NA	0.0510818	0.0380571	0.128566	0.00386744
1	Abundance	KYAQALFNFEPQEDGELGFSQGDLILVLDNSDANWWKGACHGQIGLFPSSYVAHVD	17	NA	-0.036673	0.111545	0.119648	0.0113355
1	Abundance	KYAQALFNFEPQEDGELGFSQGDLILVLDNSDANWWKGACHGQIGLFPSSYVAPLN	16	NA	-0.0100998	0.0803969	0.122349	0.00817011
1	Abundance	KYAQALFNFEPQEDGELGFSQGDLILVLDNSDANWWKGACHGQIGLFPSSYVAPLD	17	NA	0.0376992	0.0370465	0.127206	0.00376474
1	Abundance	KYAQALFNFEPQEDGELGFSQGDFIHLMENSDPNWWEGSCNGQTGLFPRNHVAPVD	15	NA	-1.19113	0.0449176	0.00232987	0.00456463
1	Abundance	KYAQALFNFEPQEDGELGFSQGDFIHLMESSNPNWWKGSCNGQTGMFPRNYVAHVD	15	NA	-0.958573	0.157541	0.0259629	0.0160097
1	Abundance	KYAQALFNFEPQEDGELGFSQGDFIHLMDNSNPNWWKGSCNGQIGMFPRSHVAPVN	14	NA	-0.984284	0.198863	0.0233501	0.0202088
1	Abundance	KYAQALFNFEPQEDGELGFSQGDFIHLMDNSNPNWWEGSCNGQIGMFPRSHVAHVD	17	NA	-1.08674	0.171371	0.0129384	0.0174151
1	Abundance	KYAQALFNFEPQEDGELGFSQGDFIHLLDNSNPNWWKGSCHGETGMFPRNHVTPVN	12	NA	-1.56466	0.3217	-0.0356291	0.0326918
1	Abundance	KYAQALFNFEPQEDGELGFSQGDFIHVMDSSNANWWEGSCNGEIGLFPRSYVTPVN	16	NA	-1.32475	0.0505688	-0.0112492	0.00513891
1	Abundance	KYAQALFNFEPQEDGELGFSQGDFIHVMDSSNANWWEGSCNGEIGLFPRSYVTPVD	17	NA	-0.942479	0.182749	0.0275983	0.0185713
1	Abundance	KYAQALFNFEPQEDGELGFSQGDFIHVLESSNPNWWKGSCNGETGMFPRSHVAHVD	18	NA	-0.286315	0.109015	0.0942791	0.0110783
1	Abundance	KYAQALFNFEPQEDGELGFSQGDFIHVLESSNANWWKGACHGEIGMFPRSHVAPVD	17	NA	-0.416123	0.1486	0.0810878	0.0151011
1	Abundance	KYAQALFNFEPQEDGELGFSQGDFIHVLESSDPNWWEGACNGEIGLFPRNYVAPLN	16	NA	-0.858474	0.170189	0.0361351	0.0172949
1	Abundance	KYAQALFNFEPQEDGELGFSQGDFIHVLDNSNPNWWKGSCHGETGMFPSSHVAHVN	15	NA	-0.217622	0.0454532	0.10126	0.00461905
1	Abundance	KYAQALFNFEPQEDGELGFSQGDFILLMENSDPNWWKGSCNGQIGMFPRSHVTHVD	16	NA	-0.490765	0.0718976	0.0735025	0.00730638
1	Abundance	KYAQALFNFEPQEDGELGFSQGDFILLMDSSNANWWKGSCHGQTGLFPSSHVAPLN	18	NA	-0.332104	0.0377352	0.089626	0.00383473
1	Abundance	KYAQALFNFEPQEDGELGFSQGDFILLMDSSNANWWKGSCHGQTGLFPSSHVAPLD	19	NA	-0.324069	0.07314	0.0904425	0.00743265
1	Abundance	KYAQALFNFEPQEDGELGFSQGDFILLMDSSNANWWEGSCHGEIGLFPSNHVAHVD	21	NA	-0.591759	0.160651	0.0632392	0.0163257
1	Abundance	KYAQALFNFEPQEDGELGFSQGDFILLLESSNANWWEGSCNGETGMFPSSHVAPVN	21	NA	-1.04708	0.0793143	0.0169686	0.00806009
1	Abundance	KYAQALFNFEPQEDGELGFSQGDFILLLESSDPNWWKGACHGEIGMFPRSHVAHVN	17	NA	-0.756838	0.0405724	0.0464636	0.00412306
1	Abundance	KYAQALFNFEPQEDGELGFSQGDFILLLESSDPNWWKGACHGEIGMFPRSHVAHVD	18	NA	-0.736017	0.130242	0.0485794	0.0132355
1	Abundance	KYAQALFNFEPQEDGELGFSQGDFILVMDNSDPNWWEGACNGETGMFPSSYVAPVD	14	NA	0.0886489	0.0615683	0.132384	0.0062567
1	Abundance	KYAQALFNFEPQEDGELGFSQGDFILVLDNSDANWWKGACHGQIGMFPRSYVTHLN	13	NA	-0.243874	0.12483	0.0985921	0.0126855
1	Abundance	KYAQALFNFEPQEDGELGFSRGELIHLMESSDANWWEGSCHGQTGMFPRSHVTPVD	16	NA	-1.25554	0.0567731	-0.0042154	0.0057694
1	Abundance	KYAQALFNFEPQEDGELGFSRGELIHLLDNSDANWWKGACNGQIGLFPSSYVTPLD	17	NA	-0.342239	0.119111	0.088596	0.0121043
1	Abundance	KYAQALFNFEPQEDGELGFSRGELIHVMDNSNANWWKGACHGETGMFPRNHVTPLN	12	NA	-1.10976	0.046071	0.0105985	0.00468183
1	Abundance	KYAQALFNFEPQEDGELGFSRGELIHVMDNSNANWWKGACHGETGMFPRNHVTPLD	13	NA	-0.952559	0.157849	0.026574	0.016041
1	Abundance	KYAQALFNFEPQEDGELGFSRGELILLMESSDPNWWEGACHGEIGLFPRSYVAHVD	19	NA	-1.30476	0.334893	-0.00921721	0.0340325
1	Abundance	KYAQALFNFEPQEDGELGFSRGEFIHLMDSSNANWWKGSCNGEIGMFPSSYVTPLN	17	NA	-0.740292	0.155931	0.0481451	0.0158461
1	Abundance	KYAQALFNFEPQEDGELGFSRGEFIHLMDSSNANWWKGSCNGEIGMFPSSYVTPLD	18	NA	-0.760957	0.0393772	0.046045	0.0040016
1	Abundance	KYAQALFNFEPQEDGELGFSRGEFIHLLENSNANWWEGACHGETGMFPRNYVAHLD	17	NA	-1.3594	0.280598	-0.0147698	0.0285149
1	Abundance	KYAQALFNFEPQEDGELGFSRGEFILLMESSNPNWWEGSCHGQTGMFPRSHVAPVD	17	NA	-1.59627	0.193688	-0.0388409	0.019683
1	Abundance	KYAQALFNFEPQEDGELGFSRGEFILLMDSSDANWWKGSCNGQTGMFPSSHVTPLN	16	NA	-0.172697	0.11716	0.105825	0.0119061
1	Abundance	KYAQALFNFEPQEDGELGFSRGEFILVLENSDANWWKGSCHGQTGMFPSSHVAHVD	17	NA	-0.289324	0.129053	0.0939733	0.0131146
1	Abundance	KYAQALFNFEPQEDGELGFSRGDLIHLMDSSDPNWWKGSCHGQTGLFPSSYVAHLD	16	NA	-0.181032	0.11532	0.104978	0.0117191
1	Abundance	KYAQALFNFEPQEDGELGFSRGDLIHVMDSSDANWWKGSCHGQTGMFPRNHVTHLD	13	NA	-0.0534203	0.115409	0.117946	0.0117281
1	Abundance	KYAQALFNFEPQEDGELGFSRGDLIHVLENSNPNWWEGSCNGQIGLFPSSHVAHLN	20	NA	-1.12919	0.0752274	0.00862409	0.00764477
1	Abundance	KYAQALFNFEPQEDGELGFSRGDLILLLDNSNANWWEGSCNGQIGLFPSSYVTHVD	20	NA	-0.533252	0.149634	0.0691848	0.0152062
1	Abundance	KYAQALFNFEPQEDGELGFSRGDLILVMESSDANWWEGACHGETGMFPSNHVTPLD	16	NA	-0.708492	0.104557	0.0513766	0.0106253
1	Abundance	KYAQALFNFEPQEDGELGFSRGDLILVLESSNANWWEGSCHGQIGMFPRSHVAPVD	19	NA	-0.276392	0.0948865	0.0952875	0.00964257
1	Abundance	KYAQALFNFEPQEDGELGFSRGDFIHVMENSNPNWWKGACHGQIGLFPRNYVAPLN	11	NA	-1.08769	0.216061	0.012842	0.0219565
1	Abundance	KYAQALFNFEPQEDGELGFSRGDFIHVMENSNPNWWKGACHGQIGLFPRSYVTHLD	13	NA	-1.29622	0.240567	-0.0083499	0.024447
1	Abundance	KYAQALFNFEPQEDGELGFSRGDFIHVMDNSNPNWWEGSCHGETGLFPSNYVAPLD	14	NA	-0.40123	0.106696	0.0826012	0.0108427
1	Abundance	KYAQALFNFEPQEDGELGFSRGDFILLLDNSNPNWWKGSCHGQTGLFPRNYVAPVN	12	NA	-1.38668	0.281058	-0.0175423	0.0285617
1	Abundance	KYAQALFNFEPQEDGELGFRQGELIHVMDSSDPNWWKGACNGETGLFPRSYVTHLD	15	NA	-0.184451	0.0434735	0.104631	0.00441787
1	Abundance	KYAQALFNFEPQEDGELGFRQGELILLLESSDANWWKGSCNGQIGLFPRNHVAPLD	21	NA	-0.393576	0.0916935	0.083379	0.00931809
1	Abundance	KYAQALFNFEPQEDGELGFRQGELILVLESSNANWWEGSCNGEIGLFPSSHVTHLN	24	NA	-1.13343	0.129733	0.00819345	0.0131837
1	Abundance	KYAQALFNFEPQEDGELGFRQGEFIHLLESSDANWWKGACHGETGMFPRSYVAPVN	14	NA	-1.51575	0.0799194	-0.0306586	0.00812158
1	Abundance	KYAQALFNFEPQEDGELGFRQGEFIHLLDNSNANWWKGSCHGQIGMFPSSHVAHVD	18	NA	-0.800042	0.0983464	0.0420731	0.00999417
1	Abundance	KYAQALFNFEPQEDGELGFRQGEFIHVLDNSDANWWEGACHGQIGMFPRSHVAPLD	15	NA	-1.03893	0.12587	0.0177963	0.0127912
1	Abundance	KYAQALFNFEPQEDGELGFRQGEFILLMESSDPNWWEGSCHGQIGLFPRSYVTHVD	17	NA	-1.38415	0.181462	-0.017285	0.0184405
1	Abundance	KYAQALFNFEPQEDGELGFRQGEFILVMDSSNPNWWEGACNGEIGMFPRSYVTPVN	14	NA	-0.65883	0.145695	0.0564233	0.0148058
1	Abundance	KYAQALFNFEPQEDGELGFRQGDLIHVMESSNANWWEGSCHGQIGLFPRSHVTPLD	18	NA	-0.650364	0.0479295	0.0572837	0.0048707
1	Abundance	KYAQALFNFEPQEDGELGFRQGDLIHVMESSDANWWKGSCNGQTGMFPRSHVAHLD	17	NA	0.0231089	0.0910226	0.125723	0.00924991
1	Abundance	KYAQALFNFEPQEDGELGFRQGDLILLMDNSDANWWKGSCHGEIGLFPSNHVTHVD	17	NA	0.111914	0.092602	0.134748	0.00941042
1	Abundance	KYAQALFNFEPQEDGELGFRQGDFIHLLESSDANWWKGACHGETGMFPSNYVTHLD	15	NA	-0.417294	0.118221	0.0809687	0.0120139
1	Abundance	KYAQALFNFEPQEDGELGFRQGDFIHVLESSNANWWEGSCHGQTGMFPRNHVTPVN	13	NA	-1.40527	0.0750948	-0.0194319	0.00763129
1	Abundance	KYAQALFNFEPQEDGELGFRQGDFILLMDSSNANWWKGSCHGQTGMFPRNHVTHVD	14	NA	-0.937547	0.0533542	0.0280995	0.00542197
1	Abundance	KYAQALFNFEPQEDGELGFRQGDFILLLDSSNPNWWEGACNGQIGMFPSNHVTHVD	17	NA	-0.183549	0.0646531	0.104722	0.00657018
1	Abundance	KYAQALFNFEPQEDGELGFRQGDFILVMENSDPNWWEGSCNGQIGMFPSSHVTHLN	16	NA	-0.30803	0.0954358	0.0920724	0.00969839
1	Abundance	KYAQALFNFEPQEDGELGFRQGDFILVMDNSNANWWEGACHGETGLFPSSYVAPLD	16	NA	-0.278251	0.116683	0.0950986	0.0118576
1	Abundance	KYAQALFNFEPQEDGELGFRQGDFILVMDNSDANWWEGACNGQIGLFPSSYVTHLN	15	NA	-0.577749	0.148012	0.064663	0.0150413
1	Abundance	KYAQALFNFEPQEDGELGFRQGDFILVLDNSDPNWWKGACHGQTGMFPSSYVTHVD	11	NA	-0.088095	0.108446	0.114423	0.0110205
1	Abundance	KYAQALFNFEPQEDGELGFRRGELIHLMDNSDANWWEGSCNGQIGLFPSSHVAHLN	19	NA	-1.36199	0.161717	-0.0150336	0.0164341
1	Abundance	KYAQALFNFEPQEDGELGFRRGELIHLLENSNANWWEGACNGETGMFPSNYVTHLD	18	NA	-1.14657	0.0599507	0.00685811	0.00609232
1	Abundance	KYAQALFNFEPQEDGELGFRRGELIHLLDNSNPNWWEGSCNGEIGMFPSSHVTHLD	20	NA	-0.86134	0.0580645	0.0358439	0.00590064
1	Abundance	KYAQALFNFEPQEDGELGFRRGELIHVLDNSDANWWEGACHGQIGLFPSSYVAPLD	16	NA	-0.313	0.0525272	0.0915673	0.00533793
1	Abundance	KYAQALFNFEPQEDGELGFRRGELILLLESSNANWWEGACHGETGMFPRNYVAPLN	17	NA	-1.4069	0.0559365	-0.0195972	0.00568439
1	Abundance	KYAQALFNFEPQEDGELGFRRGELILLLESSNANWWEGACHGETGMFPRNYVAPLD	18	NA	-1.28639	0.217573	-0.00735086	0.0221102
1	Abundance	KYAQALFNFEPQEDGELGFRRGELILVMDSSNANWWKGSCNGQTGMFPSNYVTPLD	15	NA	-0.126165	0.111658	0.110554	0.0113469
1	Abundance	KYAQALFNFEPQEDGELGFRRGEFIHVMESSNANWWEGSCHGQIGMFPRSHVAHLD	18	NA	-1.27176	0.342503	-0.00586407	0.0348059
1	Abundance	KYAQALFNFEPQEDGELGFRRGEFILLMENSNPNWWEGACHGEIGLFPSSYVTHLD	18	NA	-1.389	0.237763	-0.0177778	0.024162
1	Abundance	KYAQALFNFEPQEDGELGFRRGDLILLLENSNPNWWKGSCNGEIGMFPRNHVAHLN	18	NA	-1.16606	0.215442	0.00487732	0.0218937
1	Abundance	KYAQALFNFEPQEDGELGFRRGDLILVLENSDPNWWEGSCNGEIGLFPSSYVAHVN	18	NA	-0.303104	0.077561	0.092573	0.00788191
1	Abundance	KYAQALFNFEPQEDGELGFRRGDFILVMESSNPNWWKGACHGEIGMFPSSHVTPLN	14	NA	-1.22937	0.170092	-0.00155595	0.0172851
1	Abundance	KYAQALFNFEPEEEGELSFSQGELILLMDNSNANWWEGACHGQIGMFPRNYVTHLN	19	NA	-1.27491	0.0461356	-0.00618381	0.0046884
1	Abundance	KYAQALFNFEPEEEGELSFSQGELILLMDNSNANWWEGACHGQIGMFPRNYVTHLD	20	NA	-1.41542	0.19348	-0.0204634	0.0196619
1	Abundance	KYAQALFNFEPEEEGELSFSQGELILLMDNSNANWWEGSCNGEIGMFPRSYVAPLD	24	NA	-1.43318	0.212309	-0.022268	0.0215753
1	Abundance	KYAQALFNFEPEEEGELSFSQGELILLMDNSDPNWWEGACHGQTGLFPRSHVAHLD	21	NA	-0.621157	0.124264	0.0602518	0.012628
1	Abundance	KYAQALFNFEPEEEGELSFSQGELILLMDSSNANWWEGSCNGEIGMFPRNYVAHVD	24	NA	-1.50192	0.463194	-0.0292534	0.0470708
1	Abundance	KYAQALFNFEPEEEGELSFSQGELILVLESSDANWWEGSCHGQTGMFPRSHVTHVD	22	NA	-1.27466	0.0725714	-0.00615892	0.00737487
1	Abundance	KYAQALFNFEPEEEGELSFSQGEFIHLMDSSNANWWKGSCNGEIGMFPRSHVAHLN	23	NA	-1.29923	0.0423067	-0.0086558	0.0042993
1	Abundance	KYAQALFNFEPEEEGELSFSQGEFIHLMDSSNANWWKGSCNGEIGMFPRSHVAHLD	24	NA	-1.3382	0.145813	-0.012616	0.0148179
1	Abundance	KYAQALFNFEPEEEGELSFSQGEFIHLMDSSNANWWKGSCNGEIGMFPRSHVAPVD	22	NA	-0.790186	0.173798	0.0430747	0.0176617
1	Abundance	KYAQALFNFEPEEEGELSFSQGEFIHLMDSSDANWWEGSCHGETGMFPRNYVAHLN	19	NA	-1.07463	0.367168	0.0141692	0.0373124
1	Abundance	KYAQALFNFEPEEEGELSFSQGEFIHLMDSSDANWWEGSCHGETGMFPRNYVAHLD	20	NA	-1.21854	0.0458273	-0.000455212	0.00465707
1	Abundance	KYAQALFNFEPEEEGELSFSQGEFIHVLESSNANWWKGSCHGEIGLFPRNYVAPLN	21	NA	-1.24411	0.0825492	-0.00305381	0.00838883
1	Abundance	KYAQALFNFEPEEEGELSFSQGEFILLMENSNPNWWEGSCHGQIGLFPRSHVAHVN	22	NA	-1.29699	0.0573877	-0.00842798	0.00583186
1	Abundance	KYAQALFNFEPEEEGELSFSQGEFILLLESSDANWWKGACHGQTGLFPSNYVAPLN	20	NA	-0.926461	0.1747	0.0292262	0.0177534
1	Abundance	KYAQALFNFEPEEEGELSFSQGEFILVMENSDANWWEGSCNGETGLFPRNHVTPVD	20	NA	-1.2371	0.085825	-0.00234209	0.00872172
1	Abundance	KYAQALFNFEPEEEGELSFSQGEFILVMDSSNPNWWKGACNGQTGMFPRSHVTPVD	17	NA	-0.322409	0.082207	0.0906112	0.00835406
1	Abundance	KYAQALFNFEPEEEGELSFSQGDLIHLMENSNPNWWEGACNGEIGLFPRSYVAHLN	22	NA	-1.15846	0.204882	0.00565026	0.0208205
1	Abundance	KYAQALFNFEPEEEGELSFSQGDLIHLMDNSDANWWEGACNGQIGLFPSSYVTHVN	19	NA	-1.21484	0.169036	-7.97945e-05	0.0171778
1	Abundance	KYAQALFNFEPEEEGELSFSQGDLILLLENSNANWWKGSCHGQTGMFPRSYVAPLD	21	NA	-0.487449	0.120177	0.0738394	0.0122126
1	Abundance	KYAQALFNFEPEEEGELSFSQGDLILLLESSDANWWEGACNGETGMFPSSHVAPVD	24	NA	-0.685003	0.0453863	0.0537636	0.00461225
1	Abundance	KYAQALFNFEPEEEGELSFSQGDLILLLDNSDPNWWKGACHGQTGLFPSSHVTHLD	20	NA	-0.723634	0.127138	0.0498378	0.0129201
1	Abundance	KYAQALFNFEPEEEGELSFSQGDLILLLDNSDPNWWEGSCHGQTGLFPSNYVTHLN	19	NA	-0.477924	0.090242	0.0748074	0.00917059
1	Abundance	KYAQALFNFEPEEEGELSFSQGDLILVMESSDANWWKGSCHGQIGMFPSSHVTPVD	20	NA	-0.191944	0.0789505	0.103869	0.00802311
1	Abundance	KYAQALFNFEPEEEGELSFSQGDLILVLENSDPNWWKGACNGQTGLFPSNYVTPLN	17	NA	-0.0728507	0.0830464	0.115972	0.00843935
1	Abundance	KYAQALFNFEPEEEGELSFSQGDLILVLENSDANWWKGACNGQIGMFPRSYVTPVN	17	NA	-0.164754	0.0638107	0.106632	0.00648458
1	Abundance	KYAQALFNFEPEEEGELSFSQGDLILVLDNSNANWWEGACNGQTGMFPRSHVTPVD	19	NA	-0.525489	0.0554442	0.0699738	0.00563436
1	Abundance	KYAQALFNFEPEEEGELSFSQGDLILVLDSSDPNWWEGSCHGEIGLFPSNHVAPVD	22	NA	-0.260919	0.108301	0.0968599	0.0110058
1	Abundance	KYAQALFNFEPEEEGELSFSQGDFIHLMESSNPNWWKGSCNGQTGMFPRNYVAHVD	18	NA	-1.23791	0.113789	-0.00242362	0.0115635
1	Abundance	KYAQALFNFEPEEEGELSFSQGDFIHLLESSNANWWEGSCHGEIGMFPSNHVTPVN	21	NA	-1.44214	0.162867	-0.0231787	0.0165509
1	Abundance	KYAQALFNFEPEEEGELSFSQGDFIHVMDNSDANWWKGSCHGQIGLFPRNHVAHVD	17	NA	-0.839697	0.0643503	0.0380433	0.00653942
1	Abundance	KYAQALFNFEPEEEGELSFSQGDFILLMDSSNANWWKGSCNGEIGLFPRNYVTPVD	20	NA	-0.97881	0.045331	0.0239063	0.00460663
1	Abundance	KYAQALFNFEPEEEGELSFSQGDFILLLENSNANWWKGACHGQTGLFPRSHVTHLD	21	NA	-0.490533	0.108573	0.0735261	0.0110335
1	Abundance	KYAQALFNFEPEEEGELSFSQGDFILLLESSDANWWEGACNGETGMFPSNHVAHLN	23	NA	-0.852552	0.161124	0.0367369	0.0163738
1	Abundance	KYAQALFNFEPEEEGELSFSQGDFILLLESSDANWWEGSCHGQTGMFPSSHVTHLN	22	NA	-0.984759	0.0569917	0.0233018	0.00579162
1	Abundance	KYAQALFNFEPEEEGELSFSQGDFILLLDNSNPNWWEGACHGQIGMFPRSHVTHLD	20	NA	-1.44102	0.326813	-0.0230649	0.0332115
1	Abundance	KYAQALFNFEPEEEGELSFSQGDFILVLESSNANWWKGSCHGETGMFPRSYVAPLD	21	NA	-0.690424	0.0925496	0.0532127	0.00940509
1	Abundance	KYAQALFNFEPEEEGELSFSQGDFILVLESSNANWWKGSCHGEIGLFPRNHVAHLN	23	NA	-1.14076	0.291783	0.00744908	0.0296516
1	Abundance	KYAQALFNFEPEEEGELSFSQGDFILVLESSNANWWKGSCHGEIGLFPRNHVAHLD	24	NA	-1.11864	0.206649	0.00969619	0.0210001
1	Abundance	KYAQALFNFEPEEEGELSFSQGDFILVLESSNANWWKGSCHGEIGLFPRNHVAHVN	22	NA	-1.25572	0.276851	-0.00423431	0.0281342
1	Abundance	KYAQALFNFEPEEEGELSFSQGDFILVLESSNANWWKGSCHGEIGLFPRNHVAHVD	23	NA	-1.2331	0.0408574	-0.0019357	0.00415202
1	Abundance	KYAQALFNFEPEEEGELSFSQGDFILVLESSDPNWWKGSCNGETGMFPSNHVTHLD	21	NA	-0.429227	0.0629448	0.0797561	0.00639658
1	Abundance	KYAQALFNFEPEEEGELSFSQGDFILVLDNSDANWWKGACHGEIGMFPRSHVAPLN	18	NA	-0.36379	0.119942	0.0864059	0.0121887
1	Abundance	KYAQALFNFEPEEEGELSFSRGELIHVMESSNPNWWKGACNGQIGLFPSSYVAPLD	21	NA	-0.219813	0.0777017	0.101037	0.00789621
1	Abundance	KYAQALFNFEPEEEGELSFSRGELILLLDNSNANWWKGSCHGQTGLFPSSHVTHLD	23	NA	-0.962017	0.0711842	0.0256129	0.0072339
1	Abundance	KYAQALFNFEPEEEGELSFSRGELILVLESSNANWWKGSCHGQIGMFPSSYVTPLD	22	NA	-0.190111	0.0704906	0.104056	0.00716341
1	Abundance	KYAQALFNFEPEEEGELSFSRGEFIHLLENSNANWWEGACHGETGMFPRNYVAHLD	20	NA	-1.53522	0.208546	-0.032637	0.0211929
1	Abundance	KYAQALFNFEPEEEGELSFSRGEFIHLLDSSDANWWKGSCHGQIGMFPRSYVAHVD	19	NA	-0.347466	0.115746	0.0880648	0.0117624
1	Abundance	KYAQALFNFEPEEEGELSFSRGEFIHVMDSSNANWWEGACHGETGLFPRNHVTHLN	18	NA	-1.21127	0.204592	0.000282791	0.0207911
1	Abundance	KYAQALFNFEPEEEGELSFSRGEFIHVLENSDANWWKGSCNGETGMFPSSYVAPVN	18	NA	-1.18909	0.056287	0.00253683	0.00572001
1	Abundance	KYAQALFNFEPEEEGELSFSRGEFILLLESSDANWWKGSCHGQTGMFPRSYVAHLD	21	NA	-0.396984	0.07097	0.0830327	0.00721212
1	Abundance	KYAQALFNFEPEEEGELSFSRGEFILVLENSDANWWKGSCHGQTGMFPSSHVAHVD	20	NA	-0.41144	0.0819669	0.0815637	0.00832965
1	Abundance	KYAQALFNFEPEEEGELSFSRGDLIHLLDSSDPNWWEGACNGEIGLFPSSHVTHVD	22	NA	-0.216394	0.123452	0.101385	0.0125455
1	Abundance	KYAQALFNFEPEEEGELSFSRGDLIHVMESSNPNWWKGSCNGQIGLFPRNHVTPVD	18	NA	-0.382735	0.0513781	0.0844807	0.00522115
1	Abundance	KYAQALFNFEPEEEGELSFSRGDLILLLDSSNANWWKGACNGQIGLFPRSHVTHLD	23	NA	-0.721459	0.16603	0.0500589	0.0168723
1	Abundance	KYAQALFNFEPEEEGELSFSRGDLILVMESSDPNWWEGACHGQIGLFPRSHVAHLN	20	NA	-1.37508	0.0681634	-0.0163631	0.00692691
1	Abundance	KYAQALFNFEPEEEGELSFSRGDLILVMESSDPNWWEGACHGQIGLFPRSHVAHLD	21	NA	-1.10956	0.346793	0.0106194	0.0352419
1	Abundance	KYAQALFNFEPEEEGELSFSRGDLILVLESSDPNWWKGSCHGEIGLFPRNHVTPVD	19	NA	-0.240395	0.12177	0.0989456	0.0123745
1	Abundance	KYAQALFNFEPEEEGELSFSRGDFIHLMENSDANWWKGACNGQIGMFPRSYVAHLD	18	NA	-0.972068	0.134694	0.0245914	0.0136879
1	Abundance	KYAQALFNFEPEEEGELSFSRGDFIHLMESSNPNWWEGACHGEIGLFPSSYVAPLD	21	NA	-1.43856	0.271762	-0.0228148	0.027617
1	Abundance	KYAQALFNFEPEEEGELSFSRGDFIHLMDNSNANWWEGSCNGQIGLFPSNYVAPVD	19	NA	-1.2075	0.0796556	0.000666141	0.00809477
1	Abundance	KYAQALFNFEPEEEGELSFSRGDFIHLMDSSDANWWKGSCHGETGLFPSSHVAPVD	19	NA	-0.687549	0.125463	0.0535048	0.0127498
1	Abundance	KYAQALFNFEPEEEGELSFSRGDFIHVMDSSNANWWKGACNGEIGMFPSSHVAPVN	18	NA	-0.565645	0.131785	0.065893	0.0133923
1	Abundance	KYAQALFNFEPEEEGELSFSRGDFIHVMDSSNANWWKGACNGEIGMFPSSHVAPVD	19	NA	-0.413175	0.0914128	0.0813873	0.00928956
1	Abundance	KYAQALFNFEPEEEGELSFSRGDFIHVMDSSDPNWWKGSCHGETGMFPRNYVAHLN	14	NA	-1.52618	0.461497	-0.0317187	0.0468983
1	Abundance	KYAQALFNFEPEEEGELSFSRGDFIHVLDSSDANWWEGSCHGEIGLFPRNHVAPLD	20	NA	-0.749084	0.118794	0.0472516	0.0120721
1	Abundance	KYAQALFNFEPEEEGELSFSRGDFILLMDNSNANWWEGSCNGQTGLFPRNYVAHVN	18	NA	-1.22819	0.0702933	-0.00143633	0.00714335
1	Abundance	KYAQALFNFEPEEEGELSFSRGDFILVMDSSNANWWKGSCHGETGMFPSSHVAHVN	19	NA	-1.00305	0.0407274	0.0214429	0.00413881
1	Abundance	KYAQALFNFEPEEEGELSFSRGDFILVMDSSNANWWKGSCHGETGMFPSSHVAHVD	20	NA	-0.87339	0.125722	0.0346193	0.0127761
1	Abundance	KYAQALFNFEPEEEGELSFSRGDFILVMDSSDANWWKGSCNGETGMFPRSYVAPLN	17	NA	-0.264905	0.0435502	0.0964549	0.00442566
1	Abundance	KYAQALFNFEPEEEGELSFRQGELIHLMESSNPNWWKGSCHGQIGLFPRSHVTPLN	20	NA	-1.10842	0.211318	0.010735	0.0214746
1	Abundance	KYAQALFNFEPEEEGELSFRQGELIHLMESSNPNWWKGSCHGQIGLFPRSHVTPLD	21	NA	-1.02751	0.0430267	0.0189568	0.00437246
1	Abundance	KYAQALFNFEPEEEGELSFRQGELIHLMDSSNANWWKGACNGETGMFPRSHVAPLN	20	NA	-1.24808	0.502044	-0.0034578	0.0510188
1	Abundance	KYAQALFNFEPEEEGELSFRQGELIHLLESSNPNWWKGACNGQIGMFPSSYVTPVD	20	NA	-0.275624	0.093736	0.0953655	0.00952566
1	Abundance	KYAQALFNFEPEEEGELSFRQGELIHLLDSSDANWWEGACNGETGLFPRNYVTPLD	20	NA	-0.715988	0.0448435	0.0506149	0.00455709
1	Abundance	KYAQALFNFEPEEEGELSFRQGELIHVLESSDPNWWKGSCHGEIGLFPSNHVAHLD	23	NA	-0.35038	0.103796	0.0877687	0.010548
1	Abundance	KYAQALFNFEPEEEGELSFRQGELILLLENSNPNWWEGACHGEIGMFPRNYVTPLN	19	NA	-1.2902	0.0521261	-0.00773825	0.00529717
1	Abundance	KYAQALFNFEPEEEGELSFRQGELILLLENSNPNWWEGACHGEIGMFPRNYVTPLD	20	NA	-0.750339	0.245609	0.047124	0.0249593
1	Abundance	KYAQALFNFEPEEEGELSFRQGELILVMENSDPNWWEGACNGETGMFPSNHVAHLN	20	NA	-1.08126	0.0452827	0.0134949	0.00460172
1	Abundance	KYAQALFNFEPEEEGELSFRQGELILVMENSDPNWWEGACNGETGMFPSNHVAHLD	21	NA	-1.15885	0.22364	0.00561043	0.0227268
1	Abundance	KYAQALFNFEPEEEGELSFRQGELILVMESSDANWWEGACNGEIGLFPRSYVTPLD	22	NA	-0.9279	0.04413	0.0290799	0.00448459
1	Abundance	KYAQALFNFEPEEEGELSFRQGELILVMDNSNPNWWEGACHGQIGMFPRNYVAPLN	16	NA	-0.867023	0.108605	0.0352664	0.0110367
1	Abundance	KYAQALFNFEPEEEGELSFRQGEFIHLLDNSNPNWWEGACNGEIGLFPRNYVTHLD	20	NA	-1.49484	0.215128	-0.0285336	0.0218618
1	Abundance	KYAQALFNFEPEEEGELSFRQGEFIHVMENSDANWWKGSCHGQIGLFPRSHVAHLD	20	NA	-0.906024	0.136713	0.031303	0.0138931
1	Abundance	KYAQALFNFEPEEEGELSFRQGEFIHVLESSNPNWWKGSCNGQTGLFPRNYVTHVD	18	NA	-0.373357	0.0893344	0.0854337	0.00907835
1	Abundance	KYAQALFNFEPEEEGELSFRQGEFIHVLESSNANWWEGACNGQTGLFPSNYVTPLN	19	NA	-0.884913	0.0716457	0.0334483	0.00728079
1	Abundance	KYAQALFNFEPEEEGELSFRQGDLILLMESSDANWWEGACNGQTGMFPRNHVAPLD	20	NA	-0.747458	0.048065	0.0474168	0.00488447
1	Abundance	KYAQALFNFEPEEEGELSFRQGDLILVMENSNPNWWEGSCHGETGMFPSSHVAPVD	20	NA	-0.535725	0.113902	0.0689336	0.011575
1	Abundance	KYAQALFNFEPEEEGELSFRQGDLILVMDNSNPNWWKGACHGQTGMFPSSYVAHVN	15	NA	0.043194	0.0933767	0.127765	0.00948914
1	Abundance	KYAQALFNFEPEEEGELSFRQGDFIHVLDSSNPNWWKGSCHGETGLFPRSYVAPLD	18	NA	-0.441154	0.0704781	0.078544	0.00716213
1	Abundance	KYAQALFNFEPEEEGELSFRQGDFILLMDNSDPNWWKGSCNGEIGMFPRNHVAHVN	17	NA	-1.49869	0.124913	-0.0289246	0.012694
1	Abundance	KYAQALFNFEPEEEGELSFRQGDFILLLESSNPNWWEGSCNGEIGLFPRNHVAHVD	24	NA	-0.950977	0.364354	0.0267347	0.0370265
1	Abundance	KYAQALFNFEPEEEGELSFRQGDFILLLESSDANWWEGSCNGQIGLFPSNYVTPLD	22	NA	-0.436035	0.102495	0.0790642	0.0104158
1	Abundance	KYAQALFNFEPEEEGELSFRRGELILVLENSDANWWKGSCNGEIGMFPSSHVTHVD	22	NA	-0.521339	0.120147	0.0703955	0.0122096
1	Abundance	KYAQALFNFEPEEEGELSFRRGEFIHLMDNSDANWWEGACHGQIGMFPRSHVTHLN	16	NA	-1.20174	0.0565378	0.00125197	0.00574549
1	Abundance	KYAQALFNFEPEEEGELSFRRGEFIHVMENSDPNWWEGSCHGQIGMFPRSHVTPVD	15	NA	-1.02684	0.0873998	0.0190259	0.00888175
1	Abundance	KYAQALFNFEPEEEGELSFRRGEFIHVLENSDANWWKGSCHGQIGLFPRSHVAHLD	20	NA	-1.18237	0.0443388	0.00321983	0.0045058
1	Abundance	KYAQALFNFEPEEEGELSFRRGDLIHLMDSSNANWWKGSCHGEIGMFPSSHVAPVD	20	NA	-0.482613	0.0395915	0.0743309	0.00402337
1	Abundance	KYAQALFNFEPEEEGELSFRRGDLIHLLDNSNANWWKGSCHGQIGLFPRSHVAHLD	21	NA	-0.958344	0.101793	0.0259861	0.0103444
1	Abundance	KYAQALFNFEPEEEGELSFRRGDLIHVMDNSDPNWWKGACNGETGMFPRSHVTHLD	15	NA	-0.748856	0.142624	0.0472747	0.0144938
1	Abundance	KYAQALFNFEPEEEGELSFRRGDLILLMENSDANWWEGACNGQTGMFPRNHVTHVN	16	NA	-0.619846	0.127418	0.060385	0.0129485
1	Abundance	KYAQALFNFEPEEEGELSFRRGDLILLMDSSNANWWEGACNGQIGLFPRSYVTPVD	19	NA	-0.414383	0.0878057	0.0812645	0.008923
1	Abundance	KYAQALFNFEPEEEGELSFRRGDLILLLESSNANWWEGSCNGETGLFPRSHVTHVN	23	NA	-1.31944	0.334159	-0.0107091	0.0339579
1	Abundance	KYAQALFNFEPEEEGELSFRRGDLILVLESSNANWWEGSCNGQIGLFPRNHVAPVD	22	NA	-1.30279	0.345464	-0.00901716	0.0351068
1	Abundance	KYAQALFNFEPEEEGELSFRRGDFIHLMDSSDANWWEGACNGETGMFPRSHVAPLN	17	NA	-0.974108	0.0664703	0.0243841	0.00675486
1	Abundance	KYAQALFNFEPEEEGELGFSQGELIHVMDSSNANWWEGSCHGQIGLFPRSHVAPVN	20	NA	-1.00946	0.233292	0.0207917	0.0237076
1	Abundance	KYAQALFNFEPEEEGELGFSQGELIHVLENSNPNWWEGACNGQIGLFPRSHVTPLD	21	NA	-1.13341	0.1153	0.00819577	0.011717
1	Abundance	KYAQALFNFEPEEEGELGFSQGELIHVLESSNANWWKGACNGETGMFPRSYVAHLN	21	NA	-1.17703	0.203891	0.00376268	0.0207198
1	Abundance	KYAQALFNFEPEEEGELGFSQGELIHVLDNSDPNWWKGACNGQTGLFPRNHVAHLN	17	NA	-1.16793	0.163932	0.00468754	0.0166592
1	Abundance	KYAQALFNFEPEEEGELGFSQGEFIHLLDSSDPNWWKGSCHGEIGLFPSSYVTHVD	20	NA	-0.289329	0.0393617	0.0939728	0.00400002
1	Abundance	KYAQALFNFEPEEEGELGFSQGEFIHVMESSDPNWWEGACNGEIGMFPRSYVAPLD	19	NA	-1.07998	0.259981	0.0136249	0.0264198
1	Abundance	KYAQALFNFEPEEEGELGFSQGEFIHVMESSDPNWWEGSCHGQTGLFPSSYVTPVD	17	NA	-0.455895	0.13894	0.077046	0.0141194
1	Abundance	KYAQALFNFEPEEEGELGFSQGDLIHLMESSDANWWKGACHGETGMFPRSYVTHLD	18	NA	-0.836936	0.143076	0.0383238	0.0145397
1	Abundance	KYAQALFNFEPEEEGELGFSQGDLIHVMDSSNANWWEGSCHGQTGMFPSNYVAPVN	16	NA	-0.907438	0.162048	0.0311593	0.0164677
1	Abundance	KYAQALFNFEPEEEGELGFSQGDLIHVLDSSNANWWEGACNGEIGLFPRSHVAHLD	24	NA	-1.05429	0.137141	0.0162358	0.0139365
1	Abundance	KYAQALFNFEPEEEGELGFSQGDLILLMESSNANWWEGACHGETGMFPSNHVAHLD	23	NA	-1.1348	0.283005	0.00805428	0.0287596
1	Abundance	KYAQALFNFEPEEEGELGFSQGDLILLLDNSDPNWWKGACHGQTGLFPSSHVTHLD	19	NA	-0.0586789	0.0928727	0.117412	0.00943793
1	Abundance	KYAQALFNFEPEEEGELGFSQGDLILVMENSNPNWWKGSCNGQIGMFPRNYVAHVD	18	NA	-0.550791	0.0618108	0.0674025	0.00628135
1	Abundance	KYAQALFNFEPEEEGELGFSQGDLILVMESSNPNWWKGACHGQTGMFPRSHVAPLD	18	NA	-0.10804	0.0550535	0.112396	0.00559465
1	Abundance	KYAQALFNFEPEEEGELGFSQGDLILVLDSSNPNWWKGSCNGQTGLFPSSYVAPVD	20	NA	0.0899163	0.104432	0.132513	0.0106126
1	Abundance	KYAQALFNFEPEEEGELGFSQGDFIHLMESSNANWWEGACNGQIGMFPRSYVAHVN	19	NA	-1.42189	0.27297	-0.0211203	0.0277398
1	Abundance	KYAQALFNFEPEEEGELGFSQGDFIHLLESSDPNWWEGACHGQTGMFPSSYVTPLN	16	NA	-0.39645	0.0731174	0.0830869	0.00743034
1	Abundance	KYAQALFNFEPEEEGELGFSQGDFIHVLESSNANWWKGACHGEIGMFPRSHVAPVD	19	NA	-0.369114	0.140214	0.0858649	0.0142489
1	Abundance	KYAQALFNFEPEEEGELGFSQGDFIHVLDSSNPNWWEGSCHGQTGMFPSNYVTPLD	16	NA	-0.0179526	0.0568497	0.121551	0.00577719
1	Abundance	KYAQALFNFEPEEEGELGFSQGDFILVMDNSNANWWKGACNGETGLFPSNHVAPLN	18	NA	-0.524295	0.145738	0.0700951	0.0148102
1	Abundance	KYAQALFNFEPEEEGELGFSRGELIHLLDNSDANWWKGACNGQIGLFPSSYVTPLD	19	NA	-0.344926	0.0985129	0.088323	0.0100111
1	Abundance	KYAQALFNFEPEEEGELGFSRGELIHVLDSSNANWWKGACHGQIGMFPRNHVAHLN	18	NA	-1.34568	0.123954	-0.0133756	0.0125965
1	Abundance	KYAQALFNFEPEEEGELGFSRGELILVLDNSDPNWWEGSCHGEIGLFPSNYVAPLD	20	NA	-0.299575	0.116168	0.0929316	0.0118053
1	Abundance	KYAQALFNFEPEEEGELGFSRGEFIHVMENSNANWWEGSCNGETGMFPRSHVAPVD	19	NA	-1.44263	0.214313	-0.0232283	0.021779
1	Abundance	KYAQALFNFEPEEEGELGFSRGEFIHVLESSNANWWKGSCNGQTGMFPSSYVAHLD	21	NA	-0.492642	0.0576067	0.0733118	0.00585412
1	Abundance	KYAQALFNFEPEEEGELGFSRGEFIHVLDSSNPNWWKGSCNGEIGMFPSNYVAPVN	17	NA	-0.324534	0.0736825	0.0903952	0.00748778
1	Abundance	KYAQALFNFEPEEEGELGFSRGEFILLLDNSDPNWWEGACHGQTGMFPSNHVTPLD	16	NA	-1.28308	0.239961	-0.00701448	0.0243854
1	Abundance	KYAQALFNFEPEEEGELGFSRGEFILVLDNSNPNWWKGSCNGQIGMFPRSHVTPVD	17	NA	-0.319227	0.11406	0.0909346	0.011591
1	Abundance	KYAQALFNFEPEEEGELGFSRGDLIHLLENSDANWWKGSCHGEIGLFPRSYVTHLD	20	NA	-1.03339	0.211782	0.01836	0.0215218
1	Abundance	KYAQALFNFEPEEEGELGFSRGDFIHLMDSSNPNWWKGSCNGQTGLFPSSYVAPLD	18	NA	-0.411506	0.10092	0.081557	0.0102557
1	Abundance	KYAQALFNFEPEEEGELGFSRGDFIHVLENSNPNWWKGSCHGEIGLFPRSHVTPLD	18	NA	-0.578632	0.0835987	0.0645732	0.00849547
1	Abundance	KYAQALFNFEPEEEGELGFSRGDFILVMDNSDPNWWKGACNGQTGMFPRNHVAHLD	14	NA	-1.07616	0.163477	0.0140138	0.0166129
1	Abundance	KYAQALFNFEPEEEGELGFRQGELIHVMDNSDPNWWKGACHGETGLFPSSHVAPLN	16	NA	-0.0787881	0.0386217	0.115368	0.00392482
1	Abundance	KYAQALFNFEPEEEGELGFRQGELIHVMDNSDPNWWKGACHGETGLFPSSHVAPLD	17	NA	-0.0679561	0.0808126	0.116469	0.00821235
1	Abundance	KYAQALFNFEPEEEGELGFRQGELILVMESSNANWWEGSCNGETGLFPRSYVTHLD	23	NA	-1.03974	0.0896804	0.0177149	0.00911352
1	Abundance	KYAQALFNFEPEEEGELGFRQGELILVMDNSNPNWWKGSCNGEIGLFPRNHVAPVN	18	NA	-1.39167	0.236418	-0.0180495	0.0240253
1	Abundance	KYAQALFNFEPEEEGELGFRQGEFIHLMDNSDPNWWKGSCNGQIGLFPSSYVAPLN	17	NA	-0.186812	0.0471465	0.104391	0.00479113
1	Abundance	KYAQALFNFEPEEEGELGFRQGEFILLMESSDPNWWEGSCHGQIGLFPRSYVTHVD	19	NA	-1.35811	0.17324	-0.0146387	0.017605
1	Abundance	KYAQALFNFEPEEEGELGFRQGEFILVMENSNPNWWKGSCNGQIGMFPRNHVTHLN	17	NA	-1.18187	0.0673959	0.00327139	0.00684891
1	Abundance	KYAQALFNFEPEEEGELGFRQGEFILVMDNSDANWWEGACNGEIGLFPRSYVAHVD	19	NA	-1.01988	0.175165	0.0197323	0.0178006
1	Abundance	KYAQALFNFEPEEEGELGFRQGDLIHVMENSNPNWWKGSCNGQIGMFPRNYVTHLD	16	NA	-0.541425	0.153752	0.0683543	0.0156246
1	Abundance	KYAQALFNFEPEEEGELGFRQGDLIHVLENSNANWWEGSCNGQIGLFPRSHVTHLN	21	NA	-1.05387	0.242867	0.0162783	0.0246807
1	Abundance	KYAQALFNFEPEEEGELGFRQGDLILVLESSDPNWWEGACNGETGLFPSSHVAHVD	22	NA	-0.0853892	0.108825	0.114698	0.011059
1	Abundance	KYAQALFNFEPEEEGELGFRQGDFIHVMESSNANWWKGACNGETGLFPRSYVAHVD	18	NA	-0.985357	0.164342	0.023241	0.0167008
1	Abundance	KYAQALFNFEPEEEGELGFRQGDFIHVMDNSDANWWKGACNGQIGLFPRNYVAPLD	14	NA	-0.350972	0.052635	0.0877085	0.00534888
1	Abundance	KYAQALFNFEPEEEGELGFRQGDFIHVLENSDPNWWKGACHGQIGMFPRNHVTPLN	12	NA	-0.34002	0.0951368	0.0888216	0.00966801
1	Abundance	KYAQALFNFEPEEEGELGFRQGDFILVMDNSDPNWWKGACNGETGMFPRSHVAHVD	15	NA	-0.386373	0.131051	0.084111	0.0133177
1	Abundance	KYAQALFNFEPEEEGELGFRQGDFILVLDNSDPNWWKGACHGQTGMFPSSYVTHVD	13	NA	-0.221115	0.0799275	0.100905	0.00812241
1	Abundance	KYAQALFNFEPEEEGELGFRRGELIHVMENSDPNWWKGSCNGQIGMFPRSYVTPVD	14	NA	-1.22207	0.474527	-0.000814618	0.0482225
1	Abundance	KYAQALFNFEPEEEGELGFRRGELIHVMDSSNANWWKGSCNGQTGLFPSSHVTPVN	17	NA	-0.0876376	0.10464	0.114469	0.0106338
1	Abundance	KYAQALFNFEPEEEGELGFRRGELILLMDNSDANWWKGSCNGQIGLFPSSHVAPVD	20	NA	0.0027768	0.107918	0.123657	0.0109669
1	Abundance	KYAQALFNFEPEEEGELGFRRGELILLLDNSNANWWEGSCHGEIGLFPSSYVAPLD	23	NA	-0.747772	0.129978	0.0473849	0.0132087
1	Abundance	KYAQALFNFEPEEEGELGFRRGELILLLDSSNANWWKGSCNGQIGMFPRNHVAHLD	22	NA	-0.351841	0.121398	0.0876202	0.0123367
1	Abundance	KYAQALFNFEPEEEGELGFRRGELILVMESSNANWWKGSCNGEIGMFPSNHVTHVD	21	NA	-0.962419	0.046407	0.025572	0.00471598
1	Abundance	KYAQALFNFEPEEEGELGFRRGELILVMDNSNANWWKGSCHGQIGMFPSSYVAPVD	17	NA	-0.267844	0.129736	0.0961562	0.0131841
1	Abundance	KYAQALFNFEPEEEGELGFRRGELILVLENSDPNWWKGSCNGEIGMFPSNYVTHLD	19	NA	-0.197543	0.0569916	0.1033	0.00579161
1	Abundance	KYAQALFNFEPEEEGELGFRRGELILVLESSDANWWEGSCNGQIGMFPSSHVAPLD	23	NA	-0.322861	0.108179	0.0905653	0.0109934
1	Abundance	KYAQALFNFEPEEEGELGFRRGEFIHLMESSDANWWKGSCHGQTGLFPSNYVTHVD	16	NA	-0.755386	0.179459	0.0466112	0.018237
1	Abundance	KYAQALFNFEPEEEGELGFRRGEFIHLMDSSNANWWEGACHGEIGMFPRSHVAPLD	19	NA	-0.979192	0.235353	0.0238674	0.023917
1	Abundance	KYAQALFNFEPEEEGELGFRRGEFILLMDSSDPNWWKGSCNGETGLFPRNHVAPLD	18	NA	-0.68557	0.0488339	0.053706	0.0049626
1	Abundance	KYAQALFNFEPEEEGELGFRRGEFILLLESSDANWWKGACHGETGLFPSNHVAHLD	21	NA	-1.19322	0.0546197	0.00211704	0.00555057
1	Abundance	KYAQALFNFEPEEEGELGFRRGDLIHLLENSNANWWEGSCHGETGLFPRNHVAPLN	19	NA	-1.11583	0.188755	0.00998251	0.0191817
1	Abundance	KYAQALFNFEPEEEGELGFRRGDLIHLLESSNANWWEGACNGEIGMFPSSYVAHVD	22	NA	-0.714523	0.137586	0.0507637	0.0139818
1	Abundance	KYAQALFNFEPEEEGELGFRRGDLIHVLDNSNANWWKGSCNGETGMFPSSYVTHLD	18	NA	-0.273639	0.0744976	0.0955673	0.00757061
1	Abundance	KYAQALFNFEPEEEGELGFRRGDLIHVLDNSNANWWEGSCHGQTGLFPSNHVTHLD	18	NA	-0.861652	0.0436531	0.0358121	0.00443612
1	Abundance	KYAQALFNFEPEEEGELGFRRGDLILVLENSDPNWWEGSCNGEIGLFPSSYVAHVN	20	NA	-0.360855	0.0594302	0.0867042	0.00603942
1	Abundance	KYAQALFNFEPEEEGELGFRRGDFIHVLDNSNPNWWKGSCNGEIGLFPSSHVAPLN	18	NA	-0.0603353	0.110309	0.117244	0.0112099
1	Abundance	KYAQALFNFEPEEEGELGFRRGDFIHVLDNSNPNWWKGSCNGEIGLFPSSHVAPLD	19	NA	0.0264159	0.0379675	0.12606	0.00385834
1	Abundance	KYAQALFNFEPEEEGELGFRRGDFILLMESSDANWWEGACHGEIGMFPRNYVAHLN	17	NA	-0.904552	0.221199	0.0314526	0.0224787
1	Abundance	KYAQALFNFEPEEEGELGFRRGDFILLMDSSDPNWWKGACNGQIGLFPRSHVAHLN	17	NA	-1.26964	0.110294	-0.00564819	0.0112083
1	Abundance	KYAQALFNFEPEEEGELGFRRGDFILVMESSNPNWWKGACHGEIGMFPSSHVTPLN	16	NA	-1.26409	0.110791	-0.00508423	0.0112588
1	Abundance	KYAQALFNFEPEEEGELGFRRGDFILVMESSNPNWWKGSCNGQIGLFPSNHVAPVN	17	NA	-0.327224	0.134334	0.0901218	0.0136513
1	Abundance	KYAQALFNFEPEEEGELGFRRGDFILVMESSNPNWWKGSCNGQIGLFPSNHVAPVD	18	NA	-0.231635	0.0377294	0.0998358	0.00383414
1	Abundance	KYAQALFNFEPEEEGELGFRRGDFILVMDSSNPNWWKGACHGQTGMFPRSYVAHLD	14	NA	-0.253646	0.10187	0.0975991	0.0103523
1	Abundance	KYAQALFNFEPEEEGELGFRRGDFILVLDNSNPNWWKGACHGEIGLFPRSYVTHLD	16	NA	-0.413273	0.0439579	0.0813774	0.0044671
1	Abundance	KYAQALFNFEPEEDGELSFSQGELIHVMESSDANWWEGSCNGEIGMFPRSYVAPVD	21	NA	-1.06049	0.235298	0.0156057	0.0239115
1	Abundance	KYAQALFNFEPEEDGELSFSQGELIHVLDSSNPNWWKGSCNGETGLFPRSHVAHVD	22	NA	-0.916984	0.061791	0.0301892	0.00627933
1	Abundance	KYAQALFNFEPEEDGELSFSQGELILLMESSNANWWKGSCHGQTGLFPRNYVTHVD	20	NA	-0.993035	0.125083	0.0224607	0.0127112
1	Abundance	KYAQALFNFEPEEDGELSFSQGELILLMESSDPNWWKGSCHGETGLFPRSHVAHLD	23	NA	-1.24275	0.0505853	-0.00291633	0.00514059
1	Abundance	KYAQALFNFEPEEDGELSFSQGELILLLENSDANWWKGACHGQTGMFPRSHVAPVD	19	NA	-1.04646	0.159001	0.0170312	0.016158
1	Abundance	KYAQALFNFEPEEDGELSFSQGEFIHLMDSSNANWWKGSCHGEIGLFPRNYVAPVD	19	NA	-0.934026	0.0933808	0.0284573	0.00948955
1	Abundance	KYAQALFNFEPEEDGELSFSQGEFILLLDSSNANWWKGACHGEIGLFPSSYVAHLN	23	NA	-0.475414	0.0812975	0.0750625	0.00826163
1	Abundance	KYAQALFNFEPEEDGELSFSQGDLIHLLESSNPNWWEGSCHGQIGLFPSSYVTHVD	22	NA	-1.32749	0.0659989	-0.0115272	0.00670695
1	Abundance	KYAQALFNFEPEEDGELSFSQGDLIHVLDSSDPNWWKGSCNGQTGMFPRSHVTPVD	16	NA	0.192411	0.0720094	0.142928	0.00731775
1	Abundance	KYAQALFNFEPEEDGELSFSQGDLILLLDNSDPNWWEGSCHGQTGLFPSNYVTHLN	18	NA	-0.708644	0.129092	0.0513612	0.0131186
1	Abundance	KYAQALFNFEPEEDGELSFSQGDLILVLENSNPNWWEGACNGETGMFPRSHVAHLN	21	NA	-1.31366	0.0534156	-0.0101214	0.00542821
1	Abundance	KYAQALFNFEPEEDGELSFSQGDLILVLENSNPNWWEGACNGETGMFPRSHVAHLD	22	NA	-0.97006	0.258686	0.0247955	0.0262882
1	Abundance	KYAQALFNFEPEEDGELSFSQGDLILVLESSNANWWKGSCHGETGMFPRSHVTHVN	20	NA	-1.10944	0.362736	0.010631	0.0368621
1	Abundance	KYAQALFNFEPEEDGELSFSQGDLILVLDNSNANWWEGACNGQTGMFPRSHVTPVD	18	NA	-0.679901	0.165885	0.0542821	0.0168576
1	Abundance	KYAQALFNFEPEEDGELSFSQGDFIHLMESSNPNWWKGSCNGQTGMFPRNYVAHVD	17	NA	-1.0262	0.120405	0.0190902	0.0122358
1	Abundance	KYAQALFNFEPEEDGELSFSQGDFIHLLDNSNANWWKGSCNGETGMFPSSYVTHVN	18	NA	-1.1781	0.0843484	0.00365375	0.00857166
1	Abundance	KYAQALFNFEPEEDGELSFSQGDFIHVMDNSDANWWKGACHGEIGMFPSSHVAHLN	17	NA	-1.33693	0.0682996	-0.0124869	0.00694075
1	Abundance	KYAQALFNFEPEEDGELSFSQGDFILLMESSDPNWWEGACHGQIGMFPSNYVAHLD	19	NA	-1.10061	0.0491905	0.0115288	0.00499885
1	Abundance	KYAQALFNFEPEEDGELSFSQGDFILLLDSSNPNWWKGACNGEIGLFPRNHVAHLN	21	NA	-1.50569	0.270047	-0.0296368	0.0274428
1	Abundance	KYAQALFNFEPEEDGELSFSQGDFILLLDSSDANWWEGSCNGQIGLFPSSHVAPVN	22	NA	-0.526169	0.142543	0.0699047	0.0144855
1	Abundance	KYAQALFNFEPEEDGELSFSQGDFILVLESSNANWWKGSCHGETGMFPRSYVAPLD	20	NA	-0.543094	0.066608	0.0681847	0.00676885
1	Abundance	KYAQALFNFEPEEDGELSFSQGDFILVLESSDPNWWKGSCNGETGMFPSNHVTHLD	20	NA	-0.488123	0.107708	0.0737709	0.0109455
1	Abundance	KYAQALFNFEPEEDGELSFSRGELIHVLENSNPNWWKGSCHGQTGMFPRNYVTPVD	14	NA	-1.49729	0.134971	-0.0287828	0.0137161
1	Abundance	KYAQALFNFEPEEDGELSFSRGEFIHLLENSNANWWEGACHGETGMFPRNYVAHLD	19	NA	-1.64752	0.131848	-0.0440492	0.0133987
1	Abundance	KYAQALFNFEPEEDGELSFSRGEFIHLLESSDANWWEGACNGETGLFPSNHVTHLD	22	NA	-1.13757	0.043886	0.00777322	0.00445979
1	Abundance	KYAQALFNFEPEEDGELSFSRGEFILLLDNSNANWWKGACNGEIGLFPRNHVAPLD	21	NA	-1.24642	0.289072	-0.00328859	0.0293761
1	Abundance	KYAQALFNFEPEEDGELSFSRGEFILLLDNSNANWWKGACNGEIGLFPRNHVAPVN	19	NA	-1.30372	0.0433319	-0.00911223	0.00440348
1	Abundance	KYAQALFNFEPEEDGELSFSRGEFILLLDNSNANWWKGACNGEIGLFPRNHVAPVD	20	NA	-0.881383	0.120782	0.033807	0.0122741
1	Abundance	KYAQALFNFEPEEDGELSFSRGEFILVLENSDANWWKGSCHGQTGMFPSSHVAHVD	19	NA	-0.479882	0.0577173	0.0746084	0.00586536
1	Abundance	KYAQALFNFEPEEDGELSFSRGDLIHLMDNSDANWWKGACNGQIGLFPSNHVAHLN	18	NA	-1.41884	0.469794	-0.02081	0.0477415
1	Abundance	KYAQALFNFEPEEDGELSFSRGDLIHLLESSDANWWKGSCNGQIGMFPSSYVAPVN	19	NA	-1.02587	0.0429684	0.0191239	0.00436654
1	Abundance	KYAQALFNFEPEEDGELSFSRGDLIHLLESSDANWWKGSCNGQIGMFPSSYVAPVD	20	NA	-1.06029	0.17577	0.0156259	0.0178621
1	Abundance	KYAQALFNFEPEEDGELSFSRGDLIHLLESSDANWWEGSCNGQIGMFPRNHVAPVN	19	NA	-1.29861	0.182173	-0.00859212	0.0185128
1	Abundance	KYAQALFNFEPEEDGELSFSRGDLIHVMENSDANWWKGACNGEIGMFPRNYVAHLN	16	NA	-1.31192	0.0764684	-0.00994479	0.00777089
1	Abundance	KYAQALFNFEPEEDGELSFSRGDLILVMENSNPNWWEGACHGEIGLFPRSYVTHLD	19	NA	-1.2505	0.277608	-0.00370298	0.0282111
1	Abundance	KYAQALFNFEPEEDGELSFSRGDLILVMENSNPNWWEGACHGEIGLFPRSYVTHVN	17	NA	-1.2864	0.0454246	-0.00735154	0.00461614
1	Abundance	KYAQALFNFEPEEDGELSFSRGDLILVMENSNPNWWEGACHGEIGLFPRSYVTHVD	18	NA	-1.25503	0.226002	-0.00416331	0.0229669
1	Abundance	KYAQALFNFEPEEDGELSFSRGDLILVMDNSDANWWKGSCHGQIGLFPRNHVTHVD	16	NA	-0.981358	0.188477	0.0236473	0.0191535
1	Abundance	KYAQALFNFEPEEDGELSFSRGDLILVLESSDPNWWKGSCHGEIGLFPRNHVTPVD	18	NA	-0.317903	0.0680395	0.091069	0.00691432
1	Abundance	KYAQALFNFEPEEDGELSFSRGDFIHLLESSDANWWKGACHGEIGMFPSSYVTPLD	18	NA	-0.734466	0.125751	0.0487371	0.0127791
1	Abundance	KYAQALFNFEPEEDGELSFSRGDFIHLLDSSDANWWEGSCHGEIGLFPSNYVTPLN	18	NA	-0.555386	0.103277	0.0669356	0.0104952
1	Abundance	KYAQALFNFEPEEDGELSFSRGDFIHVLESSNANWWEGSCNGQIGMFPRSYVTPLN	18	NA	-1.30797	0.0871972	-0.00954365	0.00886117
1	Abundance	KYAQALFNFEPEEDGELSFSRGDFILLMESSNPNWWKGACNGQIGMFPRNYVTPVD	15	NA	-0.873605	0.0482651	0.0345974	0.0049048
1	Abundance	KYAQALFNFEPEEDGELSFSRGDFILVMESSNANWWKGSCHGQIGMFPRSYVTPVN	15	NA	-1.01398	0.174072	0.0203327	0.0176896
1	Abundance	KYAQALFNFEPEEDGELSFSRGDFILVMESSDANWWKGACHGQIGLFPRNHVTPVN	14	NA	-0.884689	0.175703	0.0334711	0.0178554
1	Abundance	KYAQALFNFEPEEDGELSFSRGDFILVLDNSDANWWEGACHGQIGMFPRNHVAHLN	16	NA	-1.39108	0.0722493	-0.0179892	0.00734213
1	Abundance	KYAQALFNFEPEEDGELSFRQGELIHVLENSNANWWEGSCNGEIGLFPRSHVAPVN	22	NA	-1.20977	0.212293	0.000435769	0.0215737
1	Abundance	KYAQALFNFEPEEDGELSFRQGEFIHLLDNSNPNWWEGACNGEIGLFPRNYVTHLD	19	NA	-1.52618	0.461497	-0.0317187	0.0468983
1	Abundance	KYAQALFNFEPEEDGELSFRQGEFILVMDNSDPNWWEGSCNGEIGMFPRSHVAHVD	19	NA	-1.24351	0.079862	-0.00299358	0.00811575
1	Abundance	KYAQALFNFEPEEDGELSFRQGEFILVLDNSNPNWWEGSCHGETGLFPSNHVTHLN	19	NA	-0.915287	0.164552	0.0303616	0.0167221
1	Abundance	KYAQALFNFEPEEDGELSFRQGDFIHLLESSDPNWWKGACHGQTGMFPRSYVTPLN	13	NA	-0.281599	0.0391058	0.0947584	0.00397401
1	Abundance	KYAQALFNFEPEEDGELSFRQGDFIHLLESSDPNWWKGACHGQTGMFPRSYVTPLD	14	NA	-0.335929	0.0965921	0.0892372	0.0098159
1	Abundance	KYAQALFNFEPEEDGELSFRQGDFIHVMESSNANWWKGSCHGETGMFPSSYVTPLD	17	NA	-0.592581	0.0992806	0.0631557	0.0100891
1	Abundance	KYAQALFNFEPEEDGELSFRQGDFIHVLESSDPNWWEGSCNGQTGMFPRNHVAPLN	16	NA	-0.644281	0.106528	0.0579018	0.0108256
1	Abundance	KYAQALFNFEPEEDGELSFRQGDFILLMENSNANWWKGSCNGQIGLFPSSHVAHVD	22	NA	-1.22259	0.0551515	-0.000867567	0.00560461
1	Abundance	KYAQALFNFEPEEDGELSFRQGDFILVMESSDANWWKGSCNGETGMFPRSYVAHVN	17	NA	-1.18394	0.362726	0.00306055	0.036861
1	Abundance	KYAQALFNFEPEEDGELSFRQGDFILVMDNSNPNWWKGACNGQIGMFPRSHVAHVD	16	NA	-0.178347	0.043469	0.105251	0.00441741
1	Abundance	KYAQALFNFEPEEDGELSFRQGDFILVMDNSNANWWKGSCHGQIGLFPRNHVTHVD	16	NA	-0.736071	0.145414	0.048574	0.0147773
1	Abundance	KYAQALFNFEPEEDGELSFRRGELIHVMESSDPNWWEGACNGETGLFPSSHVAHVD	20	NA	-0.82638	0.0538784	0.0393966	0.00547524
1	Abundance	KYAQALFNFEPEEDGELSFRRGELILLMDSSNANWWEGSCNGEIGMFPRSYVTPVD	20	NA	-1.04058	0.0977149	0.017629	0.00992999
1	Abundance	KYAQALFNFEPEEDGELSFRRGELILVMENSNANWWEGSCHGQTGMFPSSYVAPLN	18	NA	-1.15396	0.109989	0.00610689	0.0111774
1	Abundance	KYAQALFNFEPEEDGELSFRRGEFIHLLDNSDANWWEGACHGQIGLFPSSHVTPLD	18	NA	-0.997612	0.220542	0.0219955	0.0224119
1	Abundance	KYAQALFNFEPEEDGELSFRRGEFILLMESSDANWWEGSCHGEIGLFPRNHVAHVD	21	NA	-1.21174	0.0541369	0.000235314	0.00550151
1	Abundance	KYAQALFNFEPEEDGELSFRRGEFILLMDSSDANWWKGSCNGQIGMFPRSHVAHVD	19	NA	-0.817304	0.132833	0.0403189	0.0134987
1	Abundance	KYAQALFNFEPEEDGELSFRRGDLIHLLDNSNANWWKGSCHGQIGLFPRSHVAHLD	20	NA	-1.27076	0.218092	-0.00576241	0.022163
1	Abundance	KYAQALFNFEPEEDGELSFRRGDFIHVLENSNANWWEGACHGQIGMFPSSHVAHVD	18	NA	-1.68113	0.266019	-0.0474652	0.0270334
1	Abundance	KYAQALFNFEPEEDGELSFRRGDFILVMESSNPNWWEGACNGEIGMFPRSYVTPLD	17	NA	-1.08267	0.131221	0.0133516	0.013335
1	Abundance	KYAQALFNFEPEEDGELSFRRGDFILVLDSSDANWWEGSCNGETGMFPRSHVAPVN	17	NA	-0.627266	0.138657	0.0596309	0.0140906
1	Abundance	KYAQALFNFEPEEDGELGFSQGELIHLLESSNPNWWEGSCNGQTGLFPSSYVAHVN	22	NA	-1.58748	0.235147	-0.0379481	0.0238962
1	Abundance	KYAQALFNFEPEEDGELGFSQGELIHVMESSDANWWEGACNGQIGLFPSNHVAPVD	20	NA	-1.15028	0.2933	0.00648097	0.0298058
1	Abundance	KYAQALFNFEPEEDGELGFSQGELIHVMDSSNANWWEGSCNGQIGLFPRSHVTHLN	21	NA	-1.0788	0.0853514	0.013745	0.00867359
1	Abundance	KYAQALFNFEPEEDGELGFSQGELILLMESSNPNWWEGACNGETGLFPRNHVAPVN	20	NA	-1.24904	0.176476	-0.00355548	0.0179338
1	Abundance	KYAQALFNFEPEEDGELGFSQGELILLMESSDANWWKGSCHGQIGMFPRNHVAHVD	20	NA	-0.855419	0.123804	0.0364455	0.0125812
1	Abundance	KYAQALFNFEPEEDGELGFSQGEFIHLMENSNANWWKGSCNGQTGMFPRNHVTHVN	16	NA	-1.59121	0.457397	-0.0383274	0.0464817
1	Abundance	KYAQALFNFEPEEDGELGFSQGEFIHLMDSSDANWWKGSCHGEIGMFPRSYVAHVD	18	NA	-1.42277	0.0856848	-0.0212097	0.00870747
1	Abundance	KYAQALFNFEPEEDGELGFSQGEFIHVMENSNANWWKGACNGETGLFPSSHVAHLN	20	NA	-0.98962	0.27177	0.0228078	0.0276179
1	Abundance	KYAQALFNFEPEEDGELGFSQGEFIHVMENSNANWWKGACNGETGLFPSSHVAHLD	21	NA	-1.15632	0.0461822	0.00586744	0.00469313
1	Abundance	KYAQALFNFEPEEDGELGFSQGEFIHVMENSDANWWEGACHGEIGLFPRSYVAHVN	17	NA	-1.58515	0.267094	-0.0377115	0.0271427
1	Abundance	KYAQALFNFEPEEDGELGFSQGEFIHVMENSDANWWEGSCHGQIGLFPRNYVAPLD	17	NA	-1.62935	0.455271	-0.042203	0.0462656
1	Abundance	KYAQALFNFEPEEDGELGFSQGEFIHVMDNSDANWWKGSCNGEIGLFPSNHVTPVN	16	NA	-1.02497	0.0462965	0.0192153	0.00470475
1	Abundance	KYAQALFNFEPEEDGELGFSQGEFIHVLDSSDANWWKGSCNGQIGMFPSSHVAPVN	18	NA	-0.0902642	0.0920021	0.114202	0.00934945
1	Abundance	KYAQALFNFEPEEDGELGFSQGEFILLMDSSDPNWWKGACHGQIGLFPRNYVAPLD	16	NA	-0.747713	0.17074	0.0473908	0.017351
1	Abundance	KYAQALFNFEPEEDGELGFSQGDLIHLLENSDANWWKGSCHGEIGMFPRSYVAPLD	19	NA	-0.532671	0.110546	0.0692439	0.0112339
1	Abundance	KYAQALFNFEPEEDGELGFSQGDLIHVMDSSNPNWWEGACNGETGMFPSNHVTHVD	17	NA	-0.428208	0.120875	0.0798596	0.0122836
1	Abundance	KYAQALFNFEPEEDGELGFSQGDLIHVLDSSNANWWEGACNGEIGLFPRSHVAHLD	23	NA	-0.923915	0.163468	0.0294848	0.016612
1	Abundance	KYAQALFNFEPEEDGELGFSQGDLILLMESSNPNWWKGACHGQIGLFPSSYVTPVD	18	NA	-0.129611	0.0955011	0.110204	0.00970503
1	Abundance	KYAQALFNFEPEEDGELGFSQGDLILLMESSDPNWWKGACHGQIGLFPRSYVTHLD	18	NA	0.0765188	0.120303	0.131151	0.0122255
1	Abundance	KYAQALFNFEPEEDGELGFSQGDLILLMESSDPNWWKGACHGQIGLFPRSYVTPVD	16	NA	-0.0346917	0.0370431	0.11985	0.0037644
1	Abundance	KYAQALFNFEPEEDGELGFSQGDLILLLDNSDPNWWKGACHGQTGLFPSSHVTHLN	17	NA	-0.255339	0.0980057	0.0974269	0.00995955
1	Abundance	KYAQALFNFEPEEDGELGFSQGDLILLLDNSDPNWWKGACHGQTGLFPSSHVTHLD	18	NA	0.00324717	0.0372957	0.123705	0.00379007
1	Abundance	KYAQALFNFEPEEDGELGFSQGDLILVLDSSNANWWEGACNGQIGMFPRNYVAHVD	19	NA	-0.316962	0.130031	0.0911647	0.0132141
1	Abundance	KYAQALFNFEPEEDGELGFSQGDFIHLMESSNPNWWKGSCNGQTGMFPRNYVAHVD	16	NA	-1.10126	0.181252	0.0114623	0.0184192
1	Abundance	KYAQALFNFEPEEDGELGFSQGDFIHLLDNSNPNWWEGACHGETGLFPRSHVAHLN	18	NA	-1.60441	0.328934	-0.0396682	0.033427
1	Abundance	KYAQALFNFEPEEDGELGFSQGDFIHVMENSNANWWKGSCHGEIGLFPRSYVAPVN	16	NA	-1.26183	0.251547	-0.00485492	0.0255627
1	Abundance	KYAQALFNFEPEEDGELGFSQGDFIHVMDNSDANWWEGSCNGQIGMFPSSHVAPVD	17	NA	-0.531961	0.147039	0.069316	0.0149424
1	Abundance	KYAQALFNFEPEEDGELGFSQGDFIHVLDNSNPNWWKGSCHGETGMFPSSHVAHVN	16	NA	-0.40073	0.112456	0.082652	0.011428
1	Abundance	KYAQALFNFEPEEDGELGFSQGDFIHVLDNSDPNWWKGACNGQTGMFPSSHVAPVN	13	NA	0.0401587	0.0432538	0.127456	0.00439554
1	Abundance	KYAQALFNFEPEEDGELGFSQGDFIHVLDNSDANWWEGACHGQIGLFPRSYVTPLD	15	NA	-0.495403	0.130556	0.0730311	0.0132674
1	Abundance	KYAQALFNFEPEEDGELGFSQGDFILLLESSNANWWEGSCHGQTGMFPRSHVTHVD	20	NA	-1.27288	0.133061	-0.00597751	0.0135219
1	Abundance	KYAQALFNFEPEEDGELGFSQGDFILLLDNSDANWWKGSCHGETGLFPSNHVTPLN	17	NA	-0.362405	0.105716	0.0865467	0.0107431
1	Abundance	KYAQALFNFEPEEDGELGFSQGDFILLLDNSDANWWKGSCHGETGLFPSNHVTPLD	18	NA	-0.283493	0.0377868	0.0945659	0.00383997
1	Abundance	KYAQALFNFEPEEDGELGFSQGDFILVMENSDANWWEGACHGQIGMFPRNHVTPLD	15	NA	-1.45196	0.456645	-0.0241764	0.0464053
1	Abundance	KYAQALFNFEPEEDGELGFSQGDFILVMESSNANWWKGSCNGETGLFPRSYVAPVD	19	NA	-1.04829	0.173522	0.0168459	0.0176337
1	Abundance	KYAQALFNFEPEEDGELGFSQGDFILVLESSNANWWKGSCHGETGMFPRSYVAPLD	19	NA	-0.368565	0.11783	0.0859207	0.0119741
1	Abundance	KYAQALFNFEPEEDGELGFSQGDFILVLESSDPNWWKGSCNGETGMFPSNHVTHLD	19	NA	-0.263088	0.12217	0.0966395	0.0124152
1	Abundance	KYAQALFNFEPEEDGELGFSRGELIHLLDNSDANWWKGACNGQIGLFPSSYVTPLD	18	NA	-0.616565	0.118995	0.0607185	0.0120925
1	Abundance	KYAQALFNFEPEEDGELGFSRGELIHLLDNSDANWWKGACHGQTGLFPSNYVTHLD	16	NA	-1.14454	0.204624	0.00706468	0.0207943
1	Abundance	KYAQALFNFEPEEDGELGFSRGELIHVMENSDANWWKGSCHGQIGMFPSNYVTPVD	14	NA	-0.803929	0.135221	0.0416781	0.0137414
1	Abundance	KYAQALFNFEPEEDGELGFSRGELIHVLDSSDPNWWKGSCNGEIGLFPRSYVAHVD	19	NA	-0.344155	0.0537194	0.0884013	0.00545908
1	Abundance	KYAQALFNFEPEEDGELGFSRGELILLMESSDPNWWEGACHGEIGLFPRSYVAHVD	20	NA	-1.09496	0.23058	0.012103	0.0234321
1	Abundance	KYAQALFNFEPEEDGELGFSRGELILVMENSDPNWWKGACHGQTGMFPSNHVTHLD	15	NA	-0.762123	0.154185	0.0459265	0.0156686
1	Abundance	KYAQALFNFEPEEDGELGFSRGELILVLESSNPNWWKGACHGQIGMFPRNHVTHLD	18	NA	-0.475955	0.0586699	0.0750075	0.00596217
1	Abundance	KYAQALFNFEPEEDGELGFSRGEFIHLMDNSNANWWKGACNGQIGMFPSNYVTPLD	15	NA	-1.07696	0.0535832	0.0139317	0.00544524
1	Abundance	KYAQALFNFEPEEDGELGFSRGEFILLLESSNANWWEGACNGEIGMFPRNHVAPLD	22	NA	-1.31297	0.0629012	-0.0100522	0.00639216
1	Abundance	KYAQALFNFEPEEDGELGFSRGEFILVMENSDANWWKGACNGETGMFPSNYVAHLD	17	NA	-0.941415	0.237346	0.0277065	0.0241196
1	Abundance	KYAQALFNFEPEEDGELGFSRGEFILVLENSDANWWKGSCHGQTGMFPSSHVAHVD	18	NA	-0.296861	0.108501	0.0932074	0.0110261
1	Abundance	KYAQALFNFEPEEDGELGFSRGDLIHVMENSNPNWWEGACNGQTGLFPRSHVAPLD	17	NA	-1.21974	0.167224	-0.000577118	0.0169936
1	Abundance	KYAQALFNFEPEEDGELGFSRGDLIHVMDNSDANWWKGSCHGQTGMFPRNHVTPLD	12	NA	-0.350637	0.114654	0.0877426	0.0116514
1	Abundance	KYAQALFNFEPEEDGELGFSRGDLIHVMDNSDANWWKGSCHGETGMFPSNYVTHVD	13	NA	0.0115949	0.0861303	0.124553	0.00875274
1	Abundance	KYAQALFNFEPEEDGELGFSRGDLILLLENSDANWWEGSCHGEIGLFPRSYVAPLN	20	NA	-1.21392	0.168731	1.40866e-05	0.0171468
1	Abundance	KYAQALFNFEPEEDGELGFSRGDLILLLDNSNANWWEGSCNGQIGLFPSSYVTHVD	21	NA	-0.593712	0.111659	0.0630408	0.0113471
1	Abundance	KYAQALFNFEPEEDGELGFSRGDLILVMESSDPNWWKGACHGEIGMFPSNHVTHLN	16	NA	-0.456393	0.0524241	0.0769954	0.00532745
1	Abundance	KYAQALFNFEPEEDGELGFSRGDLILVLESSNANWWEGSCHGQIGMFPRSHVAPVD	20	NA	-0.472818	0.107998	0.0753263	0.0109749
1	Abundance	KYAQALFNFEPEEDGELGFSRGDLILVLESSDPNWWKGSCHGEIGLFPRNHVTPVD	17	NA	-0.313475	0.139556	0.0915191	0.014182
1	Abundance	KYAQALFNFEPEEDGELGFSRGDLILVLDNSNPNWWEGSCNGQIGLFPRNYVAPVD	17	NA	-0.251172	0.0414438	0.0978504	0.00421161
1	Abundance	KYAQALFNFEPEEDGELGFSRGDFIHVMENSNPNWWKGACHGQIGLFPRSYVTHLD	14	NA	-1.59303	0.15697	-0.0385119	0.0159516
1	Abundance	KYAQALFNFEPEEDGELGFSRGDFILLMDSSDANWWKGACNGEIGMFPRNYVAPVN	14	NA	-1.26213	0.244675	-0.00488508	0.0248644
1	Abundance	KYAQALFNFEPEEDGELGFSRGDFILLLDNSNPNWWKGSCHGQTGLFPRNYVAPVN	13	NA	-1.3481	0.149164	-0.0136222	0.0151584
1	Abundance	KYAQALFNFEPEEDGELGFSRGDFILVMDNSDPNWWKGACNGQTGMFPRNHVAHLD	13	NA	-0.989242	0.1641	0.0228462	0.0166762
1	Abundance	KYAQALFNFEPEEDGELGFRQGELIHLMDSSDPNWWKGACNGQTGMFPSSHVAHLN	17	NA	-0.540185	0.143195	0.0684803	0.0145518
1	Abundance	KYAQALFNFEPEEDGELGFRQGELIHLLESSNPNWWKGSCHGEIGMFPSNHVAHVD	21	NA	-0.69034	0.0987267	0.0532213	0.0100328
1	Abundance	KYAQALFNFEPEEDGELGFRQGELIHVMDSSDPNWWKGACNGETGLFPRSYVTHLD	16	NA	-0.789956	0.0885126	0.043098	0.00899485
1	Abundance	KYAQALFNFEPEEDGELGFRQGELILLMESSDPNWWKGSCHGETGLFPRSHVAHLD	21	NA	-1.38681	0.472698	-0.0175551	0.0480366
1	Abundance	KYAQALFNFEPEEDGELGFRQGELILVMDNSDANWWEGACNGEIGMFPSSYVTHLD	19	NA	-0.445671	0.0733253	0.078085	0.00745148
1	Abundance	KYAQALFNFEPEEDGELGFRQGELILVLDNSNANWWKGACNGQTGMFPRNYVAPVN	14	NA	-0.353403	0.0784119	0.0874615	0.00796838
1	Abundance	KYAQALFNFEPEEDGELGFRQGEFIHLMESSNPNWWKGSCNGQTGMFPRNYVAHVD	16	NA	-1.53532	0.330692	-0.0326475	0.0336057
1	Abundance	KYAQALFNFEPEEDGELGFRQGEFIHLMESSNANWWKGSCNGQTGLFPSNYVAPLN	18	NA	-1.27476	0.078688	-0.00616873	0.00799644
1	Abundance	KYAQALFNFEPEEDGELGFRQGEFIHLMESSDANWWEGACHGETGLFPSNHVTHVN	17	NA	-1.66457	0.446986	-0.0457825	0.0454237
1	Abundance	KYAQALFNFEPEEDGELGFRQGEFIHLLENSNANWWEGACHGETGMFPRNYVAHLD	18	NA	-1.81033	0.31536	-0.0605946	0.0320475
1	Abundance	KYAQALFNFEPEEDGELGFRQGEFIHLLDNSNANWWKGSCHGQIGMFPSSHVAHVD	19	NA	-1.22239	0.186843	-0.000846766	0.0189874
1	Abundance	KYAQALFNFEPEEDGELGFRQGEFIHLLDNSDANWWEGACNGETGMFPRNYVTHLN	15	NA	-1.24116	0.336347	-0.0027538	0.0341803
1	Abundance	KYAQALFNFEPEEDGELGFRQGEFIHVMENSNANWWEGACNGQIGLFPSSYVAHVD	19	NA	-1.23526	0.130122	-0.00215429	0.0132233
1	Abundance	KYAQALFNFEPEEDGELGFRQGEFIHVMENSDANWWKGSCHGQIGLFPRSHVAHLD	18	NA	-1.078	0.155204	0.0138268	0.0157722
1	Abundance	KYAQALFNFEPEEDGELGFRQGEFIHVMENSDANWWEGSCHGQIGLFPRNYVAPLD	16	NA	-1.61063	0.331733	-0.0403003	0.0337114
1	Abundance	KYAQALFNFEPEEDGELGFRQGEFIHVMESSDPNWWKGACHGQIGLFPRNHVTHLD	15	NA	-1.13196	0.209044	0.00834277	0.0212435
1	Abundance	KYAQALFNFEPEEDGELGFRQGEFIHVLENSNANWWKGACHGETGMFPSSHVAPLN	17	NA	-0.911963	0.0441691	0.0306994	0.00448856
1	Abundance	KYAQALFNFEPEEDGELGFRQGEFIHVLENSNANWWKGACHGETGMFPSSHVAPLD	18	NA	-0.822274	0.121079	0.0398139	0.0123043
1	Abundance	KYAQALFNFEPEEDGELGFRQGEFIHVLDNSDANWWEGACHGQIGMFPRSHVAPLD	16	NA	-1.39641	0.132951	-0.0185307	0.0135108
1	Abundance	KYAQALFNFEPEEDGELGFRQGEFILLMENSNPNWWEGACHGEIGLFPSSYVTHLD	20	NA	-1.22456	0.350262	-0.00106732	0.0355943
1	Abundance	KYAQALFNFEPEEDGELGFRQGEFILLMENSDANWWKGACNGQTGMFPRNYVTPVD	13	NA	-1.19129	0.188524	0.00231408	0.0191582
1	Abundance	KYAQALFNFEPEEDGELGFRQGEFILLMENSDANWWKGSCHGQTGMFPSSHVAHVD	18	NA	-1.02911	0.2179	0.0187945	0.0221435
1	Abundance	KYAQALFNFEPEEDGELGFRQGEFILLMESSNPNWWKGACHGEIGMFPSSHVTPLN	18	NA	-1.31213	0.284128	-0.00996654	0.0288737
1	Abundance	KYAQALFNFEPEEDGELGFRQGEFILLMESSNPNWWEGSCHGQTGMFPRSHVAPVD	18	NA	-1.76446	0.34146	-0.0559327	0.0346999
1	Abundance	KYAQALFNFEPEEDGELGFRQGEFILLMESSNANWWKGSCHGETGMFPRSYVAPLD	19	NA	-1.22611	0.201225	-0.00122476	0.0204489
1	Abundance	KYAQALFNFEPEEDGELGFRQGEFILLMESSDPNWWKGACNGQTGMFPRNHVAHLD	17	NA	-1.18417	0.223727	0.00303738	0.0227356
1	Abundance	KYAQALFNFEPEEDGELGFRQGEFILLMESSDPNWWKGACHGQTGMFPSSYVTHVD	15	NA	-0.820969	0.133001	0.0399464	0.0135158
1	Abundance	KYAQALFNFEPEEDGELGFRQGEFILLMESSDPNWWKGACHGQTGLFPSSHVTHLD	18	NA	-0.847814	0.0838651	0.0372184	0.00852256
1	Abundance	KYAQALFNFEPEEDGELGFRQGEFILLMESSDPNWWKGACHGQIGLFPRNHVTHLD	17	NA	-1.2106	0.28195	0.000351758	0.0286523
1	Abundance	KYAQALFNFEPEEDGELGFRQGEFILLMESSDPNWWKGSCNGQTGMFPSSYVTPVN	15	NA	-1.13454	0.366282	0.00808062	0.0372223
1	Abundance	KYAQALFNFEPEEDGELGFRQGEFILLMESSDPNWWKGSCNGQTGMFPRNYVAHVD	16	NA	-1.66261	0.318738	-0.0455825	0.0323908
1	Abundance	KYAQALFNFEPEEDGELGFRQGEFILLMESSDPNWWKGSCNGETGMFPSNHVTHLD	19	NA	-1.11353	0.126441	0.0102154	0.0128492
1	Abundance	KYAQALFNFEPEEDGELGFRQGEFILLMESSDPNWWKGSCHGQTGMFPSSHVAHVD	18	NA	-0.986367	0.140042	0.0231383	0.0142314
1	Abundance	KYAQALFNFEPEEDGELGFRQGEFILLMESSDPNWWKGSCHGQTGLFPRNYVAPVN	14	NA	-1.35367	0.463111	-0.0141878	0.0470623
1	Abundance	KYAQALFNFEPEEDGELGFRQGEFILLMESSDPNWWKGSCHGQIGLFPRSHVAHLD	20	NA	-1.08993	0.220375	0.0126144	0.022395
1	Abundance	KYAQALFNFEPEEDGELGFRQGEFILLMESSDPNWWKGSCHGETGMFPRSYVAPLD	17	NA	-0.948976	0.223179	0.0269381	0.0226799
1	Abundance	KYAQALFNFEPEEDGELGFRQGEFILLMESSDPNWWKGSCHGETGLFPRSHVAHLD	20	NA	-1.89751	0.44474	-0.0694543	0.0451955
1	Abundance	KYAQALFNFEPEEDGELGFRQGEFILLMESSDPNWWKGSCHGEIGLFPRNHVTPVD	17	NA	-0.928885	0.0947384	0.0289797	0.00962752
1	Abundance	KYAQALFNFEPEEDGELGFRQGEFILLMESSDPNWWEGACNGQTGMFPRSHVTPVD	16	NA	-1.00271	0.189113	0.021478	0.019218
1	Abundance	KYAQALFNFEPEEDGELGFRQGEFILLMESSDPNWWEGACNGQIGMFPSNHVTHVD	18	NA	-0.984368	0.108097	0.0233415	0.0109851
1	Abundance	KYAQALFNFEPEEDGELGFRQGEFILLMESSDPNWWEGACNGQIGLFPRSYVTPVD	17	NA	-0.857366	0.18922	0.0362477	0.0192289
1	Abundance	KYAQALFNFEPEEDGELGFRQGEFILLMESSDPNWWEGACNGETGMFPSSYVAHVD	19	NA	-1.64714	0.454343	-0.0440106	0.0461713
1	Abundance	KYAQALFNFEPEEDGELGFRQGEFILLMESSDPNWWEGACNGEIGMFPRSYVTPLD	18	NA	-1.32004	0.496528	-0.0107704	0.0504582
1	Abundance	KYAQALFNFEPEEDGELGFRQGEFILLMESSDPNWWEGACNGEIGLFPRSHVAHLD	22	NA	-1.38088	0.49255	-0.0169531	0.050054
1	Abundance	KYAQALFNFEPEEDGELGFRQGEFILLMESSDPNWWEGACHGQIGMFPRSHVAPLD	18	NA	-1.25986	0.27626	-0.0046548	0.0280742
1	Abundance	KYAQALFNFEPEEDGELGFRQGEFILLMESSDPNWWEGACHGETGMFPRNYVAHLD	17	NA	-1.93567	0.440175	-0.0733318	0.0447315
1	Abundance	KYAQALFNFEPEEDGELGFRQGEFILLMESSDPNWWEGACHGEIGLFPSNHVAHLD	21	NA	-1.31385	0.282151	-0.0101412	0.0286728
1	Abundance	KYAQALFNFEPEEDGELGFRQGEFILLMESSDPNWWEGACHGEIGLFPRSYVAHVD	19	NA	-1.7007	0.445792	-0.0494539	0.0453023
1	Abundance	KYAQALFNFEPEEDGELGFRQGEFILLMESSDPNWWEGSCNGQTGMFPRNYVAHVD	17	NA	-1.6805	0.452706	-0.0474013	0.0460049
1	Abundance	KYAQALFNFEPEEDGELGFRQGEFILLMESSDPNWWEGSCNGQIGMFPSSHVTHLN	20	NA	-1.10683	0.140103	0.0108964	0.0142376
1	Abundance	KYAQALFNFEPEEDGELGFRQGEFILLMESSDPNWWEGSCNGETGMFPSNHVTHLD	20	NA	-1.01667	0.167129	0.0200593	0.016984
1	Abundance	KYAQALFNFEPEEDGELGFRQGEFILLMESSDPNWWEGSCNGETGMFPSNHVAHVN	19	NA	-1.04647	0.373725	0.0170305	0.0379788
1	Abundance	KYAQALFNFEPEEDGELGFRQGEFILLMESSDPNWWEGSCNGEIGMFPRSYVAPLD	20	NA	-1.54905	0.459982	-0.034043	0.0467444
1	Abundance	KYAQALFNFEPEEDGELGFRQGEFILLMESSDPNWWEGSCNGEIGLFPSSYVAHVN	21	NA	-1.01057	0.076799	0.0206784	0.00780447
1	Abundance	KYAQALFNFEPEEDGELGFRQGEFILLMESSDPNWWEGSCHGQTGMFPSSHVAHVD	19	NA	-0.809314	0.0927332	0.0411308	0.00942374
1	Abundance	KYAQALFNFEPEEDGELGFRQGEFILLMESSDPNWWEGSCHGQTGMFPSSYVTHVD	17	NA	-0.599938	0.132319	0.0624081	0.0134466
1	Abundance	KYAQALFNFEPEEDGELGFRQGEFILLMESSDPNWWEGSCHGQTGMFPSSYVAPLN	17	NA	-1.22335	0.201377	-0.000943962	0.0204644
1	Abundance	KYAQALFNFEPEEDGELGFRQGEFILLMESSDPNWWEGSCHGQTGMFPRNHVTPVN	14	NA	-1.35163	0.49439	-0.0139808	0.050241
1	Abundance	KYAQALFNFEPEEDGELGFRQGEFILLMESSDPNWWEGSCHGQTGMFPRNYVTPVD	14	NA	-1.46699	0.278325	-0.025704	0.028284
1	Abundance	KYAQALFNFEPEEDGELGFRQGEFILLMESSDPNWWEGSCHGQTGMFPRNYVAHVD	16	NA	-1.43093	0.272685	-0.0220388	0.0277108
1	Abundance	KYAQALFNFEPEEDGELGFRQGEFILLMESSDPNWWEGSCHGQTGMFPRSHVTPVD	16	NA	-1.34309	0.339386	-0.0131126	0.0344891
1	Abundance	KYAQALFNFEPEEDGELGFRQGEFILLMESSDPNWWEGSCHGQTGMFPRSHVAPVD	17	NA	-1.62861	0.208064	-0.0421276	0.0211439
1	Abundance	KYAQALFNFEPEEDGELGFRQGEFILLMESSDPNWWEGSCHGQTGLFPSNYVTHLN	17	NA	-1.0755	0.1056	0.0140808	0.0107313
1	Abundance	KYAQALFNFEPEEDGELGFRQGEFILLMESSDPNWWEGSCHGQTGLFPSSHVTHLD	20	NA	-0.686585	0.0913607	0.0536029	0.00928427
1	Abundance	KYAQALFNFEPEEDGELGFRQGEFILLMESSDPNWWEGSCHGQTGLFPSSHVAHLD	21	NA	-1.36284	0.27513	-0.0151193	0.0279593
1	Abundance	KYAQALFNFEPEEDGELGFRQGEFILLMESSDPNWWEGSCHGQTGLFPSSYVAHVN	18	NA	-1.01213	0.37706	0.0205204	0.0383177
1	Abundance	KYAQALFNFEPEEDGELGFRQGEFILLMESSDPNWWEGSCHGQTGLFPRNYVAPLD	17	NA	-1.35367	0.463111	-0.0141878	0.0470623
1	Abundance	KYAQALFNFEPEEDGELGFRQGEFILLMESSDPNWWEGSCHGQTGLFPRNYVAPVN	15	NA	-1.06247	0.185655	0.0154043	0.0188666
1	Abundance	KYAQALFNFEPEEDGELGFRQGEFILLMESSDPNWWEGSCHGQTGLFPRSYVTHVD	17	NA	-1.28883	0.245006	-0.00759813	0.0248981
1	Abundance	KYAQALFNFEPEEDGELGFRQGEFILLMESSDPNWWEGSCHGQIGMFPSNHVTHVD	18	NA	-0.923971	0.108599	0.0294792	0.0110361
1	Abundance	KYAQALFNFEPEEDGELGFRQGEFILLMESSDPNWWEGSCHGQIGMFPSNHVAHLD	20	NA	-0.860169	0.215463	0.0359628	0.0218958
1	Abundance	KYAQALFNFEPEEDGELGFRQGEFILLMESSDPNWWEGSCHGQIGMFPSNHVAHVD	19	NA	-0.93471	0.151559	0.0283879	0.0154017
1	Abundance	KYAQALFNFEPEEDGELGFRQGEFILLMESSDPNWWEGSCHGQIGMFPSSHVTHLN	19	NA	-1.13161	0.20513	0.00837851	0.0208457
1	Abundance	KYAQALFNFEPEEDGELGFRQGEFILLMESSDPNWWEGSCHGQIGMFPSSHVTHVD	19	NA	-1.27987	0.144479	-0.00668854	0.0146823
1	Abundance	KYAQALFNFEPEEDGELGFRQGEFILLMESSDPNWWEGSCHGQIGMFPSSHVTPLN	18	NA	-1.54038	0.33077	-0.0331617	0.0336135
1	Abundance	KYAQALFNFEPEEDGELGFRQGEFILLMESSDPNWWEGSCHGQIGMFPSSHVTPVD	18	NA	-0.677347	0.119407	0.0545416	0.0121344
1	Abundance	KYAQALFNFEPEEDGELGFRQGEFILLMESSDPNWWEGSCHGQIGMFPSSHVAHVD	20	NA	-1.20296	0.14471	0.00112733	0.0147057
1	Abundance	KYAQALFNFEPEEDGELGFRQGEFILLMESSDPNWWEGSCHGQIGMFPSSHVAPLD	20	NA	-1.0583	0.211362	0.0158285	0.0214791
1	Abundance	KYAQALFNFEPEEDGELGFRQGEFILLMESSDPNWWEGSCHGQIGMFPSSHVAPVD	19	NA	-0.924003	0.221675	0.0294759	0.0225271
1	Abundance	KYAQALFNFEPEEDGELGFRQGEFILLMESSDPNWWEGSCHGQIGMFPSSYVTHLD	19	NA	-0.919084	0.171483	0.0299758	0.0174264
1	Abundance	KYAQALFNFEPEEDGELGFRQGEFILLMESSDPNWWEGSCHGQIGMFPSSYVAPVD	18	NA	-0.893102	0.168112	0.0326161	0.0170839
1	Abundance	KYAQALFNFEPEEDGELGFRQGEFILLMESSDPNWWEGSCHGQIGMFPRNHVTHLD	18	NA	-0.891466	0.129153	0.0327824	0.0131248
1	Abundance	KYAQALFNFEPEEDGELGFRQGEFILLMESSDPNWWEGSCHGQIGMFPRNHVTHVD	17	NA	-1.12249	0.207026	0.0093055	0.0210384
1	Abundance	KYAQALFNFEPEEDGELGFRQGEFILLMESSDPNWWEGSCHGQIGMFPRNHVAHLD	19	NA	-1.02539	0.199824	0.0191728	0.0203065
1	Abundance	KYAQALFNFEPEEDGELGFRQGEFILLMESSDPNWWEGSCHGQIGMFPRNYVAHLD	18	NA	-1.46803	0.26892	-0.0258088	0.0273283
1	Abundance	KYAQALFNFEPEEDGELGFRQGEFILLMESSDPNWWEGSCHGQIGMFPRNYVAHVD	17	NA	-1.37293	0.169309	-0.0161452	0.0172055
1	Abundance	KYAQALFNFEPEEDGELGFRQGEFILLMESSDPNWWEGSCHGQIGMFPRNYVAPVN	15	NA	-1.24365	0.28951	-0.00300703	0.0294206
1	Abundance	KYAQALFNFEPEEDGELGFRQGEFILLMESSDPNWWEGSCHGQIGMFPRSHVTHLD	19	NA	-1.02228	0.355682	0.0194883	0.0361452
1	Abundance	KYAQALFNFEPEEDGELGFRQGEFILLMESSDPNWWEGSCHGQIGMFPRSHVTPLD	18	NA	-1.29499	0.277021	-0.00822471	0.0281514
1	Abundance	KYAQALFNFEPEEDGELGFRQGEFILLMESSDPNWWEGSCHGQIGMFPRSHVAPLD	19	NA	-1.39715	0.273115	-0.0186066	0.0277545
1	Abundance	KYAQALFNFEPEEDGELGFRQGEFILLMESSDPNWWEGSCHGQIGMFPRSHVAPVN	17	NA	-1.30772	0.244443	-0.0095187	0.0248408
1	Abundance	KYAQALFNFEPEEDGELGFRQGEFILLMESSDPNWWEGSCHGQIGMFPRSHVAPVD	18	NA	-1.14558	0.137684	0.0069583	0.0139918
1	Abundance	KYAQALFNFEPEEDGELGFRQGEFILLMESSDPNWWEGSCHGQIGMFPRSYVTHVD	17	NA	-1.20353	0.203858	0.00106952	0.0207164
1	Abundance	KYAQALFNFEPEEDGELGFRQGEFILLMESSDPNWWEGSCHGQIGMFPRSYVAHLD	19	NA	-1.10839	0.258481	0.0107377	0.0262674
1	Abundance	KYAQALFNFEPEEDGELGFRQGEFILLMESSDPNWWEGSCHGQIGMFPRSYVAHVD	18	NA	-1.01626	0.213772	0.0201008	0.021724
1	Abundance	KYAQALFNFEPEEDGELGFRQGEFILLMESSDPNWWEGSCHGQIGMFPRSYVAPLD	18	NA	-1.07654	0.175417	0.0139749	0.0178263
1	Abundance	KYAQALFNFEPEEDGELGFRQGEFILLMESSDPNWWEGSCHGQIGLFPSNHVTHLD	20	NA	-1.57796	0.272777	-0.036981	0.0277202
1	Abundance	KYAQALFNFEPEEDGELGFRQGEFILLMESSDPNWWEGSCHGQIGLFPSNHVTHVN	18	NA	-1.29449	0.277475	-0.0081734	0.0281976
1	Abundance	KYAQALFNFEPEEDGELGFRQGEFILLMESSDPNWWEGSCHGQIGLFPSNHVTHVD	19	NA	-0.971381	0.114774	0.0246613	0.0116635
1	Abundance	KYAQALFNFEPEEDGELGFRQGEFILLMESSDPNWWEGSCHGQIGLFPSNHVTPLN	18	NA	-0.987001	0.139526	0.0230739	0.0141789
1	Abundance	KYAQALFNFEPEEDGELGFRQGEFILLMESSDPNWWEGSCHGQIGLFPSNHVTPLD	19	NA	-1.46796	0.193478	-0.0258018	0.0196617
1	Abundance	KYAQALFNFEPEEDGELGFRQGEFILLMESSDPNWWEGSCHGQIGLFPSNHVTPVN	17	NA	-1.01771	0.233096	0.0199533	0.0236877
1	Abundance	KYAQALFNFEPEEDGELGFRQGEFILLMESSDPNWWEGSCHGQIGLFPSNHVTPVD	18	NA	-1.24287	0.188653	-0.00292768	0.0191713
1	Abundance	KYAQALFNFEPEEDGELGFRQGEFILLMESSDPNWWEGSCHGQIGLFPSNHVAHLN	20	NA	-1.39025	0.243113	-0.0179049	0.0247057
1	Abundance	KYAQALFNFEPEEDGELGFRQGEFILLMESSDPNWWEGSCHGQIGLFPSNHVAHLD	21	NA	-1.29433	0.159649	-0.00815702	0.0162239
1	Abundance	KYAQALFNFEPEEDGELGFRQGEFILLMESSDPNWWEGSCHGQIGLFPSNHVAHVN	19	NA	-1.34442	0.196089	-0.0132478	0.0199269
1	Abundance	KYAQALFNFEPEEDGELGFRQGEFILLMESSDPNWWEGSCHGQIGLFPSNHVAHVD	20	NA	-1.17987	0.149363	0.00347374	0.0151785
1	Abundance	KYAQALFNFEPEEDGELGFRQGEFILLMESSDPNWWEGSCHGQIGLFPSNHVAPLN	19	NA	-1.1298	0.20846	0.00856236	0.0211841
1	Abundance	KYAQALFNFEPEEDGELGFRQGEFILLMESSDPNWWEGSCHGQIGLFPSNHVAPLD	20	NA	-1.24508	0.167239	-0.00315234	0.0169952
1	Abundance	KYAQALFNFEPEEDGELGFRQGEFILLMESSDPNWWEGSCHGQIGLFPSNHVAPVN	18	NA	-1.22456	0.288387	-0.00106732	0.0293065
1	Abundance	KYAQALFNFEPEEDGELGFRQGEFILLMESSDPNWWEGSCHGQIGLFPSNHVAPVD	19	NA	-0.938976	0.121565	0.0279543	0.0123537
1	Abundance	KYAQALFNFEPEEDGELGFRQGEFILLMESSDPNWWEGSCHGQIGLFPSNYVTHLN	18	NA	-0.865522	0.117777	0.0354189	0.0119687
1	Abundance	KYAQALFNFEPEEDGELGFRQGEFILLMESSDPNWWEGSCHGQIGLFPSNYVTHLD	19	NA	-1.04719	0.151354	0.0169574	0.015381
1	Abundance	KYAQALFNFEPEEDGELGFRQGEFILLMESSDPNWWEGSCHGQIGLFPSNYVTHVD	18	NA	-1.06629	0.196592	0.0150167	0.0199781
1	Abundance	KYAQALFNFEPEEDGELGFRQGEFILLMESSDPNWWEGSCHGQIGLFPSNYVTPLN	17	NA	-1.16483	0.258308	0.00500231	0.0262498
1	Abundance	KYAQALFNFEPEEDGELGFRQGEFILLMESSDPNWWEGSCHGQIGLFPSNYVTPLD	18	NA	-1.13974	0.17231	0.0075524	0.0175105
1	Abundance	KYAQALFNFEPEEDGELGFRQGEFILLMESSDPNWWEGSCHGQIGLFPSNYVAHLD	20	NA	-1.16635	0.191008	0.00484794	0.0194107
1	Abundance	KYAQALFNFEPEEDGELGFRQGEFILLMESSDPNWWEGSCHGQIGLFPSNYVAHVN	18	NA	-1.13426	0.161519	0.00810909	0.0164139
1	Abundance	KYAQALFNFEPEEDGELGFRQGEFILLMESSDPNWWEGSCHGQIGLFPSNYVAHVD	19	NA	-0.851916	0.151167	0.0368015	0.0153619
1	Abundance	KYAQALFNFEPEEDGELGFRQGEFILLMESSDPNWWEGSCHGQIGLFPSNYVAPLD	19	NA	-1.00683	0.15039	0.0210585	0.015283
1	Abundance	KYAQALFNFEPEEDGELGFRQGEFILLMESSDPNWWEGSCHGQIGLFPSNYVAPVN	17	NA	-0.957722	0.24035	0.0260493	0.0244249
1	Abundance	KYAQALFNFEPEEDGELGFRQGEFILLMESSDPNWWEGSCHGQIGLFPSSHVTHLN	20	NA	-1.19056	0.178341	0.0023876	0.0181234
1	Abundance	KYAQALFNFEPEEDGELGFRQGEFILLMESSDPNWWEGSCHGQIGLFPSSHVTHLD	21	NA	-0.971021	0.0857905	0.0246978	0.00871821
1	Abundance	KYAQALFNFEPEEDGELGFRQGEFILLMESSDPNWWEGSCHGQIGLFPSSHVTHVN	19	NA	-1.0808	0.195566	0.0135423	0.0198739
1	Abundance	KYAQALFNFEPEEDGELGFRQGEFILLMESSDPNWWEGSCHGQIGLFPSSHVTHVD	20	NA	-1.10038	0.12729	0.0115521	0.0129355
1	Abundance	KYAQALFNFEPEEDGELGFRQGEFILLMESSDPNWWEGSCHGQIGLFPSSHVTPLN	19	NA	-1.21577	0.178369	-0.000174492	0.0181263
1	Abundance	KYAQALFNFEPEEDGELGFRQGEFILLMESSDPNWWEGSCHGQIGLFPSSHVTPLD	20	NA	-1.05133	0.140687	0.0165362	0.0142969
1	Abundance	KYAQALFNFEPEEDGELGFRQGEFILLMESSDPNWWEGSCHGQIGLFPSSHVTPVN	18	NA	-1.16406	0.222442	0.00508053	0.022605
1	Abundance	KYAQALFNFEPEEDGELGFRQGEFILLMESSDPNWWEGSCHGQIGLFPSSHVTPVD	19	NA	-1.17334	0.146249	0.00413774	0.0148622
1	Abundance	KYAQALFNFEPEEDGELGFRQGEFILLMESSDPNWWEGSCHGQIGLFPSSHVAHLN	21	NA	-1.28086	0.216503	-0.00678849	0.0220015
1	Abundance	KYAQALFNFEPEEDGELGFRQGEFILLMESSDPNWWEGSCHGQIGLFPSSHVAHLD	22	NA	-1.15126	0.128657	0.00638172	0.0130744
1	Abundance	KYAQALFNFEPEEDGELGFRQGEFILLMESSDPNWWEGSCHGQIGLFPSSHVAHVN	20	NA	-1.27831	0.206693	-0.00652955	0.0210046
1	Abundance	KYAQALFNFEPEEDGELGFRQGEFILLMESSDPNWWEGSCHGQIGLFPSSHVAHVD	21	NA	-0.879325	0.0891617	0.0340162	0.00906081
1	Abundance	KYAQALFNFEPEEDGELGFRQGEFILLMESSDPNWWEGSCHGQIGLFPSSHVAPLN	20	NA	-1.37153	0.198073	-0.0160027	0.0201286
1	Abundance	KYAQALFNFEPEEDGELGFRQGEFILLMESSDPNWWEGSCHGQIGLFPSSHVAPLD	21	NA	-1.04621	0.117253	0.0170565	0.0119155
1	Abundance	KYAQALFNFEPEEDGELGFRQGEFILLMESSDPNWWEGSCHGQIGLFPSSHVAPVD	20	NA	-1.11724	0.148167	0.0098388	0.0150571
1	Abundance	KYAQALFNFEPEEDGELGFRQGEFILLMESSDPNWWEGSCHGQIGLFPSSYVTHLN	19	NA	-0.958175	0.135612	0.0260033	0.0137812
1	Abundance	KYAQALFNFEPEEDGELGFRQGEFILLMESSDPNWWEGSCHGQIGLFPSSYVTHLD	20	NA	-1.10351	0.138696	0.0112341	0.0140946
1	Abundance	KYAQALFNFEPEEDGELGFRQGEFILLMESSDPNWWEGSCHGQIGLFPSSYVTHVN	18	NA	-1.08796	0.182683	0.0128145	0.0185646
1	Abundance	KYAQALFNFEPEEDGELGFRQGEFILLMESSDPNWWEGSCHGQIGLFPSSYVTHVD	19	NA	-1.1904	0.120451	0.00240402	0.0122405
1	Abundance	KYAQALFNFEPEEDGELGFRQGEFILLMESSDPNWWEGSCHGQIGLFPSSYVTPLN	18	NA	-1.02701	0.214874	0.0190081	0.021836
1	Abundance	KYAQALFNFEPEEDGELGFRQGEFILLMESSDPNWWEGSCHGQIGLFPSSYVTPLD	19	NA	-0.974637	0.115557	0.0243304	0.0117431
1	Abundance	KYAQALFNFEPEEDGELGFRQGEFILLMESSDPNWWEGSCHGQIGLFPSSYVTPVN	17	NA	-0.883587	0.171572	0.0335831	0.0174355
1	Abundance	KYAQALFNFEPEEDGELGFRQGEFILLMESSDPNWWEGSCHGQIGLFPSSYVTPVD	18	NA	-0.997431	0.135353	0.022014	0.0137549
1	Abundance	KYAQALFNFEPEEDGELGFRQGEFILLMESSDPNWWEGSCHGQIGLFPSSYVAHLN	20	NA	-1.20643	0.14521	0.000774649	0.0147566
1	Abundance	KYAQALFNFEPEEDGELGFRQGEFILLMESSDPNWWEGSCHGQIGLFPSSYVAHLD	21	NA	-0.982265	0.138862	0.0235552	0.0141114
1	Abundance	KYAQALFNFEPEEDGELGFRQGEFILLMESSDPNWWEGSCHGQIGLFPSSYVAHVN	19	NA	-0.969556	0.0811544	0.0248467	0.00824708
1	Abundance	KYAQALFNFEPEEDGELGFRQGEFILLMESSDPNWWEGSCHGQIGLFPSSYVAHVD	20	NA	-1.12131	0.149382	0.00942474	0.0151805
1	Abundance	KYAQALFNFEPEEDGELGFRQGEFILLMESSDPNWWEGSCHGQIGLFPSSYVAPLN	19	NA	-0.93589	0.158839	0.0282679	0.0161416
1	Abundance	KYAQALFNFEPEEDGELGFRQGEFILLMESSDPNWWEGSCHGQIGLFPSSYVAPLD	20	NA	-1.04434	0.125585	0.0172465	0.0127622
1	Abundance	KYAQALFNFEPEEDGELGFRQGEFILLMESSDPNWWEGSCHGQIGLFPSSYVAPVN	18	NA	-1.07088	0.184615	0.0145498	0.018761
1	Abundance	KYAQALFNFEPEEDGELGFRQGEFILLMESSDPNWWEGSCHGQIGLFPSSYVAPVD	19	NA	-0.968056	0.140231	0.0249991	0.0142506
1	Abundance	KYAQALFNFEPEEDGELGFRQGEFILLMESSDPNWWEGSCHGQIGLFPRNHVTHLN	18	NA	-1.15715	0.202701	0.00578282	0.0205989
1	Abundance	KYAQALFNFEPEEDGELGFRQGEFILLMESSDPNWWEGSCHGQIGLFPRNHVTHLD	19	NA	-1.35308	0.110039	-0.0141283	0.0111824
1	Abundance	KYAQALFNFEPEEDGELGFRQGEFILLMESSDPNWWEGSCHGQIGLFPRNHVTHVN	17	NA	-1.67658	0.264994	-0.0470027	0.0269293
1	Abundance	KYAQALFNFEPEEDGELGFRQGEFILLMESSDPNWWEGSCHGQIGLFPRNHVTHVD	18	NA	-1.29347	0.128899	-0.00807021	0.013099
1	Abundance	KYAQALFNFEPEEDGELGFRQGEFILLMESSDPNWWEGSCHGQIGLFPRNHVTPLN	17	NA	-1.31146	0.173661	-0.00989818	0.0176478
1	Abundance	KYAQALFNFEPEEDGELGFRQGEFILLMESSDPNWWEGSCHGQIGLFPRNHVTPLD	18	NA	-1.55925	0.166009	-0.0350788	0.0168702
1	Abundance	KYAQALFNFEPEEDGELGFRQGEFILLMESSDPNWWEGSCHGQIGLFPRNHVTPVN	16	NA	-1.67245	0.211702	-0.0465825	0.0215136
1	Abundance	KYAQALFNFEPEEDGELGFRQGEFILLMESSDPNWWEGSCHGQIGLFPRNHVTPVD	17	NA	-0.812215	0.0646831	0.040836	0.00657324
1	Abundance	KYAQALFNFEPEEDGELGFRQGEFILLMESSDPNWWEGSCHGQIGLFPRNHVAHLN	19	NA	-1.53572	0.194257	-0.0326878	0.0197408
1	Abundance	KYAQALFNFEPEEDGELGFRQGEFILLMESSDPNWWEGSCHGQIGLFPRNHVAHLD	20	NA	-1.36591	0.115853	-0.0154312	0.0117732
1	Abundance	KYAQALFNFEPEEDGELGFRQGEFILLMESSDPNWWEGSCHGQIGLFPRNHVAHVN	18	NA	-1.89859	0.261274	-0.0695642	0.0265512
1	Abundance	KYAQALFNFEPEEDGELGFRQGEFILLMESSDPNWWEGSCHGQIGLFPRNHVAHVD	19	NA	-1.37116	0.12698	-0.0159648	0.0129039
1	Abundance	KYAQALFNFEPEEDGELGFRQGEFILLMESSDPNWWEGSCHGQIGLFPRNHVAPLN	18	NA	-1.43362	0.168167	-0.0223129	0.0170895
1	Abundance	KYAQALFNFEPEEDGELGFRQGEFILLMESSDPNWWEGSCHGQIGLFPRNHVAPLD	19	NA	-1.36415	0.146717	-0.0152525	0.0149097
1	Abundance	KYAQALFNFEPEEDGELGFRQGEFILLMESSDPNWWEGSCHGQIGLFPRNHVAPVN	17	NA	-1.83738	0.446547	-0.0633433	0.045379
1	Abundance	KYAQALFNFEPEEDGELGFRQGEFILLMESSDPNWWEGSCHGQIGLFPRNHVAPVD	18	NA	-1.23256	0.127171	-0.00188041	0.0129234
1	Abundance	KYAQALFNFEPEEDGELGFRQGEFILLMESSDPNWWEGSCHGQIGLFPRNYVTHLN	17	NA	-1.63734	0.233884	-0.0430154	0.0237678
1	Abundance	KYAQALFNFEPEEDGELGFRQGEFILLMESSDPNWWEGSCHGQIGLFPRNYVTHLD	18	NA	-1.72696	0.175324	-0.0521228	0.0178168
1	Abundance	KYAQALFNFEPEEDGELGFRQGEFILLMESSDPNWWEGSCHGQIGLFPRNYVTHVN	16	NA	-0.679882	0.294182	0.054284	0.0298954
1	Abundance	KYAQALFNFEPEEDGELGFRQGEFILLMESSDPNWWEGSCHGQIGLFPRNYVTHVD	17	NA	-1.30781	0.171984	-0.00952743	0.0174774
1	Abundance	KYAQALFNFEPEEDGELGFRQGEFILLMESSDPNWWEGSCHGQIGLFPRNYVTPLN	16	NA	-1.38454	0.195715	-0.017325	0.019889
1	Abundance	KYAQALFNFEPEEDGELGFRQGEFILLMESSDPNWWEGSCHGQIGLFPRNYVTPLD	17	NA	-1.45053	0.267472	-0.024031	0.0271811
1	Abundance	KYAQALFNFEPEEDGELGFRQGEFILLMESSDPNWWEGSCHGQIGLFPRNYVTPVN	15	NA	-1.05694	0.166796	0.0159667	0.0169502
1	Abundance	KYAQALFNFEPEEDGELGFRQGEFILLMESSDPNWWEGSCHGQIGLFPRNYVTPVD	16	NA	-1.23322	0.117884	-0.0019475	0.0119796
1	Abundance	KYAQALFNFEPEEDGELGFRQGEFILLMESSDPNWWEGSCHGQIGLFPRNYVAHLN	18	NA	-1.46313	0.271134	-0.0253118	0.0275532
1	Abundance	KYAQALFNFEPEEDGELGFRQGEFILLMESSDPNWWEGSCHGQIGLFPRNYVAHLD	19	NA	-1.62164	0.15689	-0.0414195	0.0159435
1	Abundance	KYAQALFNFEPEEDGELGFRQGEFILLMESSDPNWWEGSCHGQIGLFPRNYVAHVN	17	NA	-1.75295	0.263421	-0.0547635	0.0267694
1	Abundance	KYAQALFNFEPEEDGELGFRQGEFILLMESSDPNWWEGSCHGQIGLFPRNYVAHVD	18	NA	-1.55611	0.142815	-0.0347604	0.0145132
1	Abundance	KYAQALFNFEPEEDGELGFRQGEFILLMESSDPNWWEGSCHGQIGLFPRNYVAPLN	17	NA	-1.79523	0.476718	-0.0590596	0.0484451
1	Abundance	KYAQALFNFEPEEDGELGFRQGEFILLMESSDPNWWEGSCHGQIGLFPRNYVAPLD	18	NA	-1.83173	0.232791	-0.062769	0.0236567
1	Abundance	KYAQALFNFEPEEDGELGFRQGEFILLMESSDPNWWEGSCHGQIGLFPRNYVAPVN	16	NA	-1.65494	0.176138	-0.0448039	0.0178996
1	Abundance	KYAQALFNFEPEEDGELGFRQGEFILLMESSDPNWWEGSCHGQIGLFPRNYVAPVD	17	NA	-1.27173	0.203244	-0.00586042	0.0206541
1	Abundance	KYAQALFNFEPEEDGELGFRQGEFILLMESSDPNWWEGSCHGQIGLFPRSHVTHLN	19	NA	-1.30266	0.154578	-0.0090039	0.0157086
1	Abundance	KYAQALFNFEPEEDGELGFRQGEFILLMESSDPNWWEGSCHGQIGLFPRSHVTHLD	20	NA	-1.02891	0.0848725	0.0188147	0.00862492
1	Abundance	KYAQALFNFEPEEDGELGFRQGEFILLMESSDPNWWEGSCHGQIGLFPRSHVTHVN	18	NA	-1.34522	0.1535	-0.0133289	0.015599
1	Abundance	KYAQALFNFEPEEDGELGFRQGEFILLMESSDPNWWEGSCHGQIGLFPRSHVTHVD	19	NA	-1.17907	0.101501	0.00355565	0.0103147
1	Abundance	KYAQALFNFEPEEDGELGFRQGEFILLMESSDPNWWEGSCHGQIGLFPRSHVTPLN	18	NA	-1.28826	0.125667	-0.00754039	0.0127706
1	Abundance	KYAQALFNFEPEEDGELGFRQGEFILLMESSDPNWWEGSCHGQIGLFPRSHVTPLD	19	NA	-1.21648	0.0937996	-0.000246008	0.00953212
1	Abundance	KYAQALFNFEPEEDGELGFRQGEFILLMESSDPNWWEGSCHGQIGLFPRSHVTPVN	17	NA	-1.15433	0.170169	0.00606908	0.0172929
1	Abundance	KYAQALFNFEPEEDGELGFRQGEFILLMESSDPNWWEGSCHGQIGLFPRSHVTPVD	18	NA	-1.21121	0.0991116	0.00028913	0.0100719
1	Abundance	KYAQALFNFEPEEDGELGFRQGEFILLMESSDPNWWEGSCHGQIGLFPRSHVAHLN	20	NA	-1.54071	0.143251	-0.0331948	0.0145574
1	Abundance	KYAQALFNFEPEEDGELGFRQGEFILLMESSDPNWWEGSCHGQIGLFPRSHVAHLD	21	NA	-1.41483	0.07883	-0.0204027	0.00801088
1	Abundance	KYAQALFNFEPEEDGELGFRQGEFILLMESSDPNWWEGSCHGQIGLFPRSHVAHVN	19	NA	-1.24742	0.122435	-0.00339049	0.0124421
1	Abundance	KYAQALFNFEPEEDGELGFRQGEFILLMESSDPNWWEGSCHGQIGLFPRSHVAHVD	20	NA	-1.13991	0.0823667	0.00753466	0.00837028
1	Abundance	KYAQALFNFEPEEDGELGFRQGEFILLMESSDPNWWEGSCHGQIGLFPRSHVAPLN	19	NA	-1.33808	0.112045	-0.0126035	0.0113862
1	Abundance	KYAQALFNFEPEEDGELGFRQGEFILLMESSDPNWWEGSCHGQIGLFPRSHVAPLD	20	NA	-1.22585	0.0812683	-0.00119855	0.00825866
1	Abundance	KYAQALFNFEPEEDGELGFRQGEFILLMESSDPNWWEGSCHGQIGLFPRSHVAPVN	18	NA	-1.61815	0.156366	-0.0410651	0.0158903
1	Abundance	KYAQALFNFEPEEDGELGFRQGEFILLMESSDPNWWEGSCHGQIGLFPRSHVAPVD	19	NA	-1.11025	0.0769553	0.0105493	0.00782036
1	Abundance	KYAQALFNFEPEEDGELGFRQGEFILLMESSDPNWWEGSCHGQIGLFPRSYVTHLN	18	NA	-1.53644	0.079632	-0.0327613	0.00809237
1	Abundance	KYAQALFNFEPEEDGELGFRQGEFILLMESSDPNWWEGSCHGQIGLFPRSYVTHLD	19	NA	-1.28389	0.0569652	-0.00709681	0.00578892
1	Abundance	KYAQALFNFEPEEDGELGFRQGEFILLMESSDPNWWEGSCHGQIGLFPRSYVTHVN	17	NA	-1.3084	0.0584948	-0.00958704	0.00594436
1	Abundance	KYAQALFNFEPEEDGELGFRQGEFILLMESSDPNWWEGSCHGQIGLFPRSYVTHVD	18	NA	-1.31556	0.0360082	-0.0103149	0.00365923
1	Abundance	KYAQALFNFEPEEDGELGFRQGEFILLMESSDPNWWEGSCHGQIGLFPRSYVTPLN	17	NA	-1.37435	0.080426	-0.0162896	0.00817306
1	Abundance	KYAQALFNFEPEEDGELGFRQGEFILLMESSDPNWWEGSCHGQIGLFPRSYVTPLD	18	NA	-1.28973	0.0668321	-0.00769026	0.00679162
1	Abundance	KYAQALFNFEPEEDGELGFRQGEFILLMESSDPNWWEGSCHGQIGLFPRSYVTPVN	16	NA	-1.44777	0.0969683	-0.0237509	0.00985412
1	Abundance	KYAQALFNFEPEEDGELGFRQGEFILLMESSDPNWWEGSCHGQIGLFPRSYVTPVD	17	NA	-1.16259	0.0601585	0.00522968	0.00611344
1	Abundance	KYAQALFNFEPEEDGELGFRQGEFILLMESSDPNWWEGSCHGQIGLFPRSYVAHLN	19	NA	-1.57141	0.115569	-0.0363148	0.0117444
1	Abundance	KYAQALFNFEPEEDGELGFRQGEFILLMESSDPNWWEGSCHGQIGLFPRSYVAHLD	20	NA	-1.38689	0.0761661	-0.0175639	0.00774016
1	Abundance	KYAQALFNFEPEEDGELGFRQGEFILLMESSDPNWWEGSCHGQIGLFPRSYVAHVN	18	NA	-1.26812	0.0791943	-0.00549437	0.00804789
1	Abundance	KYAQALFNFEPEEDGELGFRQGEFILLMESSDPNWWEGSCHGQIGLFPRSYVAHVD	19	NA	-1.32495	0.0676331	-0.0112692	0.00687302
1	Abundance	KYAQALFNFEPEEDGELGFRQGEFILLMESSDPNWWEGSCHGQIGLFPRSYVAPLN	18	NA	-1.40479	0.0937408	-0.019383	0.00952614
1	Abundance	KYAQALFNFEPEEDGELGFRQGEFILLMESSDPNWWEGSCHGQIGLFPRSYVAPLD	19	NA	-1.22419	0.0619318	-0.00102934	0.00629364
1	Abundance	KYAQALFNFEPEEDGELGFRQGEFILLMESSDPNWWEGSCHGQIGLFPRSYVAPVN	17	NA	-1.55317	0.113139	-0.0344614	0.0114975
1	Abundance	KYAQALFNFEPEEDGELGFRQGEFILLMESSDPNWWEGSCHGQIGLFPRSYVAPVD	18	NA	-1.07456	0.0677254	0.0141763	0.0068824
1	Abundance	KYAQALFNFEPEEDGELGFRQGEFILLMESSDPNWWEGSCHGETGMFPRNYVAHLD	18	NA	-1.68168	0.479598	-0.0475212	0.0487378
1	Abundance	KYAQALFNFEPEEDGELGFRQGEFILLMESSDPNWWEGSCHGETGMFPRSHVTPLD	18	NA	-1.22305	0.24759	-0.000914254	0.0251606
1	Abundance	KYAQALFNFEPEEDGELGFRQGEFILLMESSDPNWWEGSCHGETGMFPRSYVAPLD	18	NA	-0.922453	0.136894	0.0296334	0.0139115
1	Abundance	KYAQALFNFEPEEDGELGFRQGEFILLMESSDPNWWEGSCHGETGLFPRNHVTHLD	19	NA	-1.10077	0.285502	0.0115126	0.0290133
1	Abundance	KYAQALFNFEPEEDGELGFRQGEFILLMESSDPNWWEGSCHGEIGMFPSSHVTPLN	19	NA	-1.04647	0.373725	0.0170305	0.0379788
1	Abundance	KYAQALFNFEPEEDGELGFRQGEFILLMESSDPNWWEGSCHGEIGMFPSSHVAHLN	21	NA	-0.988254	0.35965	0.0229466	0.0365484
1	Abundance	KYAQALFNFEPEEDGELGFRQGEFILLMESSDPNWWEGSCHGEIGMFPRSHVAPVN	18	NA	-1.64634	0.327569	-0.0439299	0.0332882
1	Abundance	KYAQALFNFEPEEDGELGFRQGEFILLMESSDPNWWEGSCHGEIGLFPSNHVAPVD	20	NA	-0.991789	0.194549	0.0225874	0.0197705
1	Abundance	KYAQALFNFEPEEDGELGFRQGEFILLMESSDPNWWEGSCHGEIGLFPSSYVAPLD	21	NA	-1.13287	0.256774	0.00825089	0.0260939
1	Abundance	KYAQALFNFEPEEDGELGFRQGEFILLMESSDPNWWEGSCHGEIGLFPRNHVTPVD	18	NA	-0.859186	0.103363	0.0360628	0.0105039
1	Abundance	KYAQALFNFEPEEDGELGFRQGEFILLMESSDANWWKGSCHGQIGMFPSSHVTPVD	18	NA	-0.753704	0.159157	0.0467821	0.0161739
1	Abundance	KYAQALFNFEPEEDGELGFRQGEFILLMDSSNANWWEGACNGQIGLFPRSYVTPVD	18	NA	-1.16603	0.187376	0.00488082	0.0190416
1	Abundance	KYAQALFNFEPEEDGELGFRQGEFILLMDSSDANWWKGACNGEIGMFPRNYVAPVN	15	NA	-1.70716	0.47888	-0.0501097	0.0486648
1	Abundance	KYAQALFNFEPEEDGELGFRQGEFILLLDNSNPNWWKGSCHGQTGLFPRNYVAPVN	14	NA	-1.45196	0.456645	-0.0241764	0.0464053
1	Abundance	KYAQALFNFEPEEDGELGFRQGEFILLLDNSDPNWWKGACHGQTGLFPSSHVTHLD	17	NA	-0.949266	0.0883386	0.0269086	0.00897716
1	Abundance	KYAQALFNFEPEEDGELGFRQGEFILLLDNSDPNWWEGSCHGQTGLFPSNYVTHLN	16	NA	-0.911774	0.211811	0.0307187	0.0215247
1	Abundance	KYAQALFNFEPEEDGELGFRQGEFILLLDSSNPNWWEGACNGQIGMFPSNHVTHVD	19	NA	-0.986973	0.107399	0.0230768	0.0109141
1	Abundance	KYAQALFNFEPEEDGELGFRQGEFILVMENSDPNWWEGACHGETGLFPRSHVAHLD	18	NA	-1.40761	0.329057	-0.0196689	0.0334395
1	Abundance	KYAQALFNFEPEEDGELGFRQGEFILVMESSNPNWWKGACHGEIGMFPSSHVTPLN	17	NA	-1.4059	0.327104	-0.019495	0.033241
1	Abundance	KYAQALFNFEPEEDGELGFRQGEFILVMESSNANWWKGSCNGETGMFPSNHVTHLD	20	NA	-1.09174	0.0468679	0.0124299	0.00476282
1	Abundance	KYAQALFNFEPEEDGELGFRQGEFILVMESSDPNWWKGSCHGEIGMFPSSHVAHLN	19	NA	-1.13318	0.226738	0.00821932	0.0230416
1	Abundance	KYAQALFNFEPEEDGELGFRQGEFILVMDNSDPNWWEGSCHGETGLFPRNHVTHLD	16	NA	-1.12035	0.137994	0.00952262	0.0140232
1	Abundance	KYAQALFNFEPEEDGELGFRQGEFILVMDSSDPNWWEGACHGQIGMFPRSHVTHLD	16	NA	-0.880009	0.163808	0.0339466	0.0166465
1	Abundance	KYAQALFNFEPEEDGELGFRQGEFILVLENSDPNWWEGSCNGEIGLFPSSYVAHVN	20	NA	-0.888234	0.242278	0.0331108	0.0246208
1	Abundance	KYAQALFNFEPEEDGELGFRQGEFILVLENSDANWWKGSCHGQTGMFPSSHVAHVD	18	NA	-0.916883	0.0811988	0.0301995	0.0082516
1	Abundance	KYAQALFNFEPEEDGELGFRQGEFILVLESSNANWWKGSCHGETGMFPRSYVAPLD	19	NA	-1.03834	0.149867	0.0178568	0.0152298
1	Abundance	KYAQALFNFEPEEDGELGFRQGEFILVLESSNANWWEGSCNGQTGMFPRSHVAPVD	20	NA	-1.1271	0.105848	0.00883647	0.0107565
1	Abundance	KYAQALFNFEPEEDGELGFRQGEFILVLESSDPNWWKGSCNGETGMFPSNHVTHLD	19	NA	-1.18744	0.182684	0.00270441	0.0185647
1	Abundance	KYAQALFNFEPEEDGELGFRQGEFILVLDNSDPNWWKGACHGQTGMFPSSYVTHVD	13	NA	-0.861392	0.180188	0.0358386	0.0183111
1	Abundance	KYAQALFNFEPEEDGELGFRQGDLIHLMDSSNPNWWEGSCHGQIGMFPRNYVAHVD	16	NA	-1.40811	0.49095	-0.0197203	0.0498914
1	Abundance	KYAQALFNFEPEEDGELGFRQGDLIHVMDNSDPNWWEGACNGEIGLFPSNHVAHLN	17	NA	-0.896082	0.148884	0.0323133	0.0151299
1	Abundance	KYAQALFNFEPEEDGELGFRQGDLILLLDNSDPNWWKGACHGQTGLFPSSHVTHLD	17	NA	-0.90746	0.0876074	0.031157	0.00890285
1	Abundance	KYAQALFNFEPEEDGELGFRQGDLILLLDNSDPNWWEGSCHGQTGLFPSNYVTHLN	16	NA	-1.26442	0.290372	-0.00511845	0.0295082
1	Abundance	KYAQALFNFEPEEDGELGFRQGDLILVMESSDANWWKGSCHGQIGMFPSSHVTPVD	17	NA	-0.731593	0.169248	0.0490291	0.0171993
1	Abundance	KYAQALFNFEPEEDGELGFRQGDLILVLENSDPNWWEGSCNGEIGLFPSSYVAHVN	20	NA	-0.901579	0.166601	0.0317546	0.0169304
1	Abundance	KYAQALFNFEPEEDGELGFRQGDLILVLDNSNANWWEGACNGQTGMFPRSHVTPVD	16	NA	-1.09409	0.266141	0.0121909	0.0270458
1	Abundance	KYAQALFNFEPEEDGELGFRQGDFIHLMESSNPNWWKGSCNGQTGMFPRNYVAHVD	15	NA	-1.47788	0.241213	-0.02681	0.0245126
1	Abundance	KYAQALFNFEPEEDGELGFRQGDFIHLLESSDANWWKGACHGETGMFPSNYVTHLD	16	NA	-0.841821	0.106826	0.0378274	0.0108559
1	Abundance	KYAQALFNFEPEEDGELGFRQGDFIHVLESSNANWWEGSCHGQTGMFPRNHVTPVN	14	NA	-1.37879	0.235314	-0.0167405	0.0239131
1	Abundance	KYAQALFNFEPEEDGELGFRQGDFIHVLDSSNPNWWKGACNGQTGLFPSNHVAHLN	16	NA	-0.54857	0.0934661	0.0676282	0.00949823
1	Abundance	KYAQALFNFEPEEDGELGFRQGDFILLMDSSNANWWKGACNGQIGMFPSSYVTPLD	17	NA	-0.35957	0.130582	0.0868348	0.0132701
1	Abundance	KYAQALFNFEPEEDGELGFRQGDFILLLENSDPNWWEGACNGETGLFPSSHVTHVD	19	NA	-1.13692	0.237546	0.00783852	0.0241399
1	Abundance	KYAQALFNFEPEEDGELGFRQGDFILLLDNSDPNWWKGACHGETGLFPRSYVTPLN	13	NA	-0.4293	0.11606	0.0797487	0.0117943
1	Abundance	KYAQALFNFEPEEDGELGFRQGDFILLLDSSNPNWWEGACNGQIGMFPSNHVTHVD	18	NA	-0.461216	0.0557445	0.0765053	0.00566488
1	Abundance	KYAQALFNFEPEEDGELGFRQGDFILVMENSDPNWWEGSCNGQIGMFPSSHVTHLN	17	NA	-0.749193	0.0874713	0.0472404	0.00888903
1	Abundance	KYAQALFNFEPEEDGELGFRQGDFILVMDNSDANWWEGACNGQIGLFPSSYVTHLN	16	NA	-0.785653	0.143948	0.0435353	0.0146283
1	Abundance	KYAQALFNFEPEEDGELGFRQGDFILVLESSNANWWKGSCHGETGMFPRSYVAPLD	18	NA	-0.930646	0.122638	0.0288008	0.0124628
1	Abundance	KYAQALFNFEPEEDGELGFRQGDFILVLESSDPNWWKGSCNGETGMFPSNHVTHLD	18	NA	-0.810003	0.125828	0.0410608	0.0127869
1	Abundance	KYAQALFNFEPEEDGELGFRQGDFILVLDNSDPNWWKGACHGQTGMFPSSYVTHVD	12	NA	-0.506899	0.0733541	0.0718629	0.0074544
1	Abundance	KYAQALFNFEPEEDGELGFRRGELILLLDNSNANWWEGSCHGEIGLFPSSYVAPLD	22	NA	-0.999291	0.183009	0.021825	0.0185977
1	Abundance	KYAQALFNFEPEEDGELGFRRGELILLLDSSNANWWKGSCNGQIGMFPRNHVAHLD	21	NA	-0.833195	0.148788	0.038704	0.0151202
1	Abundance	KYAQALFNFEPEEDGELGFRRGELILVMDSSNPNWWEGACNGQIGMFPSNYVTHVN	15	NA	-0.860532	0.0520634	0.035926	0.00529079
1	Abundance	KYAQALFNFEPEEDGELGFRRGELILVLDSSDANWWKGSCNGEIGLFPRNHVTPVN	17	NA	-0.534891	0.0551775	0.0690183	0.00560726
1	Abundance	KYAQALFNFEPEEDGELGFRRGEFIHVMENSDPNWWEGSCHGETGLFPRNYVAHVN	13	NA	-1.33663	0.103485	-0.0124562	0.0105163
1	Abundance	KYAQALFNFEPEEDGELGFRRGEFILLMENSNPNWWEGACHGEIGLFPSSYVTHLD	19	NA	-1.61074	0.456284	-0.0403114	0.0463686
1	Abundance	KYAQALFNFEPEEDGELGFRRGEFILVMDNSDANWWEGSCHGQIGMFPSSHVTHVD	16	NA	-1.61074	0.456284	-0.0403114	0.0463686
1	Abundance	KYAQALFNFEPEEDGELGFRRGEFILVLDSSNANWWKGACHGQIGMFPSNYVAPLD	16	NA	-0.376207	0.115596	0.0851441	0.0117471
1	Abundance	KYAQALFNFEPEEDGELGFRRGDLIHLMESSNANWWEGSCHGEIGMFPSSYVTHVD	19	NA	-1.22576	0.053728	-0.00118901	0.00545995
1	Abundance	KYAQALFNFEPEEDGELGFRRGDLIHLMESSDANWWEGACHGQTGLFPSSYVAHLD	18	NA	-1.18944	0.0490777	0.0025021	0.00498738
1	Abundance	KYAQALFNFEPEEDGELGFRRGDLIHVLESSNANWWKGSCNGQIGMFPSSHVTHLD	20	NA	-0.271309	0.144666	0.0958041	0.0147013
1	Abundance	KYAQALFNFEPEEDGELGFRRGDLIHVLDNSNANWWKGSCNGETGMFPSSYVTHLD	17	NA	-0.516432	0.110849	0.0708942	0.0112647
1	Abundance	KYAQALFNFEPEEDGELGFRRGDLILVLENSDPNWWEGSCNGEIGLFPSSYVAHVN	19	NA	-0.840865	0.0691534	0.0379246	0.00702752
1	Abundance	KYAQALFNFEPEEDGELGFRRGDFIHLMESSNANWWKGSCNGETGMFPSSHVTHVD	18	NA	-0.624321	0.143259	0.0599302	0.0145583
1	Abundance	KYAQALFNFEPEEDGELGFRRGDFILLMENSNPNWWEGACHGQIGMFPRSHVAHVD	16	NA	-1.2457	0.227351	-0.00321557	0.0231039
1	Abundance	KYAQALFNFEPEEDGELGFRRGDFILVMESSNPNWWKGACHGEIGMFPSSHVTPLN	15	NA	-1.71159	0.207403	-0.0505607	0.0210767
1	Abundance	KYAQALFNFEAQEEGELSFSQGELIHLLDNSDANWWKGACNGEIGLFPSSHVTHVN	22	NA	-0.097817	0.110916	0.113435	0.0112715
1	Abundance	KYAQALFNFEAQEEGELSFSQGELIHVMESSDANWWEGSCNGQIGMFPRNYVAPVD	20	NA	-0.943913	0.0801924	0.0274526	0.00814933
1	Abundance	KYAQALFNFEAQEEGELSFSQGELIHVLESSDANWWEGACNGEIGMFPRNYVAHVN	21	NA	-1.25544	0.050419	-0.00420569	0.00512368
1	Abundance	KYAQALFNFEAQEEGELSFSQGELIHVLESSDANWWEGACNGEIGMFPRNYVAHVD	22	NA	-1.04931	0.239367	0.0167416	0.0243249
1	Abundance	KYAQALFNFEAQEEGELSFSQGELILLMDNSNANWWEGSCNGEIGMFPRSYVAPLD	24	NA	-1.30207	0.199759	-0.00894421	0.0203
1	Abundance	KYAQALFNFEAQEEGELSFSQGELILLLDSSDANWWEGSCHGQIGMFPRNHVTPVN	20	NA	-1.08915	0.144094	0.0126937	0.0146431
1	Abundance	KYAQALFNFEAQEEGELSFSQGEFIHVMDSSNANWWKGACNGETGLFPRSHVAHLN	21	NA	-1.27258	0.0483607	-0.00594709	0.00491452
1	Abundance	KYAQALFNFEAQEEGELSFSQGEFIHVMDSSNANWWKGACNGETGLFPRSHVAHLD	22	NA	-1.35492	0.198687	-0.0143148	0.020191
1	Abundance	KYAQALFNFEAQEEGELSFSQGEFIHVLDSSNANWWKGACNGETGLFPRSYVAHLD	22	NA	-0.669362	0.0488809	0.055353	0.00496738
1	Abundance	KYAQALFNFEAQEEGELSFSQGEFILLMDNSNPNWWKGACNGQIGMFPSNYVTPVN	16	NA	-0.134607	0.0386291	0.109696	0.00392557
1	Abundance	KYAQALFNFEAQEEGELSFSQGEFILLMDNSNPNWWKGACNGQIGMFPSNYVTPVD	17	NA	-0.0988816	0.108883	0.113327	0.0110649
1	Abundance	KYAQALFNFEAQEEGELSFSQGEFILLMDSSNANWWKGACNGQTGLFPRNHVAHVD	21	NA	-0.36547	0.142282	0.0862352	0.014459
1	Abundance	KYAQALFNFEAQEEGELSFSQGEFILLLENSNPNWWEGSCNGQTGLFPRSYVAHLD	24	NA	-0.679638	0.139443	0.0543088	0.0141705
1	Abundance	KYAQALFNFEAQEEGELSFSQGEFILVMESSNANWWEGACHGEIGMFPRSYVAHVN	21	NA	-1.13818	0.192353	0.00771116	0.0195474
1	Abundance	KYAQALFNFEAQEEGELSFSQGDLIHVLENSNANWWEGSCNGEIGMFPRSYVTPLD	22	NA	-0.653595	0.0908351	0.0569554	0.00923086
1	Abundance	KYAQALFNFEAQEEGELSFSQGDLILLLDNSDPNWWKGACHGQTGLFPSSHVTHLD	20	NA	0.171857	0.110073	0.14084	0.0111859
1	Abundance	KYAQALFNFEAQEEGELSFSQGDLILLLDNSDPNWWEGSCHGQTGLFPSNYVTHLN	19	NA	-0.173431	0.0793951	0.105751	0.0080683
1	Abundance	KYAQALFNFEAQEEGELSFSQGDLILVMENSNANWWEGSCHGQIGMFPRSHVAPVN	20	NA	-1.16846	0.0723463	0.00463383	0.00735199
1	Abundance	KYAQALFNFEAQEEGELSFSQGDLILVLENSNPNWWKGSCHGQTGMFPRNYVAHLN	18	NA	-0.41743	0.0396722	0.080955	0.00403157
1	Abundance	KYAQALFNFEAQEEGELSFSQGDLILVLENSNPNWWKGSCHGQTGMFPRNYVAHLD	19	NA	-0.520835	0.105055	0.0704467	0.0106759
1	Abundance	KYAQALFNFEAQEEGELSFSQGDLILVLDNSNANWWEGACNGQTGMFPRSHVTPVD	19	NA	-0.32668	0.104271	0.0901771	0.0105962
1	Abundance	KYAQALFNFEAQEEGELSFSQGDLILVLDSSNANWWKGACHGQIGLFPRSYVAPVN	19	NA	-0.0327095	0.0626706	0.120051	0.00636872
1	Abundance	KYAQALFNFEAQEEGELSFSQGDFIHLMESSNPNWWKGSCNGQTGMFPRNYVAHVD	18	NA	-0.881245	0.0819568	0.033821	0.00832863
1	Abundance	KYAQALFNFEAQEEGELSFSQGDFILLMESSDPNWWKGSCHGETGMFPRSYVAHLD	20	NA	-0.171435	0.0413752	0.105953	0.00420464
1	Abundance	KYAQALFNFEAQEEGELSFSQGDFILVMESSNPNWWEGSCHGQIGMFPSSHVTHVD	21	NA	-0.655864	0.0980034	0.0567248	0.00995931
1	Abundance	KYAQALFNFEAQEEGELSFSQGDFILVMESSNANWWKGSCHGQIGLFPSSYVAHVD	22	NA	-0.0294337	0.0704212	0.120384	0.00715636
1	Abundance	KYAQALFNFEAQEEGELSFSQGDFILVLESSNPNWWKGACNGQIGMFPSNHVTHVD	20	NA	0.281006	0.121678	0.151932	0.0123651
1	Abundance	KYAQALFNFEAQEEGELSFSQGDFILVLESSNPNWWKGACNGQIGMFPRSYVTHLN	19	NA	-0.326258	0.114102	0.0902201	0.0115953
1	Abundance	KYAQALFNFEAQEEGELSFSQGDFILVLESSNPNWWKGACNGQIGMFPRSYVTHLD	20	NA	0.0160984	0.0868344	0.125011	0.0088243
1	Abundance	KYAQALFNFEAQEEGELSFSQGDFILVLESSNPNWWKGACNGQIGMFPRSYVTHVD	19	NA	0.0530857	0.0975705	0.12877	0.00991532
1	Abundance	KYAQALFNFEAQEEGELSFSQGDFILVLESSNPNWWKGACNGQIGMFPRSYVTPLN	18	NA	-0.128152	0.0977775	0.110352	0.00993636
1	Abundance	KYAQALFNFEAQEEGELSFSQGDFILVLESSNPNWWKGACNGQIGMFPRSYVTPLD	19	NA	-0.130756	0.0646848	0.110087	0.00657341
1	Abundance	KYAQALFNFEAQEEGELSFSQGDFILVLESSNPNWWKGACNGQIGMFPRSYVTPVN	17	NA	-0.109415	0.0363343	0.112256	0.00369237
1	Abundance	KYAQALFNFEAQEEGELSFSQGDFILVLESSNPNWWKGACNGQIGMFPRSYVTPVD	18	NA	-0.010371	0.0572058	0.122321	0.00581337
1	Abundance	KYAQALFNFEAQEEGELSFSQGDFILVLESSNPNWWKGACNGQIGMFPRSYVAHLD	21	NA	-0.129989	0.112884	0.110165	0.0114715
1	Abundance	KYAQALFNFEAQEEGELSFSQGDFILVLESSNPNWWKGACNGQIGMFPRSYVAHVD	20	NA	-0.181119	0.0934228	0.104969	0.00949383
1	Abundance	KYAQALFNFEAQEEGELSFSQGDFILVLESSNPNWWKGACNGQIGMFPRSYVAPLD	20	NA	0.0734319	0.102065	0.130837	0.0103721
1	Abundance	KYAQALFNFEAQEEGELSFSQGDFILVLESSNPNWWKGACNGQIGMFPRSYVAPVD	19	NA	0.0149355	0.123351	0.124893	0.0125352
1	Abundance	KYAQALFNFEAQEEGELSFSQGDFILVLESSNANWWKGSCHGETGMFPRSYVAPLD	21	NA	0.00743559	0.082829	0.124131	0.00841726
1	Abundance	KYAQALFNFEAQEEGELSFSQGDFILVLESSDPNWWKGSCNGETGMFPSNHVTHLD	21	NA	-0.0135339	0.0758557	0.122	0.00770862
1	Abundance	KYAQALFNFEAQEEGELSFSRGELIHVLDNSNANWWKGACHGQTGMFPSSHVTHVN	17	NA	0.0600345	0.0843824	0.129476	0.00857512
1	Abundance	KYAQALFNFEAQEEGELSFSRGELILLMDSSNPNWWKGSCNGQTGMFPRNHVAPVD	19	NA	-0.122036	0.039562	0.110974	0.00402037
1	Abundance	KYAQALFNFEAQEEGELSFSRGELILLLESSNANWWEGSCNGEIGMFPRSHVAPVD	26	NA	-1.24626	0.0773605	-0.00327225	0.00786154
1	Abundance	KYAQALFNFEAQEEGELSFSRGELILLLDNSDANWWKGSCHGQIGMFPSNHVAHVD	21	NA	0.0580085	0.11432	0.12927	0.0116175
1	Abundance	KYAQALFNFEAQEEGELSFSRGELILVMENSDANWWEGACHGQIGMFPSNHVAHLN	20	NA	-1.53045	0.452483	-0.0321521	0.0459823
1	Abundance	KYAQALFNFEAQEEGELSFSRGEFIHLLENSNANWWEGACHGETGMFPRNYVAHLD	20	NA	-1.15534	0.189608	0.00596687	0.0192684
1	Abundance	KYAQALFNFEAQEEGELSFSRGEFIHLLDNSDPNWWEGSCNGETGMFPRNYVAHVD	18	NA	-0.785042	0.156489	0.0435975	0.0159028
1	Abundance	KYAQALFNFEAQEEGELSFSRGEFILLLENSDANWWEGSCHGETGLFPRNHVTHLD	22	NA	-1.29411	0.0503759	-0.0081348	0.00511931
1	Abundance	KYAQALFNFEAQEEGELSFSRGEFILVLENSDANWWKGSCHGQTGMFPSSHVAHVD	20	NA	0.0286905	0.0891436	0.126291	0.00905896
1	Abundance	KYAQALFNFEAQEEGELSFSRGEFILVLDNSDPNWWKGACNGEIGMFPSSYVAHLD	20	NA	-0.215645	0.0724004	0.101461	0.00735749
1	Abundance	KYAQALFNFEAQEEGELSFSRGDLIHVLESSNANWWEGSCNGQTGMFPRSHVAPVD	21	NA	-0.144214	0.08718	0.10872	0.00885942
1	Abundance	KYAQALFNFEAQEEGELSFSRGDLILVLESSDPNWWKGSCHGEIGLFPRNHVTPVD	19	NA	0.19037	0.0947126	0.142721	0.0096249
1	Abundance	KYAQALFNFEAQEEGELSFSRGDFIHLLDSSDANWWEGSCNGQTGLFPSNHVAHVN	20	NA	-0.750482	0.102087	0.0471094	0.0103743
1	Abundance	KYAQALFNFEAQEEGELSFSRGDFIHVMDSSDPNWWKGSCHGETGMFPRNYVAHLN	14	NA	-1.31463	0.285182	-0.0102203	0.0289808
1	Abundance	KYAQALFNFEAQEEGELSFSRGDFILLMDNSDANWWEGACNGETGLFPRNHVTPVD	17	NA	-0.743395	0.133763	0.0478297	0.0135932
1	Abundance	KYAQALFNFEAQEEGELSFSRGDFILVMESSNPNWWKGSCNGETGMFPRNHVTPLD	18	NA	-0.226179	0.0706296	0.10039	0.00717753
1	Abundance	KYAQALFNFEAQEEGELSFSRGDFILVMDSSDPNWWKGSCNGETGLFPRSHVTPLD	18	NA	-0.106621	0.0871939	0.11254	0.00886083
1	Abundance	KYAQALFNFEAQEEGELSFSRGDFILVMDSSDPNWWKGSCNGETGLFPRSHVTPVN	16	NA	-0.00848689	0.0373279	0.122513	0.00379334
1	Abundance	KYAQALFNFEAQEEGELSFSRGDFILVMDSSDPNWWKGSCNGETGLFPRSHVTPVD	17	NA	0.0961701	0.0769173	0.133148	0.0078165
1	Abundance	KYAQALFNFEAQEEGELSFRQGELIHLLDNSDANWWEGSCNGEIGMFPRNHVTHLD	22	NA	-0.890959	0.22179	0.0328339	0.0225388
1	Abundance	KYAQALFNFEAQEEGELSFRQGELILLMESSDANWWEGSCHGEIGMFPRSHVTPLN	22	NA	-0.679315	0.0969694	0.0543416	0.00985424
1	Abundance	KYAQALFNFEAQEEGELSFRQGELILLLESSNANWWEGACHGEIGLFPSSHVAPLN	26	NA	-0.379455	0.0598467	0.0848141	0.00608175
1	Abundance	KYAQALFNFEAQEEGELSFRQGELILLLDSSDPNWWKGSCHGEIGMFPSSHVAPVN	21	NA	-0.00615025	0.105861	0.12275	0.0107579
1	Abundance	KYAQALFNFEAQEEGELSFRQGEFIHLLDNSNPNWWEGACNGEIGLFPRNYVTHLD	20	NA	-1.27711	0.151776	-0.00640714	0.0154238
1	Abundance	KYAQALFNFEAQEEGELSFRQGEFIHVMENSDANWWKGSCHGQIGLFPRSHVAHLD	20	NA	-0.538084	0.104061	0.0686939	0.0105749
1	Abundance	KYAQALFNFEAQEEGELSFRQGEFILVMENSNANWWEGSCHGQTGMFPRNYVTPVD	16	NA	-0.669622	0.132701	0.0553267	0.0134854
1	Abundance	KYAQALFNFEAQEEGELSFRQGDLIHLLENSNANWWEGACNGQTGMFPRNHVAPLD	20	NA	-1.1544	0.138766	0.00606292	0.0141017
1	Abundance	KYAQALFNFEAQEEGELSFRQGDLIHVLESSDANWWEGSCHGQTGMFPRSYVAHVD	19	NA	-0.106785	0.0495859	0.112523	0.00503902
1	Abundance	KYAQALFNFEAQEEGELSFRQGDLILVMESSNANWWEGSCNGETGLFPRNHVTPVN	20	NA	-1.54765	0.2682	-0.0339007	0.0272551
1	Abundance	KYAQALFNFEAQEEGELSFRQGDFIHLMESSDPNWWEGACNGEIGLFPRSYVTHVN	18	NA	-1.31028	0.157991	-0.0097787	0.0160554
1	Abundance	KYAQALFNFEAQEEGELSFRQGDFIHLLENSDANWWEGACNGEIGMFPSSHVTHLD	22	NA	-0.625709	0.0423029	0.0597892	0.00429891
1	Abundance	KYAQALFNFEAQEEGELSFRQGDFIHVMDSSDPNWWKGACNGEIGLFPSSHVTHVN	17	NA	0.201191	0.0506039	0.143821	0.00514248
1	Abundance	KYAQALFNFEAQEEGELSFRQGDFILLMDSSNANWWEGACHGQIGMFPSSHVTPVD	19	NA	-0.100348	0.103693	0.113177	0.0105375
1	Abundance	KYAQALFNFEAQEEGELSFRQGDFILLLDNSDPNWWEGACNGQTGLFPRSHVTHLD	19	NA	-0.0751162	0.116442	0.115742	0.0118331
1	Abundance	KYAQALFNFEAQEEGELSFRRGELIHLMESSNPNWWEGACNGEIGLFPSNYVAHVN	21	NA	-1.28417	0.0500628	-0.0071252	0.00508749
1	Abundance	KYAQALFNFEAQEEGELSFRRGELIHLLENSDPNWWKGACNGQTGMFPRNYVAPVN	14	NA	-0.968168	0.152157	0.0249877	0.0154625
1	Abundance	KYAQALFNFEAQEEGELSFRRGELIHLLDSSNPNWWKGSCHGQIGMFPRSYVAPVD	18	NA	-0.00458085	0.0490561	0.12291	0.00498519
1	Abundance	KYAQALFNFEAQEEGELSFRRGELILVMDNSDPNWWKGSCHGEIGMFPRSYVAPLD	17	NA	-0.291449	0.115987	0.0937574	0.0117869
1	Abundance	KYAQALFNFEAQEEGELSFRRGDLIHLLDNSNANWWKGSCHGQIGLFPRSHVAHLD	21	NA	-0.745788	0.136168	0.0475864	0.0138377
1	Abundance	KYAQALFNFEAQEEGELSFRRGDLILLMDSSNANWWEGACNGQIGLFPRSYVTPVD	19	NA	-0.124257	0.123451	0.110748	0.0125454
1	Abundance	KYAQALFNFEAQEEGELSFRRGDLILVMDSSNANWWKGACNGEIGMFPSSHVTHVN	19	NA	0.0569313	0.0400682	0.129161	0.00407182
1	Abundance	KYAQALFNFEAQEEGELSFRRGDFILVLDNSNPNWWKGSCHGQTGMFPSSYVAHVN	15	NA	0.00285049	0.0875699	0.123665	0.00889904
1	Abundance	KYAQALFNFEAQEEGELGFSQGELILLLDNSDPNWWEGSCNGEIGMFPSSHVAPVD	23	NA	0.00477192	0.0757726	0.12386	0.00770017
1	Abundance	KYAQALFNFEAQEEGELGFSQGELILVMENSNANWWKGSCNGQTGMFPRNHVTHVN	18	NA	-1.51105	0.0961306	-0.0301812	0.00976899
1	Abundance	KYAQALFNFEAQEEGELGFSQGELILVMESSNPNWWKGACHGEIGLFPSSHVTHVD	22	NA	-0.678511	0.143011	0.0544233	0.0145331
1	Abundance	KYAQALFNFEAQEEGELGFSQGEFIHLMENSDANWWEGSCHGQTGMFPRSHVAPLN	18	NA	-0.970679	0.135802	0.0247326	0.0138005
1	Abundance	KYAQALFNFEAQEEGELGFSQGEFIHLLDNSNANWWEGACNGEIGLFPSSHVAPVD	23	NA	-1.07586	0.183996	0.0140442	0.018698
1	Abundance	KYAQALFNFEAQEEGELGFSQGEFIHVMENSDANWWEGSCHGQIGLFPRNYVAPLD	18	NA	-1.49303	0.336342	-0.0283498	0.0341798
1	Abundance	KYAQALFNFEAQEEGELGFSQGEFIHVMDNSNPNWWEGSCHGEIGMFPRSYVAPVN	16	NA	-1.20046	0.0759602	0.00138147	0.00771923
1	Abundance	KYAQALFNFEAQEEGELGFSQGEFIHVLDSSNPNWWEGACNGQIGLFPRNYVAPLD	19	NA	-0.425133	0.0834175	0.0801722	0.00847706
1	Abundance	KYAQALFNFEAQEEGELGFSQGDLIHLMENSDPNWWEGACHGQTGLFPRNHVAPLN	16	NA	-1.21142	0.0736734	0.00026797	0.00748685
1	Abundance	KYAQALFNFEAQEEGELGFSQGDLIHLLESSDPNWWKGACHGEIGLFPSNHVAHLD	22	NA	-0.443202	0.125644	0.0783359	0.0127682
1	Abundance	KYAQALFNFEAQEEGELGFSQGDLIHVMESSDPNWWEGSCHGQIGLFPSSYVTPVD	18	NA	-0.042757	0.0452837	0.11903	0.00460182
1	Abundance	KYAQALFNFEAQEEGELGFSQGDLIHVLDSSNANWWEGACNGEIGLFPRSHVAHLD	24	NA	-0.806134	0.0435249	0.041454	0.0044231
1	Abundance	KYAQALFNFEAQEEGELGFSQGDLILLLDNSDPNWWKGACHGQTGLFPSSHVTHLD	19	NA	0.0116206	0.0957227	0.124556	0.00972754
1	Abundance	KYAQALFNFEAQEEGELGFSQGDLILVMENSNANWWEGSCNGETGLFPSSHVAHVD	24	NA	-1.38721	0.240562	-0.017596	0.0244464
1	Abundance	KYAQALFNFEAQEEGELGFSQGDFILLMDNSNANWWKGACNGQIGLFPRSHVTPVN	17	NA	-1.24132	0.0880094	-0.00277074	0.00894371
1	Abundance	KYAQALFNFEAQEEGELGFSRGELIHLLDNSDANWWKGACNGQIGLFPSSYVTPLD	19	NA	-0.138079	0.0819861	0.109343	0.0083316
1	Abundance	KYAQALFNFEAQEEGELGFSRGELIHVMENSDPNWWKGACHGEIGLFPRSHVTPLD	17	NA	-0.584595	0.152249	0.0639672	0.0154718
1	Abundance	KYAQALFNFEAQEEGELGFSRGELIHVMENSDPNWWKGACHGEIGLFPRSHVAHLD	19	NA	-0.671825	0.0945778	0.0551028	0.0096112
1	Abundance	KYAQALFNFEAQEEGELGFSRGELIHVMENSDPNWWKGACHGEIGLFPRSHVAHVN	17	NA	-0.725446	0.150424	0.0496537	0.0152864
1	Abundance	KYAQALFNFEAQEEGELGFSRGELIHVMENSDPNWWKGACHGEIGLFPRSHVAHVD	18	NA	-0.484396	0.107993	0.0741497	0.0109745
1	Abundance	KYAQALFNFEAQEEGELGFSRGELIHVMENSDPNWWKGACHGEIGLFPRSHVAPLN	17	NA	-0.763101	0.0798822	0.0458271	0.0081178
1	Abundance	KYAQALFNFEAQEEGELGFSRGELIHVMENSDPNWWKGACHGEIGLFPRSHVAPLD	18	NA	-0.610408	0.0368897	0.061344	0.00374881
1	Abundance	KYAQALFNFEAQEEGELGFSRGELIHVMENSDPNWWKGACHGEIGLFPRSHVAPVN	16	NA	-0.699715	0.123862	0.0522685	0.0125871
1	Abundance	KYAQALFNFEAQEEGELGFSRGELIHVMENSDPNWWKGACHGEIGLFPRSHVAPVD	17	NA	-0.337914	0.0900556	0.0890355	0.00915165
1	Abundance	KYAQALFNFEAQEEGELGFSRGELIHVMENSDANWWKGSCNGEIGLFPRSHVAPVD	20	NA	-0.380784	0.0838393	0.0846789	0.00851993
1	Abundance	KYAQALFNFEAQEEGELGFSRGELILLMDSSNANWWKGSCHGEIGLFPSSYVTHVN	21	NA	-0.917613	0.191343	0.0301253	0.0194447
1	Abundance	KYAQALFNFEAQEEGELGFSRGELILLLESSNPNWWKGSCNGQIGMFPRNHVAPLN	21	NA	-0.738978	0.0419688	0.0482785	0.00426496
1	Abundance	KYAQALFNFEAQEEGELGFSRGELILLLESSNPNWWKGSCNGQIGMFPRNHVAPLD	22	NA	-0.709204	0.118133	0.0513043	0.0120049
1	Abundance	KYAQALFNFEAQEEGELGFSRGELILLLDNSNANWWEGSCHGEIGMFPRNYVAHLD	22	NA	-1.32431	0.0985875	-0.0112041	0.0100187
1	Abundance	KYAQALFNFEAQEEGELGFSRGELILVMDNSDANWWKGSCHGQTGMFPRSHVTPLD	16	NA	0.0404354	0.0986517	0.127484	0.0100252
1	Abundance	KYAQALFNFEAQEEGELGFSRGELILVLDNSNANWWKGSCHGQIGLFPRSHVTPLN	19	NA	-0.312019	0.0852687	0.0916671	0.00866519
1	Abundance	KYAQALFNFEAQEEGELGFSRGEFILLMESSNANWWKGACHGQIGMFPSSHVTHLD	21	NA	-0.27638	0.0887913	0.0952887	0.00902316
1	Abundance	KYAQALFNFEAQEEGELGFSRGDFIHVLENSDPNWWKGSCHGQIGMFPSSYVTHVD	15	NA	0.0744652	0.0664126	0.130942	0.00674899
1	Abundance	KYAQALFNFEAQEEGELGFSRGDFILVMDNSDPNWWKGACNGQTGMFPRNHVAHLD	14	NA	-0.743578	0.140954	0.0478111	0.014324
1	Abundance	KYAQALFNFEAQEEGELGFRQGELIHLMDSSDPNWWKGACNGQTGMFPSSHVAHLN	18	NA	0.0606228	0.0818697	0.129536	0.00831977
1	Abundance	KYAQALFNFEAQEEGELGFRQGELIHLLENSNPNWWEGSCNGETGLFPRNYVTHVD	20	NA	-1.28131	0.108243	-0.00683432	0.0109999
1	Abundance	KYAQALFNFEAQEEGELGFRQGELIHVMESSDPNWWKGACNGEIGMFPRSYVTPVN	15	NA	-0.583748	0.136368	0.0640533	0.013858
1	Abundance	KYAQALFNFEAQEEGELGFRQGELILVMESSDANWWEGSCNGQTGMFPRSHVAPVD	20	NA	-0.833496	0.124414	0.0386735	0.0126432
1	Abundance	KYAQALFNFEAQEEGELGFRQGELILVLENSDPNWWKGACNGEIGMFPSSYVAHVD	20	NA	-0.210733	0.0912299	0.10196	0.00927098
1	Abundance	KYAQALFNFEAQEEGELGFRQGELILVLESSNPNWWKGACNGQIGMFPSSYVAPLN	20	NA	-0.279962	0.0944833	0.0949248	0.00960159
1	Abundance	KYAQALFNFEAQEEGELGFRQGELILVLESSNANWWEGSCHGETGLFPRSHVAPLN	23	NA	-0.617205	0.15099	0.0606533	0.0153439
1	Abundance	KYAQALFNFEAQEEGELGFRQGEFIHVLENSDANWWEGACHGQIGLFPRSYVTPVD	16	NA	-0.920875	0.205886	0.0297938	0.0209225
1	Abundance	KYAQALFNFEAQEEGELGFRQGEFIHVLDNSNPNWWKGACHGQIGLFPSNHVAHLD	18	NA	-1.34686	0.244285	-0.0134955	0.0248247
1	Abundance	KYAQALFNFEAQEEGELGFRQGEFIHVLDNSNPNWWKGACHGQIGLFPSNHVAHVN	16	NA	-1.25894	0.0425557	-0.0045607	0.0043246
1	Abundance	KYAQALFNFEAQEEGELGFRQGEFIHVLDNSNPNWWKGACHGQIGLFPSNHVAHVD	17	NA	-1.19951	0.182851	0.00147799	0.0185818
1	Abundance	KYAQALFNFEAQEEGELGFRQGEFIHVLDNSNPNWWKGACHGQIGLFPSNHVAPLD	17	NA	-1.01213	0.37706	0.0205204	0.0383177
1	Abundance	KYAQALFNFEAQEEGELGFRQGEFIHVLDNSDANWWEGACHGQIGMFPRSHVAPLD	17	NA	-0.822796	0.10544	0.0397608	0.010715
1	Abundance	KYAQALFNFEAQEEGELGFRQGDLIHVLESSDPNWWKGACHGEIGMFPRSYVAHLD	18	NA	-0.0503958	0.097011	0.118254	0.00985847
1	Abundance	KYAQALFNFEAQEEGELGFRQGDFIHLLDNSNPNWWKGSCNGETGMFPRNHVAPLD	17	NA	-1.09297	0.154935	0.012305	0.0157448
1	Abundance	KYAQALFNFEAQEEGELGFRQGDFILLMDSSNANWWEGACHGETGLFPRSHVAHLN	20	NA	-1.23987	0.249693	-0.00262276	0.0253743
1	Abundance	KYAQALFNFEAQEEGELGFRQGDFILVLDNSNPNWWKGSCNGQIGMFPRSYVTPLD	16	NA	-0.29691	0.138293	0.0932025	0.0140537
1	Abundance	KYAQALFNFEAQEEGELGFRQGDFILVLDNSNANWWEGSCNGEIGMFPSNHVAHVD	21	NA	-0.60135	0.0425659	0.0622646	0.00432564
1	Abundance	KYAQALFNFEAQEEGELGFRQGDFILVLDNSDPNWWKGACHGQTGMFPSSYVTHVD	13	NA	-0.0057218	0.0780257	0.122794	0.00792914
1	Abundance	KYAQALFNFEAQEEGELGFRRGELIHLMESSDANWWKGACNGEIGMFPRSHVTPLD	19	NA	-0.327602	0.126835	0.0900834	0.0128892
1	Abundance	KYAQALFNFEAQEEGELGFRRGELILLLDNSNANWWEGSCHGEIGLFPSSYVAPLD	23	NA	-0.431501	0.130378	0.079525	0.0132493
1	Abundance	KYAQALFNFEAQEEGELGFRRGELILLLDSSNANWWKGSCNGQIGMFPRNHVAHLD	22	NA	-0.342643	0.0640354	0.088555	0.00650742
1	Abundance	KYAQALFNFEAQEEGELGFRRGEFIHVMDNSDPNWWEGSCHGQIGLFPSSHVAHVN	16	NA	-1.38075	0.336569	-0.0169394	0.0342029
1	Abundance	KYAQALFNFEAQEEGELGFRRGDLILLMDNSNPNWWEGSCHGQTGMFPSSYVTHVD	16	NA	0.0483737	0.0393905	0.128291	0.00400295
1	Abundance	KYAQALFNFEAQEEGELGFRRGDLILVLENSDPNWWEGSCNGEIGLFPSSYVAHVN	20	NA	-0.23902	0.0535504	0.0990854	0.00544191
1	Abundance	KYAQALFNFEAQEEGELGFRRGDLILVLESSNANWWKGACNGETGLFPSSHVAPVD	21	NA	0.138843	0.0509015	0.137485	0.00517272
1	Abundance	KYAQALFNFEAQEEGELGFRRGDFIHVMDNSDPNWWKGACNGQIGMFPRSHVAHLD	14	NA	-0.142264	0.110099	0.108918	0.0111885
1	Abundance	KYAQALFNFEAQEEGELGFRRGDFIHVLESSNANWWKGACNGQIGMFPRSYVAPLD	17	NA	-1.2237	0.221091	-0.000980316	0.0224678
1	Abundance	KYAQALFNFEAQEEGELGFRRGDFILVMESSNPNWWKGACHGEIGMFPSSHVTPLN	16	NA	-1.04335	0.110444	0.0173476	0.0112236
1	Abundance	KYAQALFNFEAQEDGELSFSQGELILLMDNSNANWWEGSCNGEIGMFPRSYVAPLD	23	NA	-1.16527	0.28737	0.00495832	0.0292032
1	Abundance	KYAQALFNFEAQEDGELSFSQGELILLLDSSNPNWWKGSCHGEIGLFPRSHVAPVD	23	NA	0.0166576	0.0442942	0.125068	0.00450127
1	Abundance	KYAQALFNFEAQEDGELSFSQGEFIHLLDNSNANWWKGACNGETGLFPSSHVAHLN	22	NA	-1.20821	0.0846836	0.00059468	0.00860573
1	Abundance	KYAQALFNFEAQEDGELSFSQGEFIHVLESSDANWWKGACNGEIGMFPRNHVTPVN	17	NA	-0.840549	0.0650097	0.0379567	0.00660642
1	Abundance	KYAQALFNFEAQEDGELSFSQGEFILLMDSSNANWWEGSCNGEIGLFPSNHVAPVD	24	NA	-1.1617	0.118376	0.00532013	0.0120296
1	Abundance	KYAQALFNFEAQEDGELSFSQGEFILLMDSSDPNWWKGACNGEIGLFPRSHVAHLD	22	NA	-0.588064	0.040721	0.0636147	0.00413815
1	Abundance	KYAQALFNFEAQEDGELSFSQGEFILVMDNSDANWWKGSCHGEIGMFPRNHVTHLD	18	NA	-0.594874	0.140512	0.0629227	0.0142791
1	Abundance	KYAQALFNFEAQEDGELSFSQGEFILVLDSSNANWWKGACNGQIGLFPSNHVTHLD	22	NA	-0.0499205	0.117594	0.118302	0.0119501
1	Abundance	KYAQALFNFEAQEDGELSFSQGEFILVLDSSNANWWKGACNGQIGLFPSNHVTHVN	20	NA	-0.207573	0.12158	0.102281	0.0123552
1	Abundance	KYAQALFNFEAQEDGELSFSQGEFILVLDSSNANWWKGACNGQIGLFPSNHVTHVD	21	NA	-0.149926	0.0370401	0.108139	0.0037641
1	Abundance	KYAQALFNFEAQEDGELSFSQGDLIHLMENSDANWWKGACHGQIGLFPSSHVTPVN	17	NA	-1.1711	0.111052	0.0043655	0.0112853
1	Abundance	KYAQALFNFEAQEDGELSFSQGDLIHVMDNSDPNWWEGSCNGETGLFPSSHVTHLD	20	NA	-0.10053	0.113255	0.113159	0.0115092
1	Abundance	KYAQALFNFEAQEDGELSFSQGDLILLMENSNANWWEGSCHGETGMFPSNYVAPLN	20	NA	-1.02267	0.0556803	0.0194489	0.00565835
1	Abundance	KYAQALFNFEAQEDGELSFSQGDLILLLESSNANWWEGACHGQIGLFPRSYVAHLN	23	NA	-1.22369	0.103217	-0.000978834	0.0104892
1	Abundance	KYAQALFNFEAQEDGELSFSQGDLILVMDNSNANWWKGACNGETGLFPRNHVAHVD	19	NA	-0.701878	0.111887	0.0520487	0.0113702
1	Abundance	KYAQALFNFEAQEDGELSFSQGDFIHLMESSNPNWWKGSCNGQTGMFPRNYVAHVD	17	NA	-1.14229	0.154292	0.00729354	0.0156794
1	Abundance	KYAQALFNFEAQEDGELSFSQGDFIHLMESSNPNWWEGACHGQIGMFPSNYVTHLD	18	NA	-0.999984	0.311708	0.0217546	0.0316765
1	Abundance	KYAQALFNFEAQEDGELSFSQGDFIHLMDNSDANWWEGACNGETGMFPRNHVAPLD	17	NA	-0.947846	0.154782	0.0270529	0.0157292
1	Abundance	KYAQALFNFEAQEDGELSFSQGDFILLLDSSNPNWWKGACNGEIGLFPRNHVAHLN	21	NA	-1.3198	0.277178	-0.0107455	0.0281674
1	Abundance	KYAQALFNFEAQEDGELSFSQGDFILVMDNSNANWWKGACNGQIGMFPRSYVAHVN	16	NA	-0.502913	0.0444089	0.0722679	0.00451293
1	Abundance	KYAQALFNFEAQEDGELSFSQGDFILVLESSNANWWKGSCHGETGMFPRSYVAPLD	20	NA	-0.239723	0.0759655	0.0990139	0.00771978
1	Abundance	KYAQALFNFEAQEDGELSFSQGDFILVLESSDPNWWKGSCNGETGMFPSNHVTHLD	20	NA	-0.207876	0.109552	0.10225	0.011133
1	Abundance	KYAQALFNFEAQEDGELSFSRGELIHVLENSNPNWWKGSCHGQTGMFPRNYVTPVD	14	NA	-1.2882	0.24468	-0.00753508	0.0248649
1	Abundance	KYAQALFNFEAQEDGELSFSRGELILLMDSSDANWWEGACHGQTGLFPRNHVTHVD	18	NA	-1.11629	0.051232	0.00993546	0.0052063
1	Abundance	KYAQALFNFEAQEDGELSFSRGELILLLDSSNPNWWEGACNGQTGLFPRNYVAPLD	20	NA	-0.467155	0.0631836	0.0759018	0.00642085
1	Abundance	KYAQALFNFEAQEDGELSFSRGELILVLENSNPNWWKGSCNGETGMFPSSHVTPVD	20	NA	0.213161	0.063029	0.145037	0.00640514
1	Abundance	KYAQALFNFEAQEDGELSFSRGEFIHLLENSNANWWEGACHGETGMFPRNYVAHLD	19	NA	-1.34279	0.113072	-0.0130818	0.0114906
1	Abundance	KYAQALFNFEAQEDGELSFSRGEFIHVMENSNPNWWEGSCHGEIGMFPRSHVAPVN	17	NA	-1.31778	0.0925137	-0.010541	0.00940144
1	Abundance	KYAQALFNFEAQEDGELSFSRGEFILVMDSSNANWWKGACHGEIGMFPRSHVAHLN	19	NA	-0.720806	0.167491	0.0501252	0.0170208
1	Abundance	KYAQALFNFEAQEDGELSFSRGEFILVMDSSNANWWKGACHGEIGMFPRSHVAHLD	20	NA	-0.728305	0.039141	0.0493632	0.00397759
1	Abundance	KYAQALFNFEAQEDGELSFSRGEFILVLENSDANWWKGSCHGQTGMFPSSHVAHVD	19	NA	-0.160355	0.0623191	0.107079	0.006333
1	Abundance	KYAQALFNFEAQEDGELSFSRGDLILLLENSNPNWWEGSCHGQIGMFPRSYVAHVD	20	NA	-0.499487	0.0965954	0.0726162	0.00981623
1	Abundance	KYAQALFNFEAQEDGELSFSRGDLILVLESSDPNWWKGSCHGEIGLFPRNHVTPVD	18	NA	-0.0692351	0.0450893	0.116339	0.00458207
1	Abundance	KYAQALFNFEAQEDGELSFSRGDFIHLMDSSNPNWWKGSCHGETGLFPSNHVTHLN	17	NA	-1.17748	0.0561028	0.00371738	0.00570129
1	Abundance	KYAQALFNFEAQEDGELSFSRGDFILVLDNSDPNWWEGACNGQIGMFPSSHVAHVN	17	NA	-0.345137	0.129091	0.0883015	0.0131185
1	Abundance	KYAQALFNFEAQEDGELSFRQGELIHLMENSNPNWWKGSCNGQIGMFPRSYVTHLD	19	NA	-1.12736	0.143632	0.00881018	0.0145962
1	Abundance	KYAQALFNFEAQEDGELSFRQGELILLMENSDPNWWEGSCHGQIGMFPSSYVTHLD	20	NA	-0.283873	0.0745441	0.0945273	0.00757533
1	Abundance	KYAQALFNFEAQEDGELSFRQGEFIHLLDNSNPNWWEGACNGEIGLFPRNYVTHLD	19	NA	-1.44129	0.236782	-0.0230921	0.0240623
1	Abundance	KYAQALFNFEAQEDGELSFRQGEFIHLLDSSNANWWEGSCHGQIGMFPSSHVTPVD	20	NA	-0.146597	0.109354	0.108478	0.0111128
1	Abundance	KYAQALFNFEAQEDGELSFRQGEFIHVMDSSNANWWEGACNGQTGMFPRSYVAHVD	17	NA	-0.844606	0.119692	0.0375444	0.0121634
1	Abundance	KYAQALFNFEAQEDGELSFRQGDLIHLMESSNPNWWEGSCHGEIGMFPRNHVTHVD	19	NA	-1.3153	0.0555345	-0.0102888	0.00564354
1	Abundance	KYAQALFNFEAQEDGELSFRQGDLIHLMDSSDANWWEGACHGQTGMFPRSYVTPVD	14	NA	-0.155193	0.0958733	0.107604	0.00974285
1	Abundance	KYAQALFNFEAQEDGELSFRQGDLIHLLENSDPNWWEGSCNGETGMFPSSYVTPVN	17	NA	-0.0208938	0.0397483	0.121252	0.0040393
1	Abundance	KYAQALFNFEAQEDGELSFRQGDLILLLDSSNPNWWKGACHGQTGLFPRSHVAHLD	20	NA	0.0357532	0.0420722	0.127008	0.00427547
1	Abundance	KYAQALFNFEAQEDGELSFRQGDLILVLENSNPNWWEGACNGETGMFPRSHVTHLD	20	NA	-0.80376	0.141186	0.0416952	0.0143476
1	Abundance	KYAQALFNFEAQEDGELSFRQGDLILVLENSNPNWWEGACNGETGMFPRSHVTHVN	18	NA	-0.87124	0.0389847	0.0348377	0.00396171
1	Abundance	KYAQALFNFEAQEDGELSFRQGDLILVLENSNPNWWEGACNGETGMFPRSHVTHVD	19	NA	-0.832411	0.0978446	0.0387837	0.00994317
1	Abundance	KYAQALFNFEAQEDGELSFRQGDLILVLENSNPNWWEGACNGETGMFPRSHVTPLD	19	NA	-0.83331	0.186874	0.0386924	0.0189905
1	Abundance	KYAQALFNFEAQEDGELSFRQGDFILLLESSDANWWKGSCHGQIGMFPRNYVAHVD	18	NA	0.0650745	0.0463827	0.129988	0.00471351
1	Abundance	KYAQALFNFEAQEDGELSFRQGDFILLLDNSNPNWWEGSCHGEIGLFPRSHVAPVN	19	NA	-1.55566	0.268354	-0.0347145	0.0272707
1	Abundance	KYAQALFNFEAQEDGELSFRQGDFILVMDSSNANWWKGSCHGETGLFPSSHVTPLD	19	NA	0.113711	0.0437531	0.134931	0.00444628
1	Abundance	KYAQALFNFEAQEDGELSFRQGDFILVLDNSDANWWKGACHGQTGLFPRNHVTHVN	13	NA	-0.271609	0.0542698	0.0957736	0.00551501
1	Abundance	KYAQALFNFEAQEDGELSFRRGDLIHLMDSSNPNWWKGSCHGQIGLFPSSYVAPLN	17	NA	-0.108554	0.0427857	0.112344	0.00434797
1	Abundance	KYAQALFNFEAQEDGELSFRRGDLIHLLDNSNANWWKGSCHGQIGLFPRSHVAHLD	20	NA	-0.818473	0.141825	0.0402001	0.0144125
1	Abundance	KYAQALFNFEAQEDGELSFRRGDLIHVLESSDPNWWEGSCHGETGMFPSNYVAHVN	16	NA	-0.167863	0.0528625	0.106316	0.005372
1	Abundance	KYAQALFNFEAQEDGELSFRRGDFIHVLENSNANWWEGACHGQIGMFPSSHVAHVD	18	NA	-1.3511	0.196755	-0.0139271	0.0199946
1	Abundance	KYAQALFNFEAQEDGELSFRRGDFILLMENSDANWWKGSCNGEIGLFPSSYVAHLD	21	NA	-0.224439	0.0400072	0.100567	0.00406561
1	Abundance	KYAQALFNFEAQEDGELSFRRGDFILVMESSNPNWWEGACNGEIGMFPRSYVTPLD	17	NA	-0.933541	0.158733	0.0285066	0.0161307
1	Abundance	KYAQALFNFEAQEDGELSFRRGDFILVLESSNANWWEGSCNGEIGLFPRNHVTHVD	21	NA	-1.2531	0.0726873	-0.00396736	0.00738664
1	Abundance	KYAQALFNFEAQEDGELGFSQGELIHLMDSSDPNWWEGSCHGQIGMFPSSHVAHLD	21	NA	-0.39863	0.103435	0.0828654	0.0105112
1	Abundance	KYAQALFNFEAQEDGELGFSQGELIHLLENSDPNWWKGACHGQIGMFPRSHVAHLN	18	NA	-1.20835	0.204853	0.000579493	0.0208176
1	Abundance	KYAQALFNFEAQEDGELGFSQGELIHLLESSNPNWWEGSCNGQTGLFPSSYVAHVN	22	NA	-1.24607	0.218966	-0.00325278	0.0222518
1	Abundance	KYAQALFNFEAQEDGELGFSQGELILLMESSNANWWKGACHGQIGMFPSSHVTPVN	19	NA	-1.34011	0.0783638	-0.0128099	0.0079635
1	Abundance	KYAQALFNFEAQEDGELGFSQGELILVMENSNPNWWKGSCHGETGLFPSSHVTHLD	21	NA	-0.977706	0.043636	0.0240185	0.00443438
1	Abundance	KYAQALFNFEAQEDGELGFSQGEFIHLLDNSNPNWWEGACNGQTGMFPSSHVTHVD	18	NA	-0.882588	0.136538	0.0336846	0.0138753
1	Abundance	KYAQALFNFEAQEDGELGFSQGEFIHLLDNSDANWWKGACHGQTGMFPRNYVAHLD	15	NA	-0.549838	0.0989968	0.0674994	0.0100603
1	Abundance	KYAQALFNFEAQEDGELGFSQGEFIHVLDSSNPNWWKGACNGETGMFPSSHVTHLN	18	NA	-0.715172	0.162451	0.0506977	0.0165086
1	Abundance	KYAQALFNFEAQEDGELGFSQGDLIHLMENSNANWWEGSCNGETGMFPRNYVAPLD	19	NA	-1.2573	0.0659839	-0.0043949	0.00670543
1	Abundance	KYAQALFNFEAQEDGELGFSQGDLIHVLESSNANWWKGACNGETGMFPRSHVTPLD	19	NA	-0.13432	0.0939624	0.109725	0.00954866
1	Abundance	KYAQALFNFEAQEDGELGFSQGDLIHVLESSDANWWKGSCNGQIGMFPRNHVAHVD	19	NA	0.0679222	0.113428	0.130277	0.0115268
1	Abundance	KYAQALFNFEAQEDGELGFSQGDLIHVLDSSNANWWEGACNGEIGLFPRSHVAHLD	23	NA	-1.03889	0.156468	0.0178009	0.0159007
1	Abundance	KYAQALFNFEAQEDGELGFSQGDLILLMENSNANWWKGACHGQIGLFPRSHVAHLN	20	NA	-1.01745	0.205342	0.0199795	0.0208673
1	Abundance	KYAQALFNFEAQEDGELGFSQGDLILLMENSNANWWKGACHGQIGLFPRSHVAHLD	21	NA	-0.885304	0.126533	0.0334086	0.0128585
1	Abundance	KYAQALFNFEAQEDGELGFSQGDLILLMENSNANWWKGACHGQIGLFPRSHVAPLN	19	NA	-0.974224	0.038787	0.0243723	0.00394162
1	Abundance	KYAQALFNFEAQEDGELGFSQGDLILLMENSNANWWKGACHGQIGLFPRSHVAPLD	20	NA	-0.943792	0.0803527	0.0274649	0.00816561
1	Abundance	KYAQALFNFEAQEDGELGFSQGDLILLMENSNANWWKGACHGQIGLFPRSHVAPVD	19	NA	-0.808053	0.134476	0.041259	0.0136657
1	Abundance	KYAQALFNFEAQEDGELGFSQGDLILLLDNSDPNWWKGACHGQTGLFPSSHVTHLD	18	NA	-0.171698	0.0561058	0.105927	0.00570159
1	Abundance	KYAQALFNFEAQEDGELGFSQGDFIHLLDNSNPNWWEGACHGETGLFPRSHVAHLN	18	NA	-1.27662	0.281657	-0.00635784	0.0286226
1	Abundance	KYAQALFNFEAQEDGELGFSQGDFIHVLDNSNPNWWKGSCHGETGMFPSSHVAHVN	16	NA	-0.359202	0.104705	0.0868722	0.0106404
1	Abundance	KYAQALFNFEAQEDGELGFSQGDFILVMDNSNANWWEGACNGQTGMFPSSHVAPVD	17	NA	-0.383146	0.0539567	0.0844389	0.0054832
1	Abundance	KYAQALFNFEAQEDGELGFSRGELIHLLDNSDANWWKGACNGQIGLFPSSYVTPLD	18	NA	-0.354828	0.103305	0.0873167	0.0104981
1	Abundance	KYAQALFNFEAQEDGELGFSRGELILLMESSDPNWWEGACHGEIGLFPRSYVAHVD	20	NA	-1.4402	0.337682	-0.0229812	0.034316
1	Abundance	KYAQALFNFEAQEDGELGFSRGELILLLDNSDANWWKGSCNGQTGLFPRSHVTPLN	18	NA	-0.226832	0.117668	0.100324	0.0119577
1	Abundance	KYAQALFNFEAQEDGELGFSRGELILVLESSNPNWWKGACHGQIGMFPRNHVTHLD	18	NA	-0.440966	0.10747	0.0785632	0.0109213
1	Abundance	KYAQALFNFEAQEDGELGFSRGELILVLDSSNPNWWEGACNGQTGMFPRNHVAPVD	17	NA	-0.509681	0.0544656	0.0715802	0.00553491
1	Abundance	KYAQALFNFEAQEDGELGFSRGEFIHVMESSDANWWEGACNGEIGLFPRSHVTHLN	19	NA	-1.22254	0.0715642	-0.000861634	0.00727251
1	Abundance	KYAQALFNFEAQEDGELGFSRGEFIHVLENSDANWWKGACHGQTGMFPSSYVTPLN	13	NA	-0.522903	0.0977373	0.0702366	0.00993227
1	Abundance	KYAQALFNFEAQEDGELGFSRGEFILLMESSNPNWWEGSCHGQTGMFPRSHVAPVD	18	NA	-1.71507	0.328332	-0.0509136	0.0333658
1	Abundance	KYAQALFNFEAQEDGELGFSRGDLIHVMDNSNANWWKGSCHGEIGLFPSNHVAHVN	17	NA	-1.30279	0.345464	-0.00901716	0.0351068
1	Abundance	KYAQALFNFEAQEDGELGFSRGDLILVLESSNANWWEGSCHGQIGMFPRSHVAPVD	20	NA	-0.260471	0.0999845	0.0969055	0.0101606
1	Abundance	KYAQALFNFEAQEDGELGFSRGDFIHVMENSNPNWWKGACHGQIGLFPRSYVTHLD	14	NA	-1.25737	0.241003	-0.00440138	0.0244913
1	Abundance	KYAQALFNFEAQEDGELGFSRGDFIHVMDSSNPNWWEGACNGQTGLFPRSHVTPLN	14	NA	-0.869375	0.127298	0.0350274	0.0129363
1	Abundance	KYAQALFNFEAQEDGELGFSRGDFILLMDSSDANWWKGACNGEIGMFPRNYVAPVN	14	NA	-1.61074	0.456284	-0.0403114	0.0463686
1	Abundance	KYAQALFNFEAQEDGELGFSRGDFILLLDNSNPNWWKGSCHGQTGLFPRNYVAPVN	13	NA	-1.17482	0.198773	0.00398779	0.0201997
1	Abundance	KYAQALFNFEAQEDGELGFSRGDFILLLDSSNANWWKGACNGQTGMFPSNHVTHLD	18	NA	-0.432112	0.0418798	0.079463	0.00425592
1	Abundance	KYAQALFNFEAQEDGELGFSRGDFILVMENSDANWWKGSCHGEIGMFPSNHVTHVD	16	NA	-0.486216	0.141785	0.0739648	0.0144085
1	Abundance	KYAQALFNFEAQEDGELGFSRGDFILVMDNSDPNWWKGACNGQTGMFPRNHVAHLD	13	NA	-0.741624	0.173078	0.0480097	0.0175885
1	Abundance	KYAQALFNFEAQEDGELGFRQGELIHLMENSDPNWWEGSCHGQTGLFPRNHVAHVD	17	NA	-1.20319	0.248523	0.00110441	0.0252555
1	Abundance	KYAQALFNFEAQEDGELGFRQGELIHLMDNSDANWWEGSCHGQTGLFPSSYVAPLD	18	NA	-0.786028	0.0441814	0.0434972	0.0044898
1	Abundance	KYAQALFNFEAQEDGELGFRQGELIHLLESSNPNWWKGSCHGEIGMFPSNHVAHVD	21	NA	-0.556665	0.120133	0.0668055	0.0122081
1	Abundance	KYAQALFNFEAQEDGELGFRQGELIHVMDSSNANWWEGSCNGETGMFPRSYVTPVN	16	NA	-1.33734	0.338845	-0.0125287	0.0344342
1	Abundance	KYAQALFNFEAQEDGELGFRQGELIHVMDSSDPNWWKGACNGETGLFPRSYVTHLD	16	NA	-0.356946	0.0797839	0.0871015	0.00810781
1	Abundance	KYAQALFNFEAQEDGELGFRQGELILVLDNSNANWWKGACNGQTGMFPRNYVAPVN	14	NA	-0.482308	0.140015	0.0743619	0.0142286
1	Abundance	KYAQALFNFEAQEDGELGFRQGEFIHLMESSNPNWWKGSCNGQTGMFPRNYVAHVD	16	NA	-1.29847	0.285697	-0.00857862	0.0290331
1	Abundance	KYAQALFNFEAQEDGELGFRQGEFIHLMESSDANWWEGACHGETGLFPSNHVTHVN	17	NA	-1.23084	0.222372	-0.00170517	0.0225979
1	Abundance	KYAQALFNFEAQEDGELGFRQGEFIHLLENSNANWWEGACNGQTGLFPRNHVAPVD	18	NA	-1.53615	0.268808	-0.0327323	0.0273168
1	Abundance	KYAQALFNFEAQEDGELGFRQGEFIHLLENSNANWWEGACHGETGMFPRNYVAHLD	18	NA	-1.70655	0.163869	-0.0500478	0.0166527
1	Abundance	KYAQALFNFEAQEDGELGFRQGEFIHLLDNSNPNWWEGACNGEIGLFPRNYVTHLD	18	NA	-1.57104	0.178193	-0.036277	0.0181084
1	Abundance	KYAQALFNFEAQEDGELGFRQGEFIHLLDNSNANWWKGSCHGQIGMFPSSHVAHVD	19	NA	-0.695885	0.145945	0.0526577	0.0148312
1	Abundance	KYAQALFNFEAQEDGELGFRQGEFIHLLDNSDANWWEGACNGETGMFPRNYVTHLN	15	NA	-1.49378	0.335404	-0.0284263	0.0340844
1	Abundance	KYAQALFNFEAQEDGELGFRQGEFIHVMENSDANWWKGSCHGQIGLFPRSHVAHLD	18	NA	-0.74964	0.0981966	0.0471951	0.00997895
1	Abundance	KYAQALFNFEAQEDGELGFRQGEFIHVMENSDANWWEGSCHGQIGLFPRNYVAPLD	16	NA	-1.30324	0.355666	-0.00906341	0.0361435
1	Abundance	KYAQALFNFEAQEDGELGFRQGEFIHVMESSNPNWWEGACNGETGMFPSSYVAHVD	18	NA	-1.21539	0.29031	-0.000135367	0.0295019
1	Abundance	KYAQALFNFEAQEDGELGFRQGEFIHVMESSDPNWWKGACHGQIGLFPRNHVTHLD	15	NA	-0.593919	0.13727	0.0630198	0.0139497
1	Abundance	KYAQALFNFEAQEDGELGFRQGEFIHVLENSNPNWWKGSCHGQTGMFPRNYVTPVD	12	NA	-1.38065	0.461181	-0.0169299	0.0468662
1	Abundance	KYAQALFNFEAQEDGELGFRQGEFIHVLENSNANWWEGACHGQIGMFPSSHVAHVD	19	NA	-1.41793	0.326561	-0.0207181	0.0331858
1	Abundance	KYAQALFNFEAQEDGELGFRQGEFIHVLENSNANWWEGACHGETGMFPRNYVAHLD	17	NA	-1.45986	0.237781	-0.0249794	0.0241638
1	Abundance	KYAQALFNFEAQEDGELGFRQGEFIHVLENSDPNWWEGSCNGEIGLFPSSYVAHVN	19	NA	-0.593298	0.107926	0.0630828	0.0109676
1	Abundance	KYAQALFNFEAQEDGELGFRQGEFIHVLENSDANWWKGSCHGQTGMFPSSHVAHVD	17	NA	-0.46559	0.0900216	0.0760609	0.00914819
1	Abundance	KYAQALFNFEAQEDGELGFRQGEFIHVLESSNANWWKGACHGEIGMFPRSHVAPVD	18	NA	-0.907772	0.189522	0.0311254	0.0192596
1	Abundance	KYAQALFNFEAQEDGELGFRQGEFIHVLESSNANWWKGSCHGETGMFPRSYVAPLD	18	NA	-0.523028	0.121178	0.0702238	0.0123144
1	Abundance	KYAQALFNFEAQEDGELGFRQGEFIHVLESSDPNWWKGSCNGETGMFPSNHVTHLD	18	NA	-0.878376	0.162688	0.0341126	0.0165327
1	Abundance	KYAQALFNFEAQEDGELGFRQGEFIHVLESSDPNWWKGSCHGEIGLFPRNHVTPVD	16	NA	-0.297456	0.133029	0.0931469	0.0135187
1	Abundance	KYAQALFNFEAQEDGELGFRQGEFIHVLDNSNPNWWKGSCHGETGMFPSSHVAHVN	16	NA	-0.476072	0.143567	0.0749956	0.0145896
1	Abundance	KYAQALFNFEAQEDGELGFRQGEFIHVLDNSNPNWWEGACNGEIGLFPRNYVTHLD	17	NA	-1.35163	0.49439	-0.0139808	0.050241
1	Abundance	KYAQALFNFEAQEDGELGFRQGEFIHVLDNSNANWWKGSCNGETGMFPSSYVTHLD	18	NA	-0.399457	0.124082	0.0827814	0.0126095
1	Abundance	KYAQALFNFEAQEDGELGFRQGEFIHVLDNSNANWWEGACNGQTGMFPRSHVTPVD	15	NA	-0.879559	0.141704	0.0339924	0.0144002
1	Abundance	KYAQALFNFEAQEDGELGFRQGEFIHVLDNSNANWWEGSCHGEIGLFPSSYVAPLD	20	NA	-1.06556	0.230373	0.015091	0.023411
1	Abundance	KYAQALFNFEAQEDGELGFRQGEFIHVLDNSDPNWWKGACHGQTGMFPSSYVTHVD	12	NA	-0.339743	0.097814	0.0888496	0.00994007
1	Abundance	KYAQALFNFEAQEDGELGFRQGEFIHVLDNSDPNWWKGACHGQTGLFPSSHVTHLD	15	NA	-0.291042	0.0762935	0.0937988	0.00775311
1	Abundance	KYAQALFNFEAQEDGELGFRQGEFIHVLDNSDPNWWKGSCHGEIGLFPRNHVTPVD	14	NA	-0.311222	0.126823	0.091748	0.012888
1	Abundance	KYAQALFNFEAQEDGELGFRQGEFIHVLDNSDPNWWEGSCNGEIGLFPSSYVAHVN	18	NA	-0.400387	0.120816	0.0826868	0.0122776
1	Abundance	KYAQALFNFEAQEDGELGFRQGEFIHVLDNSDPNWWEGSCHGQTGLFPSNYVTHLN	14	NA	-0.687721	0.137356	0.0534874	0.0139584
1	Abundance	KYAQALFNFEAQEDGELGFRQGEFIHVLDNSDANWWKGACNGQIGLFPSSYVTPLD	16	NA	-0.388916	0.103311	0.0838525	0.0104986
1	Abundance	KYAQALFNFEAQEDGELGFRQGEFIHVLDNSDANWWKGACNGEIGMFPRNYVAPVN	13	NA	-1.38065	0.461181	-0.0169299	0.0468662
1	Abundance	KYAQALFNFEAQEDGELGFRQGEFIHVLDNSDANWWKGACHGQTGLFPSSHVTHLD	16	NA	-0.171365	0.110035	0.105961	0.011182
1	Abundance	KYAQALFNFEAQEDGELGFRQGEFIHVLDNSDANWWKGACHGQIGLFPSNHVTPLN	14	NA	-0.356152	0.0394636	0.0871822	0.00401037
1	Abundance	KYAQALFNFEAQEDGELGFRQGEFIHVLDNSDANWWKGACHGQIGLFPSNHVTPLD	15	NA	-0.249916	0.0981763	0.0979781	0.00997689
1	Abundance	KYAQALFNFEAQEDGELGFRQGEFIHVLDNSDANWWKGSCHGQTGMFPSSHVAHVD	16	NA	-0.373659	0.0708	0.085403	0.00719485
1	Abundance	KYAQALFNFEAQEDGELGFRQGEFIHVLDNSDANWWKGSCHGQIGLFPRSHVAHLD	18	NA	-0.769473	0.120275	0.0451796	0.0122226
1	Abundance	KYAQALFNFEAQEDGELGFRQGEFIHVLDNSDANWWKGSCHGETGMFPRSYVAPLD	15	NA	-0.447365	0.115959	0.0779129	0.011784
1	Abundance	KYAQALFNFEAQEDGELGFRQGEFIHVLDNSDANWWEGACNGQTGMFPRSHVTPVD	14	NA	-0.721492	0.112723	0.0500555	0.0114551
1	Abundance	KYAQALFNFEAQEDGELGFRQGEFIHVLDNSDANWWEGACNGQIGMFPSNHVTHVD	16	NA	-0.262669	0.0901096	0.0966821	0.00915713
1	Abundance	KYAQALFNFEAQEDGELGFRQGEFIHVLDNSDANWWEGACNGQIGLFPRSYVTPVD	15	NA	-0.603926	0.118624	0.0620028	0.0120549
1	Abundance	KYAQALFNFEAQEDGELGFRQGEFIHVLDNSDANWWEGACNGETGMFPSSYVAHVD	17	NA	-1.13437	0.192412	0.00809825	0.0195533
1	Abundance	KYAQALFNFEAQEDGELGFRQGEFIHVLDNSDANWWEGACNGETGMFPRNYVTHLN	14	NA	-1.16763	0.290836	0.00471829	0.0295554
1	Abundance	KYAQALFNFEAQEDGELGFRQGEFIHVLDNSDANWWEGACNGEIGMFPRNYVAPVN	14	NA	-1.56925	0.321382	-0.0360953	0.0326596
1	Abundance	KYAQALFNFEAQEDGELGFRQGEFIHVLDNSDANWWEGACNGEIGLFPRNYVTHLD	17	NA	-1.52224	0.236493	-0.0313179	0.0240329
1	Abundance	KYAQALFNFEAQEDGELGFRQGEFIHVLDNSDANWWEGACNGEIGLFPRSHVAHLD	20	NA	-0.837168	0.131484	0.0383002	0.0133617
1	Abundance	KYAQALFNFEAQEDGELGFRQGEFIHVLDNSDANWWEGACHGQTGMFPSSHVAHVD	16	NA	-0.193573	0.089152	0.103704	0.00905982
1	Abundance	KYAQALFNFEAQEDGELGFRQGEFIHVLDNSDANWWEGACHGQTGMFPSSYVTHVD	14	NA	-0.263203	0.0926028	0.0966278	0.0094105
1	Abundance	KYAQALFNFEAQEDGELGFRQGEFIHVLDNSDANWWEGACHGQTGMFPSSYVAPLN	14	NA	-0.671774	0.162678	0.055108	0.0165317
1	Abundance	KYAQALFNFEAQEDGELGFRQGEFIHVLDNSDANWWEGACHGQTGMFPRNYVAHLD	14	NA	-0.994998	0.180447	0.0222612	0.0183374
1	Abundance	KYAQALFNFEAQEDGELGFRQGEFIHVLDNSDANWWEGACHGQTGMFPRNYVAHVD	13	NA	-0.859269	0.189976	0.0360543	0.0193058
1	Abundance	KYAQALFNFEAQEDGELGFRQGEFIHVLDNSDANWWEGACHGQTGMFPRSHVTPVD	13	NA	-0.621684	0.146679	0.0601982	0.0149059
1	Abundance	KYAQALFNFEAQEDGELGFRQGEFIHVLDNSDANWWEGACHGQTGMFPRSHVAPVD	14	NA	-1.06668	0.214497	0.0149771	0.0217976
1	Abundance	KYAQALFNFEAQEDGELGFRQGEFIHVLDNSDANWWEGACHGQTGLFPSSHVTHLD	17	NA	-0.250382	0.0713893	0.0979307	0.00725473
1	Abundance	KYAQALFNFEAQEDGELGFRQGEFIHVLDNSDANWWEGACHGQIGMFPSNHVTHLD	16	NA	-0.425747	0.0959812	0.0801098	0.00975382
1	Abundance	KYAQALFNFEAQEDGELGFRQGEFIHVLDNSDANWWEGACHGQIGMFPSNHVTHVD	15	NA	-0.300713	0.0710146	0.092816	0.00721666
1	Abundance	KYAQALFNFEAQEDGELGFRQGEFIHVLDNSDANWWEGACHGQIGMFPSNHVTPLD	15	NA	-0.540736	0.126906	0.0684243	0.0128964
1	Abundance	KYAQALFNFEAQEDGELGFRQGEFIHVLDNSDANWWEGACHGQIGMFPSNHVAHLN	16	NA	-0.853822	0.203988	0.0366079	0.0207297
1	Abundance	KYAQALFNFEAQEDGELGFRQGEFIHVLDNSDANWWEGACHGQIGMFPSNHVAHLD	17	NA	-0.553962	0.0965152	0.0670803	0.00980809
1	Abundance	KYAQALFNFEAQEDGELGFRQGEFIHVLDNSDANWWEGACHGQIGMFPSNHVAHVN	15	NA	-0.951247	0.162188	0.0267073	0.0164819
1	Abundance	KYAQALFNFEAQEDGELGFRQGEFIHVLDNSDANWWEGACHGQIGMFPSNHVAHVD	16	NA	-0.382001	0.0925337	0.0845553	0.00940347
1	Abundance	KYAQALFNFEAQEDGELGFRQGEFIHVLDNSDANWWEGACHGQIGMFPSNHVAPLN	15	NA	-0.455945	0.127901	0.077041	0.0129975
1	Abundance	KYAQALFNFEAQEDGELGFRQGEFIHVLDNSDANWWEGACHGQIGMFPSNHVAPLD	16	NA	-0.399727	0.106091	0.0827539	0.0107812
1	Abundance	KYAQALFNFEAQEDGELGFRQGEFIHVLDNSDANWWEGACHGQIGMFPSNHVAPVD	15	NA	-0.342617	0.107006	0.0885576	0.0108742
1	Abundance	KYAQALFNFEAQEDGELGFRQGEFIHVLDNSDANWWEGACHGQIGMFPSNYVTHLN	14	NA	-0.49078	0.142675	0.0735009	0.0144989
1	Abundance	KYAQALFNFEAQEDGELGFRQGEFIHVLDNSDANWWEGACHGQIGMFPSNYVTHLD	15	NA	-0.610391	0.117875	0.0613458	0.0119787
1	Abundance	KYAQALFNFEAQEDGELGFRQGEFIHVLDNSDANWWEGACHGQIGMFPSNYVTHVD	14	NA	-0.547908	0.139836	0.0676955	0.0142104
1	Abundance	KYAQALFNFEAQEDGELGFRQGEFIHVLDNSDANWWEGACHGQIGMFPSNYVTPLD	14	NA	-0.325458	0.130358	0.0903013	0.0132473
1	Abundance	KYAQALFNFEAQEDGELGFRQGEFIHVLDNSDANWWEGACHGQIGMFPSNYVAHLD	16	NA	-0.56932	0.108253	0.0655195	0.0110009
1	Abundance	KYAQALFNFEAQEDGELGFRQGEFIHVLDNSDANWWEGACHGQIGMFPSNYVAHVN	14	NA	-0.505864	0.148871	0.0719681	0.0151286
1	Abundance	KYAQALFNFEAQEDGELGFRQGEFIHVLDNSDANWWEGACHGQIGMFPSNYVAPLD	15	NA	-0.578573	0.116941	0.0645793	0.0118838
1	Abundance	KYAQALFNFEAQEDGELGFRQGEFIHVLDNSDANWWEGACHGQIGMFPSNYVAPVD	14	NA	-0.530032	0.150086	0.0695121	0.0152521
1	Abundance	KYAQALFNFEAQEDGELGFRQGEFIHVLDNSDANWWEGACHGQIGMFPSSHVTHLN	16	NA	-0.64953	0.109495	0.0573684	0.0111271
1	Abundance	KYAQALFNFEAQEDGELGFRQGEFIHVLDNSDANWWEGACHGQIGMFPSSHVTHLD	17	NA	-0.217402	0.0791886	0.101282	0.00804732
1	Abundance	KYAQALFNFEAQEDGELGFRQGEFIHVLDNSDANWWEGACHGQIGMFPSSHVTHVN	15	NA	-0.343356	0.12408	0.0884825	0.0126092
1	Abundance	KYAQALFNFEAQEDGELGFRQGEFIHVLDNSDANWWEGACHGQIGMFPSSHVTHVD	16	NA	-0.479238	0.0769478	0.0746739	0.00781961
1	Abundance	KYAQALFNFEAQEDGELGFRQGEFIHVLDNSDANWWEGACHGQIGMFPSSHVTPLN	15	NA	-0.77649	0.101844	0.0444665	0.0103496
1	Abundance	KYAQALFNFEAQEDGELGFRQGEFIHVLDNSDANWWEGACHGQIGMFPSSHVTPLD	16	NA	-0.342038	0.0979374	0.0886164	0.00995261
1	Abundance	KYAQALFNFEAQEDGELGFRQGEFIHVLDNSDANWWEGACHGQIGMFPSSHVTPVN	14	NA	-0.722889	0.15489	0.0499136	0.0157403
1	Abundance	KYAQALFNFEAQEDGELGFRQGEFIHVLDNSDANWWEGACHGQIGMFPSSHVTPVD	15	NA	-0.20956	0.0813013	0.102079	0.00826202
1	Abundance	KYAQALFNFEAQEDGELGFRQGEFIHVLDNSDANWWEGACHGQIGMFPSSHVAHLN	17	NA	-0.431751	0.104456	0.0794996	0.0106151
1	Abundance	KYAQALFNFEAQEDGELGFRQGEFIHVLDNSDANWWEGACHGQIGMFPSSHVAHLD	18	NA	-0.432326	0.0864111	0.0794412	0.00878128
1	Abundance	KYAQALFNFEAQEDGELGFRQGEFIHVLDNSDANWWEGACHGQIGMFPSSHVAHVN	16	NA	-0.471458	0.116495	0.0754645	0.0118385
1	Abundance	KYAQALFNFEAQEDGELGFRQGEFIHVLDNSDANWWEGACHGQIGMFPSSHVAHVD	17	NA	-0.549432	0.0621777	0.0675407	0.00631863
1	Abundance	KYAQALFNFEAQEDGELGFRQGEFIHVLDNSDANWWEGACHGQIGMFPSSHVAPLN	16	NA	-0.383484	0.0878331	0.0844046	0.00892579
1	Abundance	KYAQALFNFEAQEDGELGFRQGEFIHVLDNSDANWWEGACHGQIGMFPSSHVAPLD	17	NA	-0.466813	0.0742302	0.0759366	0.00754343
1	Abundance	KYAQALFNFEAQEDGELGFRQGEFIHVLDNSDANWWEGACHGQIGMFPSSHVAPVN	15	NA	-0.584413	0.123341	0.0639857	0.0125342
1	Abundance	KYAQALFNFEAQEDGELGFRQGEFIHVLDNSDANWWEGACHGQIGMFPSSHVAPVD	16	NA	-0.401326	0.0888561	0.0825914	0.00902975
1	Abundance	KYAQALFNFEAQEDGELGFRQGEFIHVLDNSDANWWEGACHGQIGMFPSSYVTHLN	15	NA	-0.54242	0.121242	0.0682532	0.0123209
1	Abundance	KYAQALFNFEAQEDGELGFRQGEFIHVLDNSDANWWEGACHGQIGMFPSSYVTHLD	16	NA	-0.367503	0.100826	0.0860287	0.0102461
1	Abundance	KYAQALFNFEAQEDGELGFRQGEFIHVLDNSDANWWEGACHGQIGMFPSSYVTHVD	15	NA	-0.221779	0.0924972	0.100837	0.00939977
1	Abundance	KYAQALFNFEAQEDGELGFRQGEFIHVLDNSDANWWEGACHGQIGMFPSSYVTPLN	14	NA	-0.47957	0.137423	0.0746401	0.0139653
1	Abundance	KYAQALFNFEAQEDGELGFRQGEFIHVLDNSDANWWEGACHGQIGMFPSSYVTPLD	15	NA	-0.373931	0.102849	0.0853754	0.0104517
1	Abundance	KYAQALFNFEAQEDGELGFRQGEFIHVLDNSDANWWEGACHGQIGMFPSSYVTPVD	14	NA	-0.286105	0.125408	0.0943005	0.0127443
1	Abundance	KYAQALFNFEAQEDGELGFRQGEFIHVLDNSDANWWEGACHGQIGMFPSSYVAHLN	16	NA	-0.721713	0.0988398	0.050033	0.0100443
1	Abundance	KYAQALFNFEAQEDGELGFRQGEFIHVLDNSDANWWEGACHGQIGMFPSSYVAHLD	17	NA	-0.454281	0.106612	0.07721	0.0108342
1	Abundance	KYAQALFNFEAQEDGELGFRQGEFIHVLDNSDANWWEGACHGQIGMFPSSYVAHVN	15	NA	-0.477299	0.0953695	0.074871	0.00969166
1	Abundance	KYAQALFNFEAQEDGELGFRQGEFIHVLDNSDANWWEGACHGQIGMFPSSYVAHVD	16	NA	-0.556707	0.0983449	0.0668013	0.00999402
1	Abundance	KYAQALFNFEAQEDGELGFRQGEFIHVLDNSDANWWEGACHGQIGMFPSSYVAPLN	15	NA	-0.392319	0.101237	0.0835067	0.0102879
1	Abundance	KYAQALFNFEAQEDGELGFRQGEFIHVLDNSDANWWEGACHGQIGMFPSSYVAPLD	16	NA	-0.390694	0.0955034	0.0836719	0.00970526
1	Abundance	KYAQALFNFEAQEDGELGFRQGEFIHVLDNSDANWWEGACHGQIGMFPSSYVAPVN	14	NA	-0.519424	0.140589	0.0705901	0.014287
1	Abundance	KYAQALFNFEAQEDGELGFRQGEFIHVLDNSDANWWEGACHGQIGMFPSSYVAPVD	15	NA	-0.28138	0.0928427	0.0947806	0.00943487
1	Abundance	KYAQALFNFEAQEDGELGFRQGEFIHVLDNSDANWWEGACHGQIGMFPRNHVTHLD	15	NA	-0.51824	0.0739469	0.0707104	0.00751464
1	Abundance	KYAQALFNFEAQEDGELGFRQGEFIHVLDNSDANWWEGACHGQIGMFPRNHVTHVD	14	NA	-0.708993	0.123648	0.0513257	0.0125654
1	Abundance	KYAQALFNFEAQEDGELGFRQGEFIHVLDNSDANWWEGACHGQIGMFPRNHVTPLN	13	NA	-0.645952	0.110211	0.057732	0.0111999
1	Abundance	KYAQALFNFEAQEDGELGFRQGEFIHVLDNSDANWWEGACHGQIGMFPRNHVTPLD	14	NA	-0.88759	0.112163	0.0331762	0.0113983
1	Abundance	KYAQALFNFEAQEDGELGFRQGEFIHVLDNSDANWWEGACHGQIGMFPRNHVTPVN	12	NA	-0.854955	0.145848	0.0364927	0.0148214
1	Abundance	KYAQALFNFEAQEDGELGFRQGEFIHVLDNSDANWWEGACHGQIGMFPRNHVTPVD	13	NA	-0.516426	0.0865449	0.0708947	0.00879488
1	Abundance	KYAQALFNFEAQEDGELGFRQGEFIHVLDNSDANWWEGACHGQIGMFPRNHVAHLN	15	NA	-1.3084	0.184035	-0.00958759	0.018702
1	Abundance	KYAQALFNFEAQEDGELGFRQGEFIHVLDNSDANWWEGACHGQIGMFPRNHVAHLD	16	NA	-0.643423	0.0803878	0.057989	0.00816918
1	Abundance	KYAQALFNFEAQEDGELGFRQGEFIHVLDNSDANWWEGACHGQIGMFPRNHVAHVN	14	NA	-0.924669	0.161595	0.0294082	0.0164216
1	Abundance	KYAQALFNFEAQEDGELGFRQGEFIHVLDNSDANWWEGACHGQIGMFPRNHVAHVD	15	NA	-0.569403	0.112233	0.0655112	0.0114054
1	Abundance	KYAQALFNFEAQEDGELGFRQGEFIHVLDNSDANWWEGACHGQIGMFPRNHVAPLN	14	NA	-0.646256	0.120377	0.0577011	0.0122329
1	Abundance	KYAQALFNFEAQEDGELGFRQGEFIHVLDNSDANWWEGACHGQIGMFPRNHVAPLD	15	NA	-0.771223	0.0904158	0.0450018	0.00918824
1	Abundance	KYAQALFNFEAQEDGELGFRQGEFIHVLDNSDANWWEGACHGQIGMFPRNHVAPVN	13	NA	-1.11952	0.196491	0.0096074	0.0199678
1	Abundance	KYAQALFNFEAQEDGELGFRQGEFIHVLDNSDANWWEGACHGQIGMFPRNHVAPVD	14	NA	-0.595501	0.106727	0.062859	0.0108458
1	Abundance	KYAQALFNFEAQEDGELGFRQGEFIHVLDNSDANWWEGACHGQIGMFPRNYVTHLN	13	NA	-0.988427	0.199652	0.022929	0.0202891
1	Abundance	KYAQALFNFEAQEDGELGFRQGEFIHVLDNSDANWWEGACHGQIGMFPRNYVTHLD	14	NA	-0.978993	0.135935	0.0238877	0.013814
1	Abundance	KYAQALFNFEAQEDGELGFRQGEFIHVLDNSDANWWEGACHGQIGMFPRNYVTHVD	13	NA	-0.87101	0.172625	0.0348611	0.0175425
1	Abundance	KYAQALFNFEAQEDGELGFRQGEFIHVLDNSDANWWEGACHGQIGMFPRNYVTPLN	12	NA	-0.552813	0.116906	0.0671971	0.0118802
1	Abundance	KYAQALFNFEAQEDGELGFRQGEFIHVLDNSDANWWEGACHGQIGMFPRNYVTPVD	12	NA	-0.693894	0.108454	0.05286	0.0110213
1	Abundance	KYAQALFNFEAQEDGELGFRQGEFIHVLDNSDANWWEGACHGQIGMFPRNYVAHLN	14	NA	-0.924931	0.147329	0.0293816	0.0149719
1	Abundance	KYAQALFNFEAQEDGELGFRQGEFIHVLDNSDANWWEGACHGQIGMFPRNYVAHLD	15	NA	-0.972167	0.0877498	0.0245814	0.00891733
1	Abundance	KYAQALFNFEAQEDGELGFRQGEFIHVLDNSDANWWEGACHGQIGMFPRNYVAHVN	13	NA	-0.944701	0.169567	0.0273726	0.0172318
1	Abundance	KYAQALFNFEAQEDGELGFRQGEFIHVLDNSDANWWEGACHGQIGMFPRNYVAHVD	14	NA	-0.85685	0.089937	0.0363001	0.00913959
1	Abundance	KYAQALFNFEAQEDGELGFRQGEFIHVLDNSDANWWEGACHGQIGMFPRNYVAPLN	13	NA	-0.685589	0.115052	0.053704	0.0116918
1	Abundance	KYAQALFNFEAQEDGELGFRQGEFIHVLDNSDANWWEGACHGQIGMFPRNYVAPLD	14	NA	-0.961269	0.127408	0.0256888	0.0129475
1	Abundance	KYAQALFNFEAQEDGELGFRQGEFIHVLDNSDANWWEGACHGQIGMFPRNYVAPVN	12	NA	-1.02033	0.108307	0.0196865	0.0110064
1	Abundance	KYAQALFNFEAQEDGELGFRQGEFIHVLDNSDANWWEGACHGQIGMFPRNYVAPVD	13	NA	-0.609041	0.135371	0.061483	0.0137567
1	Abundance	KYAQALFNFEAQEDGELGFRQGEFIHVLDNSDANWWEGACHGQIGMFPRSHVTHLN	15	NA	-0.816243	0.0977405	0.0404267	0.0099326
1	Abundance	KYAQALFNFEAQEDGELGFRQGEFIHVLDNSDANWWEGACHGQIGMFPRSHVTHLD	16	NA	-0.472915	0.0574966	0.0753165	0.00584293
1	Abundance	KYAQALFNFEAQEDGELGFRQGEFIHVLDNSDANWWEGACHGQIGMFPRSHVTHVN	14	NA	-0.577554	0.0897185	0.0646828	0.00911739
1	Abundance	KYAQALFNFEAQEDGELGFRQGEFIHVLDNSDANWWEGACHGQIGMFPRSHVTHVD	15	NA	-0.575326	0.0652533	0.0649092	0.00663118
1	Abundance	KYAQALFNFEAQEDGELGFRQGEFIHVLDNSDANWWEGACHGQIGMFPRSHVTPLN	14	NA	-0.752246	0.0721581	0.0469302	0.00733286
1	Abundance	KYAQALFNFEAQEDGELGFRQGEFIHVLDNSDANWWEGACHGQIGMFPRSHVTPLD	15	NA	-0.639757	0.0566027	0.0583616	0.00575208
1	Abundance	KYAQALFNFEAQEDGELGFRQGEFIHVLDNSDANWWEGACHGQIGMFPRSHVTPVN	13	NA	-0.72754	0.0993168	0.0494409	0.0100928
1	Abundance	KYAQALFNFEAQEDGELGFRQGEFIHVLDNSDANWWEGACHGQIGMFPRSHVTPVD	14	NA	-0.462589	0.0594653	0.0763658	0.006043
1	Abundance	KYAQALFNFEAQEDGELGFRQGEFIHVLDNSDANWWEGACHGQIGMFPRSHVAHLN	16	NA	-0.8928	0.0574574	0.0326468	0.00583895
1	Abundance	KYAQALFNFEAQEDGELGFRQGEFIHVLDNSDANWWEGACHGQIGMFPRSHVAHLD	17	NA	-0.711169	0.0458665	0.0511045	0.00466105
1	Abundance	KYAQALFNFEAQEDGELGFRQGEFIHVLDNSDANWWEGACHGQIGMFPRSHVAHVN	15	NA	-0.732738	0.0585972	0.0489127	0.00595477
1	Abundance	KYAQALFNFEAQEDGELGFRQGEFIHVLDNSDANWWEGACHGQIGMFPRSHVAHVD	16	NA	-0.511453	0.0472465	0.0714001	0.00480129
1	Abundance	KYAQALFNFEAQEDGELGFRQGEFIHVLDNSDANWWEGACHGQIGMFPRSHVAPLN	15	NA	-0.79272	0.0419038	0.0428171	0.00425836
1	Abundance	KYAQALFNFEAQEDGELGFRQGEFIHVLDNSDANWWEGACHGQIGMFPRSHVAPLD	16	NA	-0.760271	0.0359031	0.0461147	0.00364855
1	Abundance	KYAQALFNFEAQEDGELGFRQGEFIHVLDNSDANWWEGACHGQIGMFPRSHVAPVN	14	NA	-0.933325	0.0518922	0.0285285	0.0052734
1	Abundance	KYAQALFNFEAQEDGELGFRQGEFIHVLDNSDANWWEGACHGQIGMFPRSHVAPVD	15	NA	-0.561645	0.043683	0.0662995	0.00443916
1	Abundance	KYAQALFNFEAQEDGELGFRQGEFIHVLDNSDANWWEGACHGQIGMFPRSYVTHLN	14	NA	-0.990182	0.154333	0.0227507	0.0156836
1	Abundance	KYAQALFNFEAQEDGELGFRQGEFIHVLDNSDANWWEGACHGQIGMFPRSYVTHLD	15	NA	-0.702276	0.0944522	0.0520083	0.00959843
1	Abundance	KYAQALFNFEAQEDGELGFRQGEFIHVLDNSDANWWEGACHGQIGMFPRSYVTHVD	14	NA	-0.709344	0.0977272	0.0512901	0.00993125
1	Abundance	KYAQALFNFEAQEDGELGFRQGEFIHVLDNSDANWWEGACHGQIGMFPRSYVTPLN	13	NA	-0.731476	0.120393	0.0490409	0.0122346
1	Abundance	KYAQALFNFEAQEDGELGFRQGEFIHVLDNSDANWWEGACHGQIGMFPRSYVTPLD	14	NA	-0.672092	0.0780946	0.0550756	0.00793614
1	Abundance	KYAQALFNFEAQEDGELGFRQGEFIHVLDNSDANWWEGACHGQIGMFPRSYVTPVN	12	NA	-0.69029	0.132037	0.0532263	0.0134179
1	Abundance	KYAQALFNFEAQEDGELGFRQGEFIHVLDNSDANWWEGACHGQIGMFPRSYVTPVD	13	NA	-0.670239	0.0981362	0.0552639	0.00997281
1	Abundance	KYAQALFNFEAQEDGELGFRQGEFIHVLDNSDANWWEGACHGQIGMFPRSYVAHLN	15	NA	-0.604222	0.129982	0.0619727	0.0132091
1	Abundance	KYAQALFNFEAQEDGELGFRQGEFIHVLDNSDANWWEGACHGQIGMFPRSYVAHLD	16	NA	-0.660945	0.088998	0.0562084	0.00904417
1	Abundance	KYAQALFNFEAQEDGELGFRQGEFIHVLDNSDANWWEGACHGQIGMFPRSYVAHVN	14	NA	-0.692348	0.120332	0.0530172	0.0122284
1	Abundance	KYAQALFNFEAQEDGELGFRQGEFIHVLDNSDANWWEGACHGQIGMFPRSYVAHVD	15	NA	-0.554713	0.0938586	0.067004	0.00953812
1	Abundance	KYAQALFNFEAQEDGELGFRQGEFIHVLDNSDANWWEGACHGQIGMFPRSYVAPLN	14	NA	-0.673412	0.086492	0.0549415	0.0087895
1	Abundance	KYAQALFNFEAQEDGELGFRQGEFIHVLDNSDANWWEGACHGQIGMFPRSYVAPLD	15	NA	-0.596716	0.0590381	0.0627355	0.00599958
1	Abundance	KYAQALFNFEAQEDGELGFRQGEFIHVLDNSDANWWEGACHGQIGMFPRSYVAPVN	13	NA	-0.829649	0.126694	0.0390643	0.0128749
1	Abundance	KYAQALFNFEAQEDGELGFRQGEFIHVLDNSDANWWEGACHGQIGMFPRSYVAPVD	14	NA	-0.557975	0.0985449	0.0666724	0.0100143
1	Abundance	KYAQALFNFEAQEDGELGFRQGEFIHVLDNSDANWWEGACHGQIGLFPSSHVAPLD	18	NA	-0.450596	0.133248	0.0775845	0.013541
1	Abundance	KYAQALFNFEAQEDGELGFRQGEFIHVLDNSDANWWEGACHGQIGLFPSSYVTPLD	16	NA	-0.327901	0.119085	0.090053	0.0121017
1	Abundance	KYAQALFNFEAQEDGELGFRQGEFIHVLDNSDANWWEGACHGQIGLFPSSYVAPLD	17	NA	-0.674079	0.140779	0.0548737	0.0143063
1	Abundance	KYAQALFNFEAQEDGELGFRQGEFIHVLDNSDANWWEGACHGQIGLFPRNHVTPVD	14	NA	-0.371096	0.119614	0.0856635	0.0121554
1	Abundance	KYAQALFNFEAQEDGELGFRQGEFIHVLDNSDANWWEGACHGQIGLFPRNHVAHLD	17	NA	-1.13957	0.248386	0.00756966	0.0252416
1	Abundance	KYAQALFNFEAQEDGELGFRQGEFIHVLDNSDANWWEGACHGQIGLFPRNYVAPLD	15	NA	-1.43393	0.234781	-0.0223435	0.023859
1	Abundance	KYAQALFNFEAQEDGELGFRQGEFIHVLDNSDANWWEGACHGQIGLFPRSHVAHLD	18	NA	-0.77108	0.0944309	0.0450162	0.00959627
1	Abundance	KYAQALFNFEAQEDGELGFRQGEFIHVLDNSDANWWEGACHGQIGLFPRSHVAPLD	17	NA	-0.834174	0.1519	0.0386045	0.0154364
1	Abundance	KYAQALFNFEAQEDGELGFRQGEFIHVLDNSDANWWEGACHGQIGLFPRSYVTHLD	16	NA	-0.782886	0.1242	0.0438165	0.0126215
1	Abundance	KYAQALFNFEAQEDGELGFRQGEFIHVLDNSDANWWEGACHGQIGLFPRSYVTPVD	14	NA	-0.651142	0.134858	0.0572047	0.0137046
1	Abundance	KYAQALFNFEAQEDGELGFRQGEFIHVLDNSDANWWEGACHGETGMFPRNYVAHLD	15	NA	-1.41186	0.115741	-0.0201009	0.0117618
1	Abundance	KYAQALFNFEAQEDGELGFRQGEFIHVLDNSDANWWEGACHGETGLFPRSHVAHLN	17	NA	-1.54905	0.459982	-0.034043	0.0467444
1	Abundance	KYAQALFNFEAQEDGELGFRQGEFIHVLDNSDANWWEGACHGEIGMFPSSHVTPLN	16	NA	-1.23336	0.1679	-0.00196138	0.0170624
1	Abundance	KYAQALFNFEAQEDGELGFRQGEFIHVLDNSDANWWEGACHGEIGMFPRSHVAPVN	15	NA	-0.908677	0.244078	0.0310333	0.0248037
1	Abundance	KYAQALFNFEAQEDGELGFRQGEFIHVLDNSDANWWEGSCNGETGMFPSNHVAHVN	17	NA	-1.15284	0.227031	0.00622105	0.0230714
1	Abundance	KYAQALFNFEAQEDGELGFRQGEFIHVLDNSDANWWEGSCNGEIGMFPRSYVAPLD	18	NA	-0.89501	0.305452	0.0324223	0.0310407
1	Abundance	KYAQALFNFEAQEDGELGFRQGEFIHVLDNSDANWWEGSCNGEIGLFPSSYVAHVN	19	NA	-0.457216	0.0937574	0.0769118	0.00952783
1	Abundance	KYAQALFNFEAQEDGELGFRQGEFIHVLDNSDANWWEGSCHGQTGMFPSSHVAHVD	17	NA	-0.406509	0.123608	0.0820648	0.0125613
1	Abundance	KYAQALFNFEAQEDGELGFRQGEFIHVLDNSDANWWEGSCHGQTGMFPRSHVAPVD	15	NA	-1.35163	0.49439	-0.0139808	0.050241
1	Abundance	KYAQALFNFEAQEDGELGFRQGEFIHVLDNSDANWWEGSCHGQIGMFPSSHVTHVD	17	NA	-1.16655	0.193521	0.00482826	0.0196661
1	Abundance	KYAQALFNFEAQEDGELGFRQGEFIHVLDNSDANWWEGSCHGQIGLFPRNYVAPLD	16	NA	-1.65915	0.265372	-0.0452311	0.0269677
1	Abundance	KYAQALFNFEAQEDGELGFRQGEFIHVLDNSDANWWEGSCHGEIGMFPRSHVAPVN	16	NA	-1.4924	0.216305	-0.0282858	0.0219814
1	Abundance	KYAQALFNFEAQEDGELGFRQGEFIHVLDSSNPNWWEGACNGQIGMFPSNHVTHVD	17	NA	-0.355964	0.116726	0.0872012	0.0118619
1	Abundance	KYAQALFNFEAQEDGELGFRQGEFIHVLDSSNANWWEGACNGEIGLFPRSHVAHLD	22	NA	-0.93314	0.143425	0.0285473	0.0145752
1	Abundance	KYAQALFNFEAQEDGELGFRQGEFILLMESSDPNWWEGSCHGQIGLFPRSYVTHVD	18	NA	-1.44617	0.146286	-0.0235879	0.0148659
1	Abundance	KYAQALFNFEAQEDGELGFRQGEFILLMESSDANWWEGSCHGQTGLFPSSYVTPLN	18	NA	-1.32641	0.0889867	-0.011418	0.00904302
1	Abundance	KYAQALFNFEAQEDGELGFRQGEFILVMESSDPNWWKGSCHGEIGMFPSSHVAHLN	19	NA	-1.02499	0.197706	0.019213	0.0200913
1	Abundance	KYAQALFNFEAQEDGELGFRQGEFILVMDNSDPNWWEGSCHGETGLFPRNHVTHLD	16	NA	-0.763635	0.124148	0.0457729	0.0126161
1	Abundance	KYAQALFNFEAQEDGELGFRQGEFILVMDSSDPNWWEGACHGQIGMFPRSHVTHLD	16	NA	-0.636041	0.140937	0.0587392	0.0143223
1	Abundance	KYAQALFNFEAQEDGELGFRQGEFILVLENSDANWWKGSCHGQTGMFPSSHVAHVD	18	NA	-0.399378	0.067218	0.0827894	0.00683084
1	Abundance	KYAQALFNFEAQEDGELGFRQGEFILVLESSNANWWKGSCHGETGMFPRSYVAPLD	19	NA	-0.589082	0.12267	0.0635113	0.012466
1	Abundance	KYAQALFNFEAQEDGELGFRQGEFILVLDNSDPNWWKGACHGQTGMFPSSYVTHVD	13	NA	-0.42978	0.136218	0.0796999	0.0138427
1	Abundance	KYAQALFNFEAQEDGELGFRQGDLIHLMENSNPNWWEGACHGQTGLFPRNYVTHLD	15	NA	-1.28953	0.0736911	-0.00766938	0.00748865
1	Abundance	KYAQALFNFEAQEDGELGFRQGDLIHLMENSDANWWEGACHGQTGMFPRSHVAPLD	16	NA	-1.14557	0.148217	0.00695968	0.0150622
1	Abundance	KYAQALFNFEAQEDGELGFRQGDLIHLLDNSNANWWEGSCNGETGLFPRSHVAPLD	21	NA	-0.575549	0.14547	0.0648865	0.0147829
1	Abundance	KYAQALFNFEAQEDGELGFRQGDLIHVMDNSDPNWWEGACNGEIGLFPSNHVAHLN	17	NA	-0.867274	0.188902	0.0352408	0.0191966
1	Abundance	KYAQALFNFEAQEDGELGFRQGDLIHVLESSDANWWKGSCHGETGLFPSSHVAPLD	20	NA	-0.0667615	0.100093	0.116591	0.0101716
1	Abundance	KYAQALFNFEAQEDGELGFRQGDLILLMENSDANWWEGSCNGEIGMFPSSHVAPLN	21	NA	-0.642644	0.0571926	0.0580682	0.00581203
1	Abundance	KYAQALFNFEAQEDGELGFRQGDLILLLESSNANWWEGACHGQIGLFPRSHVAPLN	21	NA	-1.08615	0.185159	0.0129981	0.0188162
1	Abundance	KYAQALFNFEAQEDGELGFRQGDLILLLDNSDPNWWKGACHGQTGLFPSSHVTHLD	17	NA	-0.306527	0.0859044	0.0922251	0.00872979
1	Abundance	KYAQALFNFEAQEDGELGFRQGDLILLLDNSDPNWWEGSCHGQTGLFPSNYVTHLN	16	NA	-0.567277	0.152041	0.0657271	0.0154508
1	Abundance	KYAQALFNFEAQEDGELGFRQGDLILVMDNSNANWWKGACHGQTGLFPSSHVAHLD	18	NA	-1.26481	0.275549	-0.00515723	0.0280019
1	Abundance	KYAQALFNFEAQEDGELGFRQGDFIHLMESSNPNWWKGSCNGQTGMFPRNYVAHVD	15	NA	-1.22085	0.297168	-0.000690618	0.0301989
1	Abundance	KYAQALFNFEAQEDGELGFRQGDFIHLLESSDANWWKGACHGETGMFPSNYVTHLD	16	NA	-0.604989	0.0976425	0.0618948	0.00992264
1	Abundance	KYAQALFNFEAQEDGELGFRQGDFIHVLESSNANWWEGSCHGQTGMFPRNHVTPVN	14	NA	-1.45322	0.277907	-0.0243045	0.0282415
1	Abundance	KYAQALFNFEAQEDGELGFRQGDFIHVLDSSDPNWWEGACHGQTGMFPSSHVAPLN	14	NA	-0.0476665	0.109514	0.118531	0.0111291
1	Abundance	KYAQALFNFEAQEDGELGFRQGDFILLLDSSNPNWWEGACNGQIGMFPSNHVTHVD	18	NA	-0.19272	0.0442998	0.10379	0.00450184
1	Abundance	KYAQALFNFEAQEDGELGFRQGDFILVMENSDPNWWEGSCNGQIGMFPSSHVTHLN	17	NA	-0.320192	0.0849961	0.0908365	0.00863749
1	Abundance	KYAQALFNFEAQEDGELGFRQGDFILVMDNSDANWWEGACNGQIGLFPSSYVTHLN	16	NA	-0.714833	0.155805	0.0507323	0.0158332
1	Abundance	KYAQALFNFEAQEDGELGFRQGDFILVLESSNANWWKGSCHGETGMFPRSYVAPLD	18	NA	-0.661899	0.108584	0.0561115	0.0110345
1	Abundance	KYAQALFNFEAQEDGELGFRQGDFILVLESSDPNWWKGSCNGETGMFPSNHVTHLD	18	NA	-0.609563	0.128312	0.06143	0.0130394
1	Abundance	KYAQALFNFEAQEDGELGFRQGDFILVLDNSDPNWWKGACHGQTGMFPSSYVTHVD	12	NA	-0.200579	0.0689791	0.102992	0.00700981
1	Abundance	KYAQALFNFEAQEDGELGFRRGELIHLMENSDANWWKGSCHGQIGMFPSNHVTHVN	15	NA	-0.950977	0.364354	0.0267347	0.0370265
1	Abundance	KYAQALFNFEAQEDGELGFRRGELIHLLDNSNPNWWKGSCNGETGMFPSSHVTHLD	19	NA	-0.665056	0.129424	0.0557906	0.0131523
1	Abundance	KYAQALFNFEAQEDGELGFRRGELIHVMDNSDANWWEGSCNGQIGLFPRNHVAPVD	16	NA	-0.887918	0.160912	0.0331429	0.0163523
1	Abundance	KYAQALFNFEAQEDGELGFRRGELILLLENSDANWWEGSCNGQTGMFPSSHVAHLD	22	NA	-1.10212	0.0870914	0.0113757	0.00885041
1	Abundance	KYAQALFNFEAQEDGELGFRRGELILLLDNSNANWWEGSCHGEIGLFPSSYVAPLD	22	NA	-0.733846	0.173011	0.0488001	0.0175818
1	Abundance	KYAQALFNFEAQEDGELGFRRGEFIHLLESSDANWWKGACHGQTGMFPRNHVTPVN	12	NA	-1.12478	0.251279	0.0090722	0.0255355
1	Abundance	KYAQALFNFEAQEDGELGFRRGEFIHLLDNSNANWWKGACNGEIGMFPSNYVTPLN	15	NA	-0.658197	0.107242	0.0564876	0.0108981
1	Abundance	KYAQALFNFEAQEDGELGFRRGEFIHVMENSNPNWWKGACNGQTGMFPSSHVAHLN	15	NA	-1.08519	0.103051	0.0130957	0.0104722
1	Abundance	KYAQALFNFEAQEDGELGFRRGEFILLMENSNPNWWEGACHGEIGLFPSSYVTHLD	19	NA	-1.37127	0.270739	-0.0159768	0.0275131
1	Abundance	KYAQALFNFEAQEDGELGFRRGEFILVMDNSDANWWEGSCHGQIGMFPSSHVTHVD	16	NA	-1.44057	0.326876	-0.0230186	0.0332178
1	Abundance	KYAQALFNFEAQEDGELGFRRGDLIHVLESSNANWWKGSCNGQIGMFPSSHVTHLD	20	NA	-0.0837673	0.0775019	0.114862	0.00787591
1	Abundance	KYAQALFNFEAQEDGELGFRRGDLIHVLDNSNANWWKGSCNGETGMFPSSYVTHLD	17	NA	-0.218055	0.11375	0.101216	0.0115596
1	Abundance	KYAQALFNFEAQEDGELGFRRGDLILLLENSNANWWEGACNGEIGMFPRSYVTHVN	18	NA	-1.21785	0.11052	-0.000385119	0.0112312
1	Abundance	KYAQALFNFEAQEDGELGFRRGDLILLLESSDANWWKGSCNGETGLFPSSHVTPLD	21	NA	0.0808621	0.0399531	0.131592	0.00406012
1	Abundance	KYAQALFNFEAQEDGELGFRRGDLILVLENSDPNWWEGSCNGEIGLFPSSYVAHVN	19	NA	-0.404384	0.0654644	0.0822807	0.00665263
1	Abundance	KYAQALFNFEAQEDGELGFRRGDFILVMESSNPNWWKGACHGEIGMFPSSHVTPLN	15	NA	-1.40487	0.186727	-0.0193913	0.0189756
1	Abundance	KYAQALFNFEAEEEGELSFSQGEFILVMESSDANWWEGACNGQTGLFPRSYVAPLN	21	NA	-0.940099	0.0471178	0.0278402	0.00478821
1	Abundance	KYAQALFNFEAEEEGELSFSQGEFILVMESSDANWWEGACNGQTGLFPRSYVAPLD	22	NA	-0.991374	0.178902	0.0226295	0.0181804
1	Abundance	KYAQALFNFEAEEEGELSFSQGEFILVLESSNANWWEGACNGQTGMFPSSYVTPLD	23	NA	-0.379372	0.0394152	0.0848224	0.00400546
1	Abundance	KYAQALFNFEAEEEGELSFSQGDLIHLMDSSDANWWEGSCNGETGLFPRNHVAHVD	23	NA	-0.625307	0.115219	0.05983	0.0117088
1	Abundance	KYAQALFNFEAEEEGELSFSQGDLILLMESSNANWWEGSCNGQTGMFPSSHVAHVN	25	NA	-1.25561	0.0769792	-0.00422287	0.00782279
1	Abundance	KYAQALFNFEAEEEGELSFSQGDLILVMESSDANWWKGSCHGQIGMFPSSHVTPVD	21	NA	0.146819	0.0411621	0.138295	0.00418298
1	Abundance	KYAQALFNFEAEEEGELSFSQGDLILVLDNSNANWWEGACNGQTGMFPRSHVTPVD	20	NA	-0.588355	0.112398	0.0635851	0.0114221
1	Abundance	KYAQALFNFEAEEEGELSFSQGDLILVLDSSDPNWWEGSCHGEIGLFPSNHVAPVD	23	NA	0.0758729	0.0467237	0.131085	0.00474816
1	Abundance	KYAQALFNFEAEEEGELSFSQGDFIHLMESSNPNWWKGSCNGQTGMFPRNYVAHVD	19	NA	-0.972854	0.129096	0.0245115	0.013119
1	Abundance	KYAQALFNFEAEEEGELSFSQGDFIHVLESSDANWWEGACHGQTGMFPRSHVTHLN	19	NA	-1.16442	0.0557531	0.00504414	0.00566575
1	Abundance	KYAQALFNFEAEEEGELSFSQGDFIHVLESSDANWWEGACHGQTGMFPRSHVTHLD	20	NA	-1.07989	0.22893	0.013634	0.0232644
1	Abundance	KYAQALFNFEAEEEGELSFSQGDFILLLDNSDPNWWKGACHGQIGMFPRSHVTHLN	18	NA	-0.336689	0.0432796	0.08916	0.00439817
1	Abundance	KYAQALFNFEAEEEGELSFSQGDFILLLDSSNPNWWKGACNGEIGLFPRNHVAHLN	23	NA	-1.38088	0.35204	-0.0169531	0.0357751
1	Abundance	KYAQALFNFEAEEEGELSFSQGDFILVLESSDPNWWKGSCNGETGMFPSNHVTHLD	22	NA	-0.346685	0.0841877	0.0881442	0.00855533
1	Abundance	KYAQALFNFEAEEEGELSFSRGEFIHLLENSNANWWEGACHGETGMFPRNYVAHLD	21	NA	-1.20982	0.284213	0.000430484	0.0288823
1	Abundance	KYAQALFNFEAEEEGELSFSRGEFIHVLDSSNANWWEGSCNGETGMFPRNHVAHLN	22	NA	-1.36738	0.0795396	-0.0155811	0.00808299
1	Abundance	KYAQALFNFEAEEEGELSFSRGEFILLLENSNANWWKGSCNGQIGLFPSSHVAHLD	27	NA	-0.502358	0.121351	0.0723243	0.0123319
1	Abundance	KYAQALFNFEAEEEGELSFSRGEFILVMDSSNPNWWKGSCNGETGLFPSSHVAPVN	21	NA	-0.235021	0.0897457	0.0994917	0.00912015
1	Abundance	KYAQALFNFEAEEEGELSFSRGEFILVLENSDANWWKGSCHGQTGMFPSSHVAHVD	21	NA	-0.126588	0.126886	0.110511	0.0128944
1	Abundance	KYAQALFNFEAEEEGELSFSRGDLILLMDNSDANWWEGSCHGQIGMFPSSHVTHLN	21	NA	-0.674993	0.0924497	0.0547808	0.00939494
1	Abundance	KYAQALFNFEAEEEGELSFSRGDFIHVMDNSDPNWWEGSCHGQIGMFPRSYVAPVD	15	NA	-0.30776	0.0571495	0.0920998	0.00580766
1	Abundance	KYAQALFNFEAEEEGELSFRQGEFIHLLDNSNPNWWEGACNGEIGLFPRNYVTHLD	21	NA	-1.37253	0.282133	-0.0161042	0.0286709
1	Abundance	KYAQALFNFEAEEEGELSFRQGEFILVLESSNANWWKGACNGQTGLFPRNHVAHVD	22	NA	-0.893843	0.166589	0.0325409	0.0169291
1	Abundance	KYAQALFNFEAEEEGELSFRQGEFILVLESSNANWWEGACHGEIGLFPRSHVTPLN	23	NA	-0.870439	0.112785	0.0349192	0.0114615
1	Abundance	KYAQALFNFEAEEEGELSFRQGDLIHVMENSDPNWWKGSCHGEIGMFPRNHVAHLD	19	NA	-0.161361	0.0944698	0.106977	0.00960023
1	Abundance	KYAQALFNFEAEEEGELSFRQGDLILVMESSNPNWWEGACHGEIGLFPSSHVAHVN	23	NA	-0.46531	0.123734	0.0760892	0.0125741
1	Abundance	KYAQALFNFEAEEEGELSFRQGDFILLLESSNANWWEGSCNGQTGLFPSSHVAHLD	27	NA	-1.13165	0.18166	0.00837483	0.0184607
1	Abundance	KYAQALFNFEAEEEGELSFRRGELIHLLESSDANWWKGSCHGETGMFPRSYVTPLD	20	NA	-0.224845	0.106807	0.100526	0.010854
1	Abundance	KYAQALFNFEAEEEGELSFRRGELIHVMDNSDANWWKGSCNGQIGMFPSSHVTHVN	18	NA	0.0445488	0.0388545	0.127902	0.00394847
1	Abundance	KYAQALFNFEAEEEGELSFRRGELIHVMDNSDANWWKGSCNGQIGMFPSSHVTHVD	19	NA	0.155859	0.113881	0.139214	0.0115728
1	Abundance	KYAQALFNFEAEEEGELSFRRGELILLLESSDPNWWEGSCNGQTGLFPSSYVAHVN	23	NA	-0.0127196	0.117685	0.122082	0.0119594
1	Abundance	KYAQALFNFEAEEEGELSFRRGELILLLESSDPNWWEGSCNGQTGLFPSSYVAPLN	23	NA	-0.0995579	0.0371972	0.113258	0.00378005
1	Abundance	KYAQALFNFEAEEEGELSFRRGELILLLESSDPNWWEGSCNGQTGLFPSSYVAPLD	24	NA	-0.138431	0.063375	0.109307	0.0064403
1	Abundance	KYAQALFNFEAEEEGELSFRRGELILVMENSNANWWKGACHGQIGMFPSSHVAPLN	20	NA	-0.19673	0.0433434	0.103383	0.00440464
1	Abundance	KYAQALFNFEAEEEGELSFRRGEFILVLDNSDANWWKGSCHGEIGLFPRNHVAPVD	19	NA	-0.371343	0.0945499	0.0856384	0.00960836
1	Abundance	KYAQALFNFEAEEEGELSFRRGDLIHLLDNSNANWWKGSCHGQIGLFPRSHVAHLD	22	NA	-0.904491	0.0735804	0.0314588	0.0074774
1	Abundance	KYAQALFNFEAEEEGELSFRRGDLIHLLDSSDANWWEGACNGETGLFPRNHVTPVD	19	NA	-0.50402	0.0423846	0.0721555	0.00430722
1	Abundance	KYAQALFNFEAEEEGELSFRRGDLILLMDSSNANWWEGACNGQIGLFPRSYVTPVD	20	NA	-0.428497	0.105223	0.0798303	0.010693
1	Abundance	KYAQALFNFEAEEEGELSFRRGDFIHLMESSNANWWEGSCNGETGLFPRSYVTPLN	20	NA	-1.1813	0.0563547	0.00332908	0.00572689
1	Abundance	KYAQALFNFEAEEEGELSFRRGDFILVMDNSNANWWEGACHGETGLFPRNHVAHLN	18	NA	-1.07857	0.253678	0.0137688	0.0257793
1	Abundance	KYAQALFNFEAEEEGELSFRRGDFILVLDSSNANWWKGSCHGQIGLFPSSHVTPLD	21	NA	-0.0507768	0.102474	0.118215	0.0104136
1	Abundance	KYAQALFNFEAEEEGELGFSQGELIHVMESSNANWWEGSCHGETGLFPSNYVTPLN	21	NA	-0.730749	0.173202	0.0491147	0.0176012
1	Abundance	KYAQALFNFEAEEEGELGFSQGELIHVMESSDPNWWEGSCNGQTGMFPSSYVAHLD	22	NA	-0.489848	0.13821	0.0735957	0.0140452
1	Abundance	KYAQALFNFEAEEEGELGFSQGELILVMENSDANWWKGACNGETGLFPSSYVAPLD	22	NA	-0.262963	0.0760477	0.0966522	0.00772814
1	Abundance	KYAQALFNFEAEEEGELGFSQGEFIHLLESSNANWWEGACHGETGLFPRNHVTHLN	22	NA	-0.984444	0.133309	0.0233338	0.0135471
1	Abundance	KYAQALFNFEAEEEGELGFSQGEFIHVMENSDANWWEGSCHGQIGLFPRNYVAPLD	19	NA	-1.31259	0.124765	-0.0100127	0.0126789
1	Abundance	KYAQALFNFEAEEEGELGFSQGEFILLLESSDPNWWEGSCHGQIGMFPRSHVAPLD	23	NA	-1.05209	0.0459384	0.016459	0.00466836
1	Abundance	KYAQALFNFEAEEEGELGFSQGEFILVMDSSDANWWKGSCHGQIGMFPSNYVTHLN	18	NA	-0.715962	0.185211	0.0506174	0.0188215
1	Abundance	KYAQALFNFEAEEEGELGFSQGDLIHLLDNSDANWWKGSCHGQTGLFPRNYVAHLD	19	NA	-0.318743	0.123231	0.0909837	0.012523
1	Abundance	KYAQALFNFEAEEEGELGFSQGDLIHVMDSSDPNWWKGSCNGQIGMFPSSYVAPLN	18	NA	-0.00101078	0.113812	0.123272	0.0115658
1	Abundance	KYAQALFNFEAEEEGELGFSQGDLIHVLDSSNANWWEGACNGEIGLFPRSHVAHLD	25	NA	-0.83058	0.16878	0.0389698	0.0171518
1	Abundance	KYAQALFNFEAEEEGELGFSQGDLILLMESSDANWWKGACNGETGLFPRSYVTPVD	20	NA	-0.303918	0.0780539	0.0924902	0.00793201
1	Abundance	KYAQALFNFEAEEEGELGFSQGDLILLLDNSDPNWWKGACHGQTGLFPSSHVTHLD	20	NA	-0.130476	0.125732	0.110116	0.0127771
1	Abundance	KYAQALFNFEAEEEGELGFSQGDFIHVLESSNANWWKGACNGQIGLFPSSYVTHLN	21	NA	-0.92623	0.056349	0.0292496	0.00572631
1	Abundance	KYAQALFNFEAEEEGELGFSQGDFILLLESSNANWWEGACNGQIGMFPRSHVTPVD	22	NA	-0.880896	0.0835246	0.0338565	0.00848795
1	Abundance	KYAQALFNFEAEEEGELGFSRGELIHLLDNSDANWWKGACNGQIGLFPSSYVTPLD	20	NA	-0.206242	0.119307	0.102416	0.0121242
1	Abundance	KYAQALFNFEAEEEGELGFSRGEFIHLLDNSNANWWKGSCNGETGMFPRSHVTPVD	19	NA	-0.767154	0.0785098	0.0454152	0.00797833
1	Abundance	KYAQALFNFEAEEEGELGFSRGDLIHLLDSSNANWWEGSCNGQTGMFPRSHVTHLN	21	NA	-1.34883	0.0484148	-0.0136958	0.00492002
1	Abundance	KYAQALFNFEAEEEGELGFSRGDLIHLLDSSNANWWEGSCNGQTGMFPRSHVTHLD	22	NA	-1.15827	0.166286	0.0056696	0.0168983
1	Abundance	KYAQALFNFEAEEEGELGFSRGDLIHVMESSDPNWWEGACHGQIGLFPRSHVTPLN	17	NA	-0.575911	0.166201	0.0648498	0.0168897
1	Abundance	KYAQALFNFEAEEEGELGFSRGDFILVMDNSDPNWWKGACNGQTGMFPRNHVAHLD	15	NA	-0.7659	0.132717	0.0455427	0.013487
1	Abundance	KYAQALFNFEAEEEGELGFSRGDFILVMDSSNANWWEGSCHGEIGLFPRSHVAHLN	22	NA	-1.37409	0.274523	-0.0162634	0.0278976
1	Abundance	KYAQALFNFEAEEEGELGFSRGDFILVMDSSNANWWEGSCHGEIGLFPRSHVAHLD	23	NA	-1.28786	0.0455884	-0.00750024	0.00463279
1	Abundance	KYAQALFNFEAEEEGELGFRQGELILLMENSDPNWWKGSCHGQIGMFPRNHVAHLN	19	NA	-1.1708	0.284513	0.00439591	0.0289128
1	Abundance	KYAQALFNFEAEEEGELGFRQGELILLMESSNANWWEGACHGEIGLFPRSYVTPLD	23	NA	-1.23001	0.0880894	-0.00162162	0.00895183
1	Abundance	KYAQALFNFEAEEEGELGFRQGDLIHLLESSNPNWWEGACNGEIGLFPSSHVAHLD	26	NA	-1.40832	0.217228	-0.0197414	0.0220752
1	Abundance	KYAQALFNFEAEEEGELGFRQGDLIHVMESSDPNWWKGSCHGQTGLFPRNYVTPLD	15	NA	-0.307041	0.116128	0.0921729	0.0118011
1	Abundance	KYAQALFNFEAEEEGELGFRQGDLILLLDNSDPNWWKGSCNGQIGLFPRSHVAPVD	20	NA	-0.0399758	0.0929877	0.119313	0.00944961
1	Abundance	KYAQALFNFEAEEEGELGFRQGDFILLLDNSNANWWEGSCNGQIGLFPSSHVTHLD	24	NA	-1.07969	0.0561681	0.0136551	0.00570792
1	Abundance	KYAQALFNFEAEEEGELGFRRGDLIHVLDNSNANWWKGSCNGETGMFPSSYVTHLD	19	NA	-0.182249	0.115785	0.104855	0.0117664
1	Abundance	KYAQALFNFEAEEEGELGFRRGDLILVLENSDPNWWEGSCNGEIGLFPSSYVAHVN	21	NA	-0.342416	0.08099	0.0885781	0.00823038
1	Abundance	KYAQALFNFEAEEEGELGFRRGDFILLMENSDANWWEGSCNGQIGMFPRSHVTHVN	18	NA	-1.32205	0.0725684	-0.0109741	0.00737455
1	Abundance	KYAQALFNFEAEEEGELGFRRGDFILVMESSNPNWWKGACHGEIGMFPSSHVTPLN	17	NA	-1.19094	0.221167	0.00234876	0.0224754
1	Abundance	KYAQALFNFEAEEDGELSFSQGELILLMESSDPNWWKGSCHGETGLFPRSHVAHLD	24	NA	-1.18838	0.179284	0.0026089	0.0182192
1	Abundance	KYAQALFNFEAEEDGELSFSQGELILLMESSDANWWEGSCNGEIGMFPRNHVAPLN	24	NA	-1.18242	0.284956	0.00321524	0.0289578
1	Abundance	KYAQALFNFEAEEDGELSFSQGELILLMDNSNANWWEGSCNGEIGMFPRSYVAPLD	24	NA	-1.10266	0.21839	0.0113201	0.0221933
1	Abundance	KYAQALFNFEAEEDGELSFSQGELILLMDSSDANWWKGSCNGQTGMFPSNHVAHLN	22	NA	-0.00354043	0.0983253	0.123015	0.00999203
1	Abundance	KYAQALFNFEAEEDGELSFSQGELILLMDSSDANWWKGSCNGQTGMFPSNHVAHLD	23	NA	0.202198	0.0833892	0.143923	0.00847419
1	Abundance	KYAQALFNFEAEEDGELSFSQGELILLMDSSDANWWKGSCNGQTGMFPSNHVAHVN	21	NA	-0.00660882	0.10214	0.122703	0.0103797
1	Abundance	KYAQALFNFEAEEDGELSFSQGELILLMDSSDANWWKGSCNGQTGMFPSNHVAHVD	22	NA	0.279007	0.0861801	0.151728	0.00875781
1	Abundance	KYAQALFNFEAEEDGELSFSQGELILLMDSSDANWWKGSCNGQTGMFPSNHVAPLN	21	NA	-0.0149219	0.0601751	0.121859	0.00611512
1	Abundance	KYAQALFNFEAEEDGELSFSQGELILLMDSSDANWWKGSCNGQTGMFPSNHVAPLD	22	NA	0.0512825	0.0363771	0.128587	0.00369672
1	Abundance	KYAQALFNFEAEEDGELSFSQGELILLMDSSDANWWKGSCNGQTGMFPSNHVAPVN	20	NA	-0.140346	0.0871346	0.109113	0.00885481
1	Abundance	KYAQALFNFEAEEDGELSFSQGELILLMDSSDANWWKGSCNGQTGMFPSNHVAPVD	21	NA	0.251984	0.0735095	0.148982	0.0074702
1	Abundance	KYAQALFNFEAEEDGELSFSQGELILVMDNSNPNWWKGACHGEIGLFPRSYVAPLD	20	NA	-0.363181	0.107844	0.0864678	0.0109594
1	Abundance	KYAQALFNFEAEEDGELSFSQGEFIHLLDSSNPNWWEGACHGQIGMFPSNYVTHLD	20	NA	-0.795812	0.17428	0.0425029	0.0177107
1	Abundance	KYAQALFNFEAEEDGELSFSQGEFILLMDNSNANWWKGSCNGEIGMFPSSYVAHVN	22	NA	-1.20312	0.068261	0.00111162	0.00693683
1	Abundance	KYAQALFNFEAEEDGELSFSQGDLIHVLDSSNANWWEGACNGEIGLFPRSHVAHLD	25	NA	-1.13005	0.228259	0.00853673	0.0231962
1	Abundance	KYAQALFNFEAEEDGELSFSQGDLILLMESSDANWWEGSCNGQTGMFPSNHVAPLD	23	NA	-0.901459	0.157343	0.0317669	0.0159895
1	Abundance	KYAQALFNFEAEEDGELSFSQGDLILLLDNSDPNWWKGACHGQTGLFPSSHVTHLD	20	NA	-0.265324	0.0715989	0.0964123	0.00727603
1	Abundance	KYAQALFNFEAEEDGELSFSQGDLILLLDNSDPNWWEGSCHGQTGLFPSNYVTHLN	19	NA	-0.469234	0.100142	0.0756905	0.0101766
1	Abundance	KYAQALFNFEAEEDGELSFSQGDLILVMESSDANWWKGSCHGQIGMFPSSHVTPVD	20	NA	-0.192009	0.0930963	0.103863	0.00946065
1	Abundance	KYAQALFNFEAEEDGELSFSQGDLILVLESSDPNWWKGSCHGEIGLFPRNHVTPVD	20	NA	-0.558416	0.140732	0.0666276	0.0143015
1	Abundance	KYAQALFNFEAEEDGELSFSQGDLILVLDNSNANWWEGACNGQTGMFPRSHVTPVD	19	NA	-0.717684	0.109177	0.0504425	0.0110948
1	Abundance	KYAQALFNFEAEEDGELSFSQGDLILVLDSSDPNWWEGSCHGEIGLFPSNHVAPVD	22	NA	-0.461454	0.118277	0.0764812	0.0120195
1	Abundance	KYAQALFNFEAEEDGELSFSQGDFIHLMESSNPNWWKGSCNGQTGMFPRNYVAHVD	18	NA	-1.33505	0.111186	-0.0122953	0.011299
1	Abundance	KYAQALFNFEAEEDGELSFSQGDFIHLMDNSNANWWEGSCNGETGMFPSNHVAHVN	20	NA	-1.35199	0.476107	-0.0140169	0.048383
1	Abundance	KYAQALFNFEAEEDGELSFSQGDFIHLLDNSNPNWWEGACHGETGLFPRSHVAHLN	20	NA	-1.68168	0.479598	-0.0475212	0.0487378
1	Abundance	KYAQALFNFEAEEDGELSFSQGDFIHVMDNSNPNWWEGSCHGQTGMFPRNHVTHVD	15	NA	-0.72587	0.16306	0.0496106	0.0165705
1	Abundance	KYAQALFNFEAEEDGELSFSQGDFIHVMDSSDANWWEGSCNGQIGMFPSNHVAHLD	21	NA	-0.402184	0.103071	0.0825043	0.0104743
1	Abundance	KYAQALFNFEAEEDGELSFSQGDFIHVLDNSNPNWWKGSCHGETGMFPSSHVAHVN	18	NA	-0.802558	0.137809	0.0418174	0.0140044
1	Abundance	KYAQALFNFEAEEDGELSFSQGDFIHVLDNSDANWWKGACNGEIGLFPSNYVAHLD	20	NA	-0.248625	0.0516705	0.0981092	0.00525087
1	Abundance	KYAQALFNFEAEEDGELSFSQGDFILLMDSSNANWWEGACNGQIGLFPRSYVTPVD	20	NA	-0.951653	0.237564	0.026666	0.0241417
1	Abundance	KYAQALFNFEAEEDGELSFSQGDFILLLENSNANWWEGACHGETGMFPRNYVAHLD	21	NA	-1.57883	0.320974	-0.0370692	0.032618
1	Abundance	KYAQALFNFEAEEDGELSFSQGDFILLLDNSNPNWWKGSCHGQTGLFPRNYVAPVN	16	NA	-1.28943	0.243334	-0.00765961	0.0247281
1	Abundance	KYAQALFNFEAEEDGELSFSQGDFILLLDNSDPNWWKGACHGQTGLFPSSHVTHLD	19	NA	-0.876195	0.0943038	0.0343342	0.00958335
1	Abundance	KYAQALFNFEAEEDGELSFSQGDFILLLDSSNPNWWKGACNGQTGMFPRNHVAHLD	20	NA	-1.57056	0.321254	-0.0362283	0.0326465
1	Abundance	KYAQALFNFEAEEDGELSFSQGDFILLLDSSNPNWWKGACNGQIGMFPSNHVTHVD	20	NA	-0.711405	0.131023	0.0510806	0.0133149
1	Abundance	KYAQALFNFEAEEDGELSFSQGDFILLLDSSNPNWWKGACNGQIGLFPSSYVTPLD	21	NA	-0.901518	0.174425	0.0317609	0.0177255
1	Abundance	KYAQALFNFEAEEDGELSFSQGDFILLLDSSNPNWWKGACNGETGMFPSNHVTHLD	21	NA	-0.888471	0.139882	0.0330867	0.0142151
1	Abundance	KYAQALFNFEAEEDGELSFSQGDFILLLDSSNPNWWKGACNGETGMFPSNHVAHVN	20	NA	-1.35465	0.331702	-0.0142876	0.0337082
1	Abundance	KYAQALFNFEAEEDGELSFSQGDFILLLDSSNPNWWKGACNGETGMFPSSYVAHLN	21	NA	-1.27674	0.334033	-0.00636949	0.0339452
1	Abundance	KYAQALFNFEAEEDGELSFSQGDFILLLDSSNPNWWKGACNGETGMFPSSYVAHVD	21	NA	-0.769288	0.200262	0.0451983	0.0203511
1	Abundance	KYAQALFNFEAEEDGELSFSQGDFILLLDSSNPNWWKGACNGETGMFPRNYVAHLD	20	NA	-1.59361	0.482461	-0.0385713	0.0490288
1	Abundance	KYAQALFNFEAEEDGELSFSQGDFILLLDSSNPNWWKGACNGETGMFPRSHVAHVD	21	NA	-1.03056	0.257063	0.018647	0.0261233
1	Abundance	KYAQALFNFEAEEDGELSFSQGDFILLLDSSNPNWWKGACNGETGMFPRSYVAPLD	20	NA	-1.26837	0.280905	-0.00551912	0.0285462
1	Abundance	KYAQALFNFEAEEDGELSFSQGDFILLLDSSNPNWWKGACNGETGLFPRSYVTHLD	21	NA	-1.41894	0.273718	-0.0208204	0.0278158
1	Abundance	KYAQALFNFEAEEDGELSFSQGDFILLLDSSNPNWWKGACNGEIGMFPSSHVTPLN	21	NA	-1.33569	0.285753	-0.0123603	0.0290389
1	Abundance	KYAQALFNFEAEEDGELSFSQGDFILLLDSSNPNWWKGACNGEIGMFPRNHVAHLD	22	NA	-0.961028	0.205276	0.0257134	0.0208606
1	Abundance	KYAQALFNFEAEEDGELSFSQGDFILLLDSSNPNWWKGACNGEIGMFPRNYVAPVN	18	NA	-1.79523	0.476718	-0.0590596	0.0484451
1	Abundance	KYAQALFNFEAEEDGELSFSQGDFILLLDSSNPNWWKGACNGEIGMFPRSHVAPLN	21	NA	-1.08593	0.2075	0.0130203	0.0210866
1	Abundance	KYAQALFNFEAEEDGELSFSQGDFILLLDSSNPNWWKGACNGEIGMFPRSHVAPVN	20	NA	-1.25935	0.470925	-0.00460275	0.0478564
1	Abundance	KYAQALFNFEAEEDGELSFSQGDFILLLDSSNPNWWKGACNGEIGMFPRSYVTPLD	20	NA	-1.42788	0.275995	-0.0217292	0.0280472
1	Abundance	KYAQALFNFEAEEDGELSFSQGDFILLLDSSNPNWWKGACNGEIGMFPRSYVAPLD	21	NA	-1.43278	0.23487	-0.0222266	0.023868
1	Abundance	KYAQALFNFEAEEDGELSFSQGDFILLLDSSNPNWWKGACNGEIGLFPSNHVTHLD	23	NA	-1.10153	0.193994	0.0114352	0.0197141
1	Abundance	KYAQALFNFEAEEDGELSFSQGDFILLLDSSNPNWWKGACNGEIGLFPSNHVTHVD	22	NA	-0.947993	0.17128	0.027038	0.0174059
1	Abundance	KYAQALFNFEAEEDGELSFSQGDFILLLDSSNPNWWKGACNGEIGLFPSNHVTPLD	22	NA	-1.00903	0.199443	0.0208349	0.0202678
1	Abundance	KYAQALFNFEAEEDGELSFSQGDFILLLDSSNPNWWKGACNGEIGLFPSNHVAHLN	23	NA	-1.2104	0.220554	0.000371702	0.0224132
1	Abundance	KYAQALFNFEAEEDGELSFSQGDFILLLDSSNPNWWKGACNGEIGLFPSNHVAHLD	24	NA	-1.34237	0.214625	-0.0130395	0.0218106
1	Abundance	KYAQALFNFEAEEDGELSFSQGDFILLLDSSNPNWWKGACNGEIGLFPSNHVAHVD	23	NA	-1.02638	0.21958	0.0190718	0.0223142
1	Abundance	KYAQALFNFEAEEDGELSFSQGDFILLLDSSNPNWWKGACNGEIGLFPSNHVAPLD	23	NA	-1.13014	0.20951	0.00852828	0.0212908
1	Abundance	KYAQALFNFEAEEDGELSFSQGDFILLLDSSNPNWWKGACNGEIGLFPSNHVAPVN	21	NA	-0.991311	0.262566	0.0226359	0.0266825
1	Abundance	KYAQALFNFEAEEDGELSFSQGDFILLLDSSNPNWWKGACNGEIGLFPSNHVAPVD	22	NA	-0.703835	0.147996	0.0518499	0.0150397
1	Abundance	KYAQALFNFEAEEDGELSFSQGDFILLLDSSNPNWWKGACNGEIGLFPSNYVTHLN	21	NA	-1.13438	0.286223	0.00809694	0.0290866
1	Abundance	KYAQALFNFEAEEDGELSFSQGDFILLLDSSNPNWWKGACNGEIGLFPSNYVAHLD	23	NA	-0.86814	0.16113	0.0351529	0.0163744
1	Abundance	KYAQALFNFEAEEDGELSFSQGDFILLLDSSNPNWWKGACNGEIGLFPSSHVTHLN	23	NA	-1.20317	0.283814	0.00110625	0.0288418
1	Abundance	KYAQALFNFEAEEDGELSFSQGDFILLLDSSNPNWWKGACNGEIGLFPSSHVTHLD	24	NA	-0.971026	0.117654	0.0246973	0.0119562
1	Abundance	KYAQALFNFEAEEDGELSFSQGDFILLLDSSNPNWWKGACNGEIGLFPSSHVTHVD	23	NA	-1.0979	0.194074	0.0118039	0.0197222
1	Abundance	KYAQALFNFEAEEDGELSFSQGDFILLLDSSNPNWWKGACNGEIGLFPSSHVTPLN	22	NA	-1.65927	0.318405	-0.0452438	0.032357
1	Abundance	KYAQALFNFEAEEDGELSFSQGDFILLLDSSNPNWWKGACNGEIGLFPSSHVTPLD	23	NA	-0.88268	0.186151	0.0336753	0.018917
1	Abundance	KYAQALFNFEAEEDGELSFSQGDFILLLDSSNPNWWKGACNGEIGLFPSSHVAHLN	24	NA	-0.887631	0.20907	0.0331721	0.0212461
1	Abundance	KYAQALFNFEAEEDGELSFSQGDFILLLDSSNPNWWKGACNGEIGLFPSSHVAHLD	25	NA	-1.06741	0.164139	0.0149021	0.0166801
1	Abundance	KYAQALFNFEAEEDGELSFSQGDFILLLDSSNPNWWKGACNGEIGLFPSSHVAHVN	23	NA	-1.11746	0.226494	0.00981594	0.0230168
1	Abundance	KYAQALFNFEAEEDGELSFSQGDFILLLDSSNPNWWKGACNGEIGLFPSSHVAHVD	24	NA	-1.04263	0.140861	0.0174204	0.0143146
1	Abundance	KYAQALFNFEAEEDGELSFSQGDFILLLDSSNPNWWKGACNGEIGLFPSSHVAPLN	23	NA	-0.963115	0.181567	0.0255012	0.0184513
1	Abundance	KYAQALFNFEAEEDGELSFSQGDFILLLDSSNPNWWKGACNGEIGLFPSSHVAPLD	24	NA	-1.00169	0.131075	0.0215814	0.0133201
1	Abundance	KYAQALFNFEAEEDGELSFSQGDFILLLDSSNPNWWKGACNGEIGLFPSSHVAPVD	23	NA	-1.06488	0.19491	0.0151592	0.0198072
1	Abundance	KYAQALFNFEAEEDGELSFSQGDFILLLDSSNPNWWKGACNGEIGLFPSSYVTHLD	23	NA	-0.93774	0.209413	0.0280799	0.021281
1	Abundance	KYAQALFNFEAEEDGELSFSQGDFILLLDSSNPNWWKGACNGEIGLFPSSYVTHVD	22	NA	-0.933312	0.176011	0.0285299	0.0178866
1	Abundance	KYAQALFNFEAEEDGELSFSQGDFILLLDSSNPNWWKGACNGEIGLFPSSYVTPLD	22	NA	-1.12932	0.20783	0.00861134	0.0211202
1	Abundance	KYAQALFNFEAEEDGELSFSQGDFILLLDSSNPNWWKGACNGEIGLFPSSYVTPVD	21	NA	-0.988254	0.35965	0.0229466	0.0365484
1	Abundance	KYAQALFNFEAEEDGELSFSQGDFILLLDSSNPNWWKGACNGEIGLFPSSYVAHLN	23	NA	-1.23917	0.248244	-0.00255159	0.0252271
1	Abundance	KYAQALFNFEAEEDGELSFSQGDFILLLDSSNPNWWKGACNGEIGLFPSSYVAHLD	24	NA	-0.954208	0.160295	0.0264064	0.0162895
1	Abundance	KYAQALFNFEAEEDGELSFSQGDFILLLDSSNPNWWKGACNGEIGLFPSSYVAHVN	22	NA	-0.94168	0.0866088	0.0276795	0.00880137
1	Abundance	KYAQALFNFEAEEDGELSFSQGDFILLLDSSNPNWWKGACNGEIGLFPSSYVAHVD	23	NA	-1.03583	0.189151	0.0181118	0.0192219
1	Abundance	KYAQALFNFEAEEDGELSFSQGDFILLLDSSNPNWWKGACNGEIGLFPSSYVAPLD	23	NA	-1.29114	0.174281	-0.00783375	0.0177108
1	Abundance	KYAQALFNFEAEEDGELSFSQGDFILLLDSSNPNWWKGACNGEIGLFPRNHVTHLN	21	NA	-1.2653	0.164752	-0.00520771	0.0167424
1	Abundance	KYAQALFNFEAEEDGELSFSQGDFILLLDSSNPNWWKGACNGEIGLFPRNHVTHLD	22	NA	-1.14214	0.0921462	0.00730882	0.0093641
1	Abundance	KYAQALFNFEAEEDGELSFSQGDFILLLDSSNPNWWKGACNGEIGLFPRNHVTHVN	20	NA	-1.33741	0.186534	-0.0125355	0.018956
1	Abundance	KYAQALFNFEAEEDGELSFSQGDFILLLDSSNPNWWKGACNGEIGLFPRNHVTHVD	21	NA	-0.942223	0.105047	0.0276243	0.0106751
1	Abundance	KYAQALFNFEAEEDGELSFSQGDFILLLDSSNPNWWKGACNGEIGLFPRNHVTPLN	20	NA	-1.24763	0.139946	-0.00341137	0.0142216
1	Abundance	KYAQALFNFEAEEDGELSFSQGDFILLLDSSNPNWWKGACNGEIGLFPRNHVTPLD	21	NA	-1.34554	0.135959	-0.0133617	0.0138164
1	Abundance	KYAQALFNFEAEEDGELSFSQGDFILLLDSSNPNWWKGACNGEIGLFPRNHVTPVN	19	NA	-1.33062	0.153927	-0.0118457	0.0156424
1	Abundance	KYAQALFNFEAEEDGELSFSQGDFILLLDSSNPNWWKGACNGEIGLFPRNHVTPVD	20	NA	-0.940859	0.0796539	0.027763	0.0080946
1	Abundance	KYAQALFNFEAEEDGELSFSQGDFILLLDSSNPNWWKGACNGEIGLFPRNHVAHLN	22	NA	-1.30481	0.0362133	-0.00922298	0.00368007
1	Abundance	KYAQALFNFEAEEDGELSFSQGDFILLLDSSNPNWWKGACNGEIGLFPRNHVAHLD	23	NA	-1.34014	0.0478031	-0.0128124	0.00485785
1	Abundance	KYAQALFNFEAEEDGELSFSQGDFILLLDSSNPNWWKGACNGEIGLFPRNHVAHVN	21	NA	-1.31497	0.0960739	-0.0102546	0.00976323
1	Abundance	KYAQALFNFEAEEDGELSFSQGDFILLLDSSNPNWWKGACNGEIGLFPRNHVAHVD	22	NA	-1.19075	0.0652872	0.00236894	0.00663462
1	Abundance	KYAQALFNFEAEEDGELSFSQGDFILLLDSSNPNWWKGACNGEIGLFPRNHVAPLN	21	NA	-1.25992	0.0937829	-0.00466101	0.00953042
1	Abundance	KYAQALFNFEAEEDGELSFSQGDFILLLDSSNPNWWKGACNGEIGLFPRNHVAPLD	22	NA	-1.31775	0.0836926	-0.0105372	0.00850502
1	Abundance	KYAQALFNFEAEEDGELSFSQGDFILLLDSSNPNWWKGACNGEIGLFPRNHVAPVN	20	NA	-1.47043	0.115683	-0.0260534	0.0117559
1	Abundance	KYAQALFNFEAEEDGELSFSQGDFILLLDSSNPNWWKGACNGEIGLFPRNHVAPVD	21	NA	-1.0904	0.0743338	0.012566	0.00755396
1	Abundance	KYAQALFNFEAEEDGELSFSQGDFILLLDSSNPNWWKGACNGEIGLFPRNYVTHLN	20	NA	-1.36287	0.239402	-0.0151225	0.0243285
1	Abundance	KYAQALFNFEAEEDGELSFSQGDFILLLDSSNPNWWKGACNGEIGLFPRNYVTHLD	21	NA	-2.07666	0.31065	-0.0876593	0.0315689
1	Abundance	KYAQALFNFEAEEDGELSFSQGDFILLLDSSNPNWWKGACNGEIGLFPRNYVTHVD	20	NA	-1.41884	0.469794	-0.02081	0.0477415
1	Abundance	KYAQALFNFEAEEDGELSFSQGDFILLLDSSNPNWWKGACNGEIGLFPRNYVTPLD	20	NA	-1.23463	0.278917	-0.00209056	0.0283442
1	Abundance	KYAQALFNFEAEEDGELSFSQGDFILLLDSSNPNWWKGACNGEIGLFPRNYVTPVD	19	NA	-1.07529	0.203358	0.0141021	0.0206657
1	Abundance	KYAQALFNFEAEEDGELSFSQGDFILLLDSSNPNWWKGACNGEIGLFPRNYVAHLN	21	NA	-1.4688	0.212541	-0.0258879	0.0215989
1	Abundance	KYAQALFNFEAEEDGELSFSQGDFILLLDSSNPNWWKGACNGEIGLFPRNYVAHLD	22	NA	-1.41492	0.161542	-0.0204124	0.0164163
1	Abundance	KYAQALFNFEAEEDGELSFSQGDFILLLDSSNPNWWKGACNGEIGLFPRNYVAHVN	20	NA	-1.33642	0.340307	-0.0124353	0.0345827
1	Abundance	KYAQALFNFEAEEDGELSFSQGDFILLLDSSNPNWWKGACNGEIGLFPRNYVAHVD	21	NA	-1.12777	0.162757	0.00876897	0.0165397
1	Abundance	KYAQALFNFEAEEDGELSFSQGDFILLLDSSNPNWWKGACNGEIGLFPRNYVAPLN	20	NA	-1.36978	0.33847	-0.0158245	0.0343961
1	Abundance	KYAQALFNFEAEEDGELSFSQGDFILLLDSSNPNWWKGACNGEIGLFPRNYVAPLD	21	NA	-1.02775	0.166338	0.0189332	0.0169036
1	Abundance	KYAQALFNFEAEEDGELSFSQGDFILLLDSSNPNWWKGACNGEIGLFPRNYVAPVN	19	NA	-1.80154	0.442974	-0.0597014	0.0450159
1	Abundance	KYAQALFNFEAEEDGELSFSQGDFILLLDSSNPNWWKGACNGEIGLFPRSHVTHLD	23	NA	-1.06801	0.19299	0.0148419	0.0196121
1	Abundance	KYAQALFNFEAEEDGELSFSQGDFILLLDSSNPNWWKGACNGEIGLFPRSHVTHVN	21	NA	-1.23435	0.28976	-0.00206261	0.029446
1	Abundance	KYAQALFNFEAEEDGELSFSQGDFILLLDSSNPNWWKGACNGEIGLFPRSHVTHVD	22	NA	-1.45983	0.271201	-0.0249763	0.02756
1	Abundance	KYAQALFNFEAEEDGELSFSQGDFILLLDSSNPNWWKGACNGEIGLFPRSHVTPLN	21	NA	-0.97724	0.223785	0.0240659	0.0227416
1	Abundance	KYAQALFNFEAEEDGELSFSQGDFILLLDSSNPNWWKGACNGEIGLFPRSHVTPLD	22	NA	-1.20181	0.14187	0.00124438	0.0144172
1	Abundance	KYAQALFNFEAEEDGELSFSQGDFILLLDSSNPNWWKGACNGEIGLFPRSHVTPVD	21	NA	-1.2026	0.181679	0.00116397	0.0184626
1	Abundance	KYAQALFNFEAEEDGELSFSQGDFILLLDSSNPNWWKGACNGEIGLFPRSHVAHLN	23	NA	-1.6962	0.45198	-0.0489961	0.0459312
1	Abundance	KYAQALFNFEAEEDGELSFSQGDFILLLDSSNPNWWKGACNGEIGLFPRSHVAHLD	24	NA	-1.4087	0.110773	-0.0197796	0.011257
1	Abundance	KYAQALFNFEAEEDGELSFSQGDFILLLDSSNPNWWKGACNGEIGLFPRSHVAHVD	23	NA	-1.4715	0.191795	-0.0261619	0.0194906
1	Abundance	KYAQALFNFEAEEDGELSFSQGDFILLLDSSNPNWWKGACNGEIGLFPRSHVAPLN	22	NA	-1.23427	0.181003	-0.00205439	0.0183939
1	Abundance	KYAQALFNFEAEEDGELSFSQGDFILLLDSSNPNWWKGACNGEIGLFPRSHVAPLD	23	NA	-1.25056	0.129212	-0.00370967	0.0131308
1	Abundance	KYAQALFNFEAEEDGELSFSQGDFILLLDSSNPNWWKGACNGEIGLFPRSHVAPVN	21	NA	-1.3017	0.243483	-0.00890605	0.0247433
1	Abundance	KYAQALFNFEAEEDGELSFSQGDFILLLDSSNPNWWKGACNGEIGLFPRSHVAPVD	22	NA	-1.1512	0.122948	0.00638723	0.0124942
1	Abundance	KYAQALFNFEAEEDGELSFSQGDFILLLDSSNPNWWKGACNGEIGLFPRSYVTHLD	22	NA	-1.05383	0.128443	0.0162823	0.0130526
1	Abundance	KYAQALFNFEAEEDGELSFSQGDFILLLDSSNPNWWKGACNGEIGLFPRSYVTHVD	21	NA	-1.12719	0.160813	0.00882806	0.0163422
1	Abundance	KYAQALFNFEAEEDGELSFSQGDFILLLDSSNPNWWKGACNGEIGLFPRSYVTPLD	21	NA	-1.213	0.251935	0.000107746	0.0256022
1	Abundance	KYAQALFNFEAEEDGELSFSQGDFILLLDSSNPNWWKGACNGEIGLFPRSYVTPVN	19	NA	-1.36382	0.337427	-0.0152188	0.03429
1	Abundance	KYAQALFNFEAEEDGELSFSQGDFILLLDSSNPNWWKGACNGEIGLFPRSYVTPVD	20	NA	-1.15802	0.192125	0.0056947	0.0195242
1	Abundance	KYAQALFNFEAEEDGELSFSQGDFILLLDSSNPNWWKGACNGEIGLFPRSYVAHLN	22	NA	-1.32409	0.239171	-0.0111823	0.0243051
1	Abundance	KYAQALFNFEAEEDGELSFSQGDFILLLDSSNPNWWKGACNGEIGLFPRSYVAHLD	23	NA	-1.1165	0.175754	0.00991382	0.0178605
1	Abundance	KYAQALFNFEAEEDGELSFSQGDFILLLDSSNPNWWKGACNGEIGLFPRSYVAHVN	21	NA	-1.18145	0.287272	0.00331382	0.0291932
1	Abundance	KYAQALFNFEAEEDGELSFSQGDFILLLDSSNPNWWKGACNGEIGLFPRSYVAHVD	22	NA	-1.2347	0.296483	-0.00209807	0.0301292
1	Abundance	KYAQALFNFEAEEDGELSFSQGDFILLLDSSNPNWWKGACNGEIGLFPRSYVAPLN	21	NA	-1.28215	0.202152	-0.00691987	0.0205432
1	Abundance	KYAQALFNFEAEEDGELSFSQGDFILLLDSSNPNWWKGACNGEIGLFPRSYVAPLD	22	NA	-1.32617	0.155192	-0.0113935	0.015771
1	Abundance	KYAQALFNFEAEEDGELSFSQGDFILLLDSSNPNWWKGACNGEIGLFPRSYVAPVN	20	NA	-0.886441	0.281692	0.033293	0.0286262
1	Abundance	KYAQALFNFEAEEDGELSFSQGDFILLLDSSNPNWWKGACHGQTGMFPSSYVTHVD	18	NA	-0.800734	0.165874	0.0420028	0.0168565
1	Abundance	KYAQALFNFEAEEDGELSFSQGDFILLLDSSNPNWWKGACHGQTGLFPSSHVTHLD	21	NA	-0.895961	0.0962704	0.0323256	0.0097832
1	Abundance	KYAQALFNFEAEEDGELSFSQGDFILLLDSSNPNWWKGACHGQIGMFPRNHVTHLD	19	NA	-1.16614	0.194295	0.00486897	0.0197447
1	Abundance	KYAQALFNFEAEEDGELSFSQGDFILLLDSSNPNWWKGACHGQIGLFPRSYVTHLD	20	NA	-1.49317	0.454361	-0.0283639	0.0461731
1	Abundance	KYAQALFNFEAEEDGELSFSQGDFILLLDSSNPNWWKGACHGEIGMFPSSHVTPLN	20	NA	-1.90301	0.32446	-0.0700124	0.0329723
1	Abundance	KYAQALFNFEAEEDGELSFSQGDFILLLDSSNPNWWKGSCNGQTGMFPRNYVAHVD	19	NA	-1.79831	0.324525	-0.0593732	0.032979
1	Abundance	KYAQALFNFEAEEDGELSFSQGDFILLLDSSNPNWWKGSCNGETGMFPSNHVTHLD	22	NA	-1.0034	0.161451	0.0214079	0.016407
1	Abundance	KYAQALFNFEAEEDGELSFSQGDFILLLDSSNPNWWKGSCNGETGMFPSSYVAHLN	22	NA	-1.44849	0.467291	-0.0238235	0.0474871
1	Abundance	KYAQALFNFEAEEDGELSFSQGDFILLLDSSNPNWWKGSCHGQTGMFPSSHVAHVD	21	NA	-0.720491	0.14203	0.0501573	0.0144333
1	Abundance	KYAQALFNFEAEEDGELSFSQGDFILLLDSSNPNWWKGSCHGETGMFPSSHVAHVN	21	NA	-1.20985	0.25025	0.000427118	0.025431
1	Abundance	KYAQALFNFEAEEDGELSFSQGDFILLLDSSNPNWWKGSCHGETGMFPRSYVAPLD	20	NA	-0.990381	0.180931	0.0227304	0.0183866
1	Abundance	KYAQALFNFEAEEDGELSFSQGDFILLLDSSNPNWWKGSCHGEIGLFPRNHVTPVD	20	NA	-0.844274	0.128709	0.0375781	0.0130797
1	Abundance	KYAQALFNFEAEEDGELSFSQGDFILLLDSSNPNWWEGACNGQIGMFPSNHVTHVD	21	NA	-0.763583	0.066724	0.0457781	0.00678064
1	Abundance	KYAQALFNFEAEEDGELSFSQGDFILLLDSSNPNWWEGSCNGEIGLFPSSYVAHVN	24	NA	-0.985166	0.143798	0.0232604	0.0146131
1	Abundance	KYAQALFNFEAEEDGELSFSQGDFILLLDSSNPNWWEGSCHGQTGMFPRSHVAPVD	20	NA	-1.42961	0.457984	-0.0219046	0.0465413
1	Abundance	KYAQALFNFEAEEDGELSFSQGDFILLLDSSDANWWKGACNGETGLFPRSHVAPLD	22	NA	-0.388144	0.0560572	0.083931	0.00569665
1	Abundance	KYAQALFNFEAEEDGELSFSQGDFILVMENSDPNWWEGSCNGQIGMFPSSHVTHLN	20	NA	-0.785117	0.187144	0.0435898	0.019018
1	Abundance	KYAQALFNFEAEEDGELSFSQGDFILVMESSNPNWWKGACHGEIGMFPSSHVTPLN	19	NA	-1.64184	0.331117	-0.0434717	0.0336488
1	Abundance	KYAQALFNFEAEEDGELSFSQGDFILVMDNSDPNWWKGACNGQTGMFPRNHVAHLD	16	NA	-1.1593	0.247808	0.00556411	0.0251828
1	Abundance	KYAQALFNFEAEEDGELSFSQGDFILVLENSDANWWKGSCHGQTGMFPSSHVAHVD	20	NA	-0.79933	0.141717	0.0421454	0.0144016
1	Abundance	KYAQALFNFEAEEDGELSFSQGDFILVLESSNANWWKGSCHGETGMFPRSYVAPLD	21	NA	-0.384285	0.0448264	0.0843232	0.00455536
1	Abundance	KYAQALFNFEAEEDGELSFSQGDFILVLESSDPNWWKGSCNGETGMFPSNHVTHLD	21	NA	-0.690531	0.0704607	0.0532018	0.00716036
1	Abundance	KYAQALFNFEAEEDGELSFSQGDFILVLESSDPNWWKGSCHGEIGLFPRNHVTPVD	19	NA	-0.839599	0.176721	0.0380533	0.0179587
1	Abundance	KYAQALFNFEAEEDGELSFSQGDFILVLDNSDPNWWKGACHGQTGMFPSSYVTHVD	15	NA	-0.447145	0.112424	0.0779352	0.0114248
1	Abundance	KYAQALFNFEAEEDGELSFSRGELIHVLENSNPNWWKGSCHGQTGMFPRNYVTPVD	15	NA	-1.66988	0.329339	-0.0463222	0.0334681
1	Abundance	KYAQALFNFEAEEDGELSFSRGELILLMESSNPNWWKGSCHGQIGLFPRNHVAHLD	23	NA	-1.17239	0.149717	0.00423435	0.0152146
1	Abundance	KYAQALFNFEAEEDGELSFSRGEFIHLLENSNPNWWEGACHGQTGMFPRSHVAPLD	19	NA	-1.39151	0.336114	-0.0180333	0.0341566
1	Abundance	KYAQALFNFEAEEDGELSFSRGEFIHLLENSNANWWEGACHGETGMFPRNYVAHLD	20	NA	-1.43412	0.0999761	-0.0223638	0.0101598
1	Abundance	KYAQALFNFEAEEDGELSFSRGEFIHVLENSDANWWKGACNGQIGLFPSSYVTHLD	20	NA	-0.570509	0.0659194	0.0653987	0.00669887
1	Abundance	KYAQALFNFEAEEDGELSFSRGEFILVMDSSDANWWKGSCNGQIGMFPRNYVAHVN	17	NA	-0.956043	0.0983685	0.0262199	0.00999641
1	Abundance	KYAQALFNFEAEEDGELSFSRGEFILVLENSDANWWKGSCHGQTGMFPSSHVAHVD	20	NA	-0.0881095	0.0497508	0.114421	0.00505579
1	Abundance	KYAQALFNFEAEEDGELSFSRGEFILVLDSSDPNWWKGACNGQTGMFPSSYVTPLD	17	NA	0.0983607	0.0414569	0.133371	0.00421294
1	Abundance	KYAQALFNFEAEEDGELSFSRGDLILVMDSSNANWWKGSCNGQTGLFPRSHVAPVD	20	NA	-0.0692784	0.0445899	0.116335	0.00453132
1	Abundance	KYAQALFNFEAEEDGELSFSRGDLILVLESSDPNWWKGSCHGEIGLFPRNHVTPVD	19	NA	-0.240287	0.0700561	0.0989566	0.00711925
1	Abundance	KYAQALFNFEAEEDGELSFSRGDFILVMESSDANWWKGACHGQIGLFPRNHVTPVN	15	NA	-1.08856	0.124573	0.0127529	0.0126594
1	Abundance	KYAQALFNFEAEEDGELSFSRGDFILVLDNSDANWWEGACNGQIGLFPSNHVAHLD	21	NA	-0.520065	0.0886936	0.070525	0.00901324
1	Abundance	KYAQALFNFEAEEDGELSFRQGELIHLMENSDANWWEGACHGEIGLFPSSHVTHLD	23	NA	-1.17071	0.0696693	0.00440502	0.00707995
1	Abundance	KYAQALFNFEAEEDGELSFRQGELIHLMESSNANWWKGACNGETGLFPRNHVAPLD	22	NA	-1.59578	0.449578	-0.0387917	0.0456871
1	Abundance	KYAQALFNFEAEEDGELSFRQGELIHLLDSSNPNWWKGSCHGETGLFPSNHVTHVD	21	NA	0.108663	0.093821	0.134418	0.00953429
1	Abundance	KYAQALFNFEAEEDGELSFRQGEFIHLLDNSNPNWWEGACNGEIGLFPRNYVTHLD	20	NA	-1.59361	0.482461	-0.0385713	0.0490288
1	Abundance	KYAQALFNFEAEEDGELSFRQGDLIHLLESSNANWWKGSCHGETGLFPRSHVTPLN	21	NA	-0.874242	0.328742	0.0345327	0.0334075
1	Abundance	KYAQALFNFEAEEDGELSFRQGDLIHLLESSNANWWKGSCHGETGLFPRSHVTPLD	22	NA	-0.963351	0.159539	0.0254773	0.0162127
1	Abundance	KYAQALFNFEAEEDGELSFRQGDLIHLLESSNANWWKGSCHGETGLFPRSHVTPVN	20	NA	-1.08877	0.0389999	0.012732	0.00396326
1	Abundance	KYAQALFNFEAEEDGELSFRQGDLIHLLESSNANWWKGSCHGETGLFPRSHVTPVD	21	NA	-0.984169	0.10955	0.0233617	0.0111327
1	Abundance	KYAQALFNFEAEEDGELSFRQGDLIHVLESSDPNWWKGACNGEIGMFPSSYVAHVN	19	NA	0.0571955	0.0591066	0.129187	0.00600654
1	Abundance	KYAQALFNFEAEEDGELSFRRGELILVMENSNANWWEGSCHGQTGMFPSSYVAPLN	19	NA	-0.873763	0.179412	0.0345814	0.0182322
1	Abundance	KYAQALFNFEAEEDGELSFRRGELILVMESSNANWWKGACNGQTGMFPSSYVAHVN	19	NA	-0.245146	0.0672116	0.0984629	0.00683019
1	Abundance	KYAQALFNFEAEEDGELSFRRGDLIHLMDNSNANWWEGSCNGQIGMFPRSHVAHLD	21	NA	-1.18492	0.0617446	0.0029612	0.00627462
1	Abundance	KYAQALFNFEAEEDGELSFRRGDLIHLLDNSNANWWKGSCHGQIGLFPRSHVAHLD	21	NA	-0.918892	0.166698	0.0299953	0.0169402
1	Abundance	KYAQALFNFEAEEDGELSFRRGDLILLMDSSNANWWEGACNGQIGLFPRSYVTPVD	19	NA	-0.483597	0.14118	0.0742309	0.014347
1	Abundance	KYAQALFNFEAEEDGELSFRRGDFIHVLENSNPNWWEGSCNGEIGMFPRNYVTPVN	15	NA	-1.36313	0.163251	-0.015149	0.0165899
1	Abundance	KYAQALFNFEAEEDGELSFRRGDFIHVLENSNANWWEGACHGQIGMFPSSHVAHVD	19	NA	-1.35391	0.215287	-0.0142124	0.0218779
1	Abundance	KYAQALFNFEAEEDGELSFRRGDFIHVLESSDPNWWKGACNGETGMFPRNYVAHLD	16	NA	-0.508872	0.123254	0.0716624	0.0125254
1	Abundance	KYAQALFNFEAEEDGELSFRRGDFILLLESSDANWWKGACNGEIGLFPSNYVAPVN	19	NA	-0.473978	0.123532	0.0752084	0.0125536
1	Abundance	KYAQALFNFEAEEDGELSFRRGDFILVMESSNPNWWEGACNGEIGMFPRSYVTPLD	18	NA	-0.996414	0.153428	0.0221173	0.0155917
1	Abundance	KYAQALFNFEAEEDGELGFSQGELIHLLESSNPNWWEGSCNGQTGLFPSSYVAHVN	23	NA	-1.15851	0.342531	0.00564474	0.0348087
1	Abundance	KYAQALFNFEAEEDGELGFSQGELILLMDNSNANWWKGSCHGETGMFPRSHVAHVN	20	NA	-1.40128	0.0767051	-0.0190256	0.00779494
1	Abundance	KYAQALFNFEAEEDGELGFSQGEFIHVLDSSNANWWKGACNGQIGMFPRSYVTPLN	17	NA	-0.413387	0.130521	0.0813658	0.0132638
1	Abundance	KYAQALFNFEAEEDGELGFSQGEFILLLDNSDANWWKGSCHGQTGLFPSSHVTPLD	20	NA	-0.228028	0.133392	0.100202	0.0135556
1	Abundance	KYAQALFNFEAEEDGELGFSQGDLIHVMENSDANWWEGACHGQIGLFPSNHVTHVD	18	NA	-1.13996	0.12788	0.00753016	0.0129954
1	Abundance	KYAQALFNFEAEEDGELGFSQGDLIHVLESSNPNWWKGACNGEIGMFPSNHVAPLD	21	NA	-0.00776466	0.0506825	0.122586	0.00515046
1	Abundance	KYAQALFNFEAEEDGELGFSQGDLILLMDNSDANWWKGSCHGETGMFPSSHVTPLD	19	NA	-0.0721834	0.113716	0.11604	0.0115561
1	Abundance	KYAQALFNFEAEEDGELGFSQGDLILLLDNSDPNWWKGACHGQTGLFPSSHVTHLD	19	NA	-0.110168	0.0557373	0.11218	0.00566414
1	Abundance	KYAQALFNFEAEEDGELGFSQGDLILVMENSNPNWWEGSCHGQIGLFPRNHVAHLD	21	NA	-1.26303	0.0753686	-0.00497644	0.00765912
1	Abundance	KYAQALFNFEAEEDGELGFSQGDFILLLDSSDPNWWKGACHGQTGMFPSSHVTPVD	16	NA	-0.205874	0.107246	0.102454	0.0108986
1	Abundance	KYAQALFNFEAEEDGELGFSRGELIHLMESSNPNWWEGSCHGETGLFPRSHVAPVD	21	NA	-1.38088	0.49255	-0.0169531	0.050054
1	Abundance	KYAQALFNFEAEEDGELGFSRGELIHLLENSDANWWKGSCNGETGLFPRSHVAHVD	22	NA	-1.04585	0.183775	0.0170939	0.0186756
1	Abundance	KYAQALFNFEAEEDGELGFSRGELILLMDSSNANWWKGACHGQTGLFPRSHVTPLN	18	NA	-1.12441	0.0692823	0.00911024	0.00704062
1	Abundance	KYAQALFNFEAEEDGELGFSRGELILVMENSDPNWWKGACHGQTGMFPSNHVTHLD	16	NA	-0.419092	0.0592383	0.080786	0.00601992
1	Abundance	KYAQALFNFEAEEDGELGFSRGELILVLENSNPNWWKGACNGETGLFPRNHVTHVD	19	NA	-1.35441	0.130777	-0.0142634	0.0132899
1	Abundance	KYAQALFNFEAEEDGELGFSRGELILVLESSNPNWWKGACHGQIGMFPRNHVTHLD	19	NA	-0.303627	0.107068	0.0925198	0.0108805
1	Abundance	KYAQALFNFEAEEDGELGFSRGEFIHLLENSNANWWEGACHGETGMFPRNYVAHLD	19	NA	-0.635018	0.271235	0.0588432	0.0275635
1	Abundance	KYAQALFNFEAEEDGELGFSRGEFIHLLDNSDANWWKGACHGEIGMFPSNHVTHLN	17	NA	-0.914834	0.0650164	0.0304076	0.0066071
1	Abundance	KYAQALFNFEAEEDGELGFSRGEFIHVMDNSDANWWKGSCHGQIGLFPRNHVTHVD	15	NA	-1.49752	0.0948406	-0.0288059	0.0096379
1	Abundance	KYAQALFNFEAEEDGELGFSRGEFILLMESSNPNWWEGSCHGQTGMFPRSHVAPVD	19	NA	-1.26305	0.218179	-0.00497917	0.0221718
1	Abundance	KYAQALFNFEAEEDGELGFSRGEFILLLDNSDANWWKGACHGETGLFPRNYVTPVD	15	NA	-1.09518	0.194344	0.0120801	0.0197497
1	Abundance	KYAQALFNFEAEEDGELGFSRGEFILVMENSDANWWKGSCNGQIGMFPRSYVTPLD	17	NA	-0.540745	0.0429972	0.0684234	0.00436947
1	Abundance	KYAQALFNFEAEEDGELGFSRGEFILVMESSDANWWKGACHGQIGMFPSSYVAPLN	17	NA	-0.819174	0.0788454	0.0401289	0.00801244
1	Abundance	KYAQALFNFEAEEDGELGFSRGDLIHVMESSDPNWWKGACHGQTGLFPRNHVAHLD	16	NA	-0.848373	0.132504	0.0371616	0.0134654
1	Abundance	KYAQALFNFEAEEDGELGFSRGDLILLLDSSNANWWKGSCHGEIGLFPSSHVAPLD	24	NA	-0.346071	0.108113	0.0882066	0.0109867
1	Abundance	KYAQALFNFEAEEDGELGFSRGDFIHLLESSDPNWWEGSCHGQTGLFPRNHVAHVD	18	NA	-1.21791	0.0523291	-0.00039122	0.0053178
1	Abundance	KYAQALFNFEAEEDGELGFSRGDFIHVMENSNPNWWKGACHGQIGLFPRSYVTHLD	15	NA	-1.45196	0.456645	-0.0241764	0.0464053
1	Abundance	KYAQALFNFEAEEDGELGFSRGDFIHVMDNSNANWWKGACHGQTGLFPSNHVAPLN	14	NA	-1.18983	0.206713	0.00246186	0.0210066
1	Abundance	KYAQALFNFEAEEDGELGFSRGDFIHVMDNSNANWWKGACHGQTGLFPSNHVAPLD	15	NA	-1.11198	0.0428007	0.0103737	0.0043495
1	Abundance	KYAQALFNFEAEEDGELGFSRGDFILLLDNSNPNWWKGSCHGQTGLFPRNYVAPVN	14	NA	-0.957447	0.155409	0.0260772	0.015793
1	Abundance	KYAQALFNFEAEEDGELGFSRGDFILVMDNSDPNWWKGACNGQTGMFPRNHVAHLD	14	NA	-0.991876	0.210538	0.0225785	0.0213953
1	Abundance	KYAQALFNFEAEEDGELGFRQGELIHLLESSNPNWWKGSCHGEIGMFPSNHVAHVD	22	NA	-0.663466	0.150845	0.0559522	0.0153292
1	Abundance	KYAQALFNFEAEEDGELGFRQGELIHVMDSSDPNWWKGACNGETGLFPRSYVTHLD	17	NA	-0.306847	0.116704	0.0921926	0.0118597
1	Abundance	KYAQALFNFEAEEDGELGFRQGELIHVLDNSDANWWEGACHGETGMFPSSHVAHLN	19	NA	-0.759173	0.0376641	0.0462263	0.0038275
1	Abundance	KYAQALFNFEAEEDGELGFRQGELIHVLDNSDANWWEGACHGETGMFPSSHVAHLD	20	NA	-0.790023	0.0708042	0.0430912	0.00719528
1	Abundance	KYAQALFNFEAEEDGELGFRQGELIHVLDNSDANWWEGACHGETGMFPSSHVAHVD	19	NA	-0.671309	0.131358	0.0551552	0.0133489
1	Abundance	KYAQALFNFEAEEDGELGFRQGELIHVLDNSDANWWEGACHGETGMFPSSHVAPLD	19	NA	-0.78911	0.166443	0.043184	0.0169143
1	Abundance	KYAQALFNFEAEEDGELGFRQGELIHVLDNSDANWWEGACHGETGMFPRNYVAHLD	17	NA	-1.22452	0.290088	-0.00106279	0.0294793
1	Abundance	KYAQALFNFEAEEDGELGFRQGEFIHVLDNSDANWWEGACHGQIGMFPRSHVAPLD	17	NA	-0.93412	0.118299	0.0284478	0.0120218
1	Abundance	KYAQALFNFEAEEDGELGFRQGEFILLMESSDPNWWEGSCHGQIGLFPRSYVTHVD	19	NA	-1.74468	0.229604	-0.0539234	0.0233329
1	Abundance	KYAQALFNFEAEEDGELGFRQGDLIHVMDNSDPNWWEGACNGEIGLFPSNHVAHLN	18	NA	-0.464827	0.0583341	0.0761384	0.00592804
1	Abundance	KYAQALFNFEAEEDGELGFRQGDFIHLLESSDANWWKGACHGETGMFPSNYVTHLD	17	NA	-0.590193	0.12548	0.0633984	0.0127516
1	Abundance	KYAQALFNFEAEEDGELGFRQGDFILLLDSSNPNWWEGACNGQIGMFPSNHVTHVD	19	NA	-0.250505	0.0714527	0.0979182	0.00726118
1	Abundance	KYAQALFNFEAEEDGELGFRQGDFILVMENSDPNWWEGSCNGQIGMFPSSHVTHLN	18	NA	-0.452774	0.125208	0.0773632	0.0127239
1	Abundance	KYAQALFNFEAEEDGELGFRQGDFILVLDNSDPNWWKGACHGQTGMFPSSYVTHVD	13	NA	-0.318054	0.114067	0.0910537	0.0115918
1	Abundance	KYAQALFNFEAEEDGELGFRRGELIHLMENSNANWWEGACHGETGMFPRNYVAHLD	18	NA	-1.44849	0.467291	-0.0238235	0.0474871
1	Abundance	KYAQALFNFEAEEDGELGFRRGELIHLMENSNANWWEGACHGETGLFPRNHVAHLN	19	NA	-1.30261	0.0408959	-0.0089985	0.00415593
1	Abundance	KYAQALFNFEAEEDGELGFRRGELIHLMENSNANWWEGACHGETGLFPRNHVAHLD	20	NA	-1.27406	0.104248	-0.0060973	0.0105939
1	Abundance	KYAQALFNFEAEEDGELGFRRGELIHLMENSNANWWEGACHGETGLFPRNHVAHVD	19	NA	-1.08241	0.172874	0.0133787	0.0175678
1	Abundance	KYAQALFNFEAEEDGELGFRRGELIHLMENSNANWWEGACHGETGLFPRNHVAPLN	18	NA	-1.33448	0.333335	-0.0122377	0.0338742
1	Abundance	KYAQALFNFEAEEDGELGFRRGELIHLMENSNANWWEGACHGETGLFPRNHVAPLD	19	NA	-1.35465	0.331702	-0.0142876	0.0337082
1	Abundance	KYAQALFNFEAEEDGELGFRRGEFILVMESSDANWWEGACNGEIGMFPSNHVTPLD	19	NA	-0.953511	0.046947	0.0264773	0.00477085
1	Abundance	KYAQALFNFEAEEDGELGFRRGDLIHLMESSDANWWEGSCHGQTGMFPSSYVTHLN	17	NA	-1.07482	0.102646	0.0141496	0.0104311
1	Abundance	KYAQALFNFEAEEDGELGFRRGDLILVLENSDPNWWEGSCNGEIGLFPSSYVAHVN	20	NA	-0.403483	0.0863866	0.0823723	0.0087788
1	Abundance	KYAQALFNFEAEEDGELGFRRGDLILVLDNSNPNWWKGSCHGEIGMFPRSYVTPLD	16	NA	-0.212465	0.127052	0.101784	0.0129113
1	Abundance	KYAQALFNFEAEEDGELGFRRGDFILLMENSDANWWKGACHGQTGMFPSSHVTPLD	15	NA	-0.448756	0.0599331	0.0777716	0.00609053
1	Abundance	KYAQALFNFEAEEDGELGFRRGDFILLLDSSDPNWWEGACNGQTGMFPSSHVAPVD	17	NA	-0.059478	0.0401155	0.117331	0.00407662
1	Abundance	KYAQALFNFEAEEDGELGFRRGDFILVMESSNPNWWKGACHGEIGMFPSSHVTPLN	16	NA	-1.02653	0.152687	0.0190569	0.0155164
1	Abundance	KYAQALFNFDPQEEGELSFSQGELIHLMENSNANWWKGACNGEIGLFPRSHVTHVD	21	NA	-1.31747	0.184552	-0.0105087	0.0187545
1	Abundance	KYAQALFNFDPQEEGELSFSQGELIHVLDNSDPNWWKGSCHGQTGMFPSNHVAHLD	17	NA	-0.300197	0.0697049	0.0928684	0.00708356
1	Abundance	KYAQALFNFDPQEEGELSFSQGELILLMENSNANWWKGACNGQTGMFPSSYVTHVD	19	NA	-1.29753	0.278174	-0.00848287	0.0282687
1	Abundance	KYAQALFNFDPQEEGELSFSQGELILLMDNSNANWWEGSCNGEIGMFPRSYVAPLD	22	NA	-1.45071	0.241338	-0.0240494	0.0245253
1	Abundance	KYAQALFNFDPQEEGELSFSQGELILLMDSSNANWWEGSCNGEIGMFPRNYVAHVD	22	NA	-1.40779	0.0659615	-0.0196876	0.00670315
1	Abundance	KYAQALFNFDPQEEGELSFSQGELILLLENSDANWWKGSCHGETGMFPRSHVAPVD	20	NA	-0.538728	0.118498	0.0686284	0.012042
1	Abundance	KYAQALFNFDPQEEGELSFSQGELILLLDNSNPNWWKGACNGEIGLFPSSYVTHLN	21	NA	-1.03673	0.057988	0.0180201	0.00589286
1	Abundance	KYAQALFNFDPQEEGELSFSQGELILVMENSNPNWWKGACHGQTGLFPSSHVAHLN	19	NA	-1.37319	0.0918428	-0.0161716	0.00933326
1	Abundance	KYAQALFNFDPQEEGELSFSQGELILVMDNSDPNWWEGACNGQTGLFPRSHVTPLN	16	NA	-0.421767	0.0586304	0.0805142	0.00595815
1	Abundance	KYAQALFNFDPQEEGELSFSQGEFIHLMDNSNPNWWEGSCHGQTGLFPSSYVTHVD	17	NA	-1.23488	0.0442156	-0.00211594	0.00449329
1	Abundance	KYAQALFNFDPQEEGELSFSQGEFIHLMDSSNANWWKGSCNGQIGMFPRNHVAHLN	19	NA	-1.43263	0.134666	-0.0222117	0.013685
1	Abundance	KYAQALFNFDPQEEGELSFSQGEFIHVMESSNPNWWEGSCHGQIGMFPRNYVAHVD	17	NA	-1.39714	0.0919013	-0.018605	0.00933921
1	Abundance	KYAQALFNFDPQEEGELSFSQGEFIHVLESSDPNWWKGSCNGEIGLFPSSHVAPVD	21	NA	-0.187882	0.0924422	0.104282	0.00939418
1	Abundance	KYAQALFNFDPQEEGELSFSQGEFIHVLDSSNANWWKGSCNGEIGLFPSSHVTPLN	21	NA	-0.552145	0.141114	0.0672649	0.0143403
1	Abundance	KYAQALFNFDPQEEGELSFSQGEFIHVLDSSNANWWKGSCNGEIGLFPSSHVTPLD	22	NA	-0.41916	0.131668	0.0807792	0.0133803
1	Abundance	KYAQALFNFDPQEEGELSFSQGEFIHVLDSSNANWWKGSCNGEIGLFPSSHVTPVN	20	NA	-0.872041	0.165047	0.0347564	0.0167724
1	Abundance	KYAQALFNFDPQEEGELSFSQGEFIHVLDSSNANWWKGSCNGEIGLFPSSHVTPVD	21	NA	-0.565585	0.037523	0.0658991	0.00381316
1	Abundance	KYAQALFNFDPQEEGELSFSQGEFILLMENSDANWWKGACNGQIGMFPSNHVAPLN	18	NA	-0.734535	0.164005	0.0487301	0.0166666
1	Abundance	KYAQALFNFDPQEEGELSFSQGDLIHVLDSSDANWWKGACNGQTGMFPRNHVAHVN	15	NA	-0.322359	0.0781712	0.0906162	0.00794392
1	Abundance	KYAQALFNFDPQEEGELSFSQGDLILLMENSNANWWEGACNGEIGLFPRNHVAHVD	22	NA	-1.16169	0.204455	0.00532192	0.0207771
1	Abundance	KYAQALFNFDPQEEGELSFSQGDLILLMENSDANWWEGSCHGQTGLFPRSYVAHVD	19	NA	-0.855871	0.203758	0.0363996	0.0207064
1	Abundance	KYAQALFNFDPQEEGELSFSQGDLILLLDNSDPNWWEGSCHGQTGLFPSNYVTHLN	17	NA	-0.168996	0.0391813	0.106201	0.00398169
1	Abundance	KYAQALFNFDPQEEGELSFSQGDLILLLDNSDPNWWEGSCHGQTGLFPSNYVTHLD	18	NA	-0.0651826	0.112289	0.116751	0.0114111
1	Abundance	KYAQALFNFDPQEEGELSFSQGDLILLLDNSDANWWKGSCNGQIGLFPSSHVAHVN	21	NA	-0.392348	0.0778005	0.0835038	0.00790625
1	Abundance	KYAQALFNFDPQEEGELSFSQGDLILVMESSDANWWKGSCHGQIGMFPSSHVTPVD	18	NA	-0.080602	0.0871815	0.115184	0.00885957
1	Abundance	KYAQALFNFDPQEEGELSFSQGDLILVMDNSNANWWEGACHGETGMFPRSHVAPLN	17	NA	-1.08148	0.0446968	0.0134731	0.00454219
1	Abundance	KYAQALFNFDPQEEGELSFSQGDLILVMDNSNANWWEGACHGETGMFPRSHVAPLD	18	NA	-0.928269	0.136696	0.0290424	0.0138914
1	Abundance	KYAQALFNFDPQEEGELSFSQGDLILVLDNSNANWWEGACNGQTGMFPRSHVTPVD	17	NA	-0.469698	0.0860015	0.0756434	0.00873966
1	Abundance	KYAQALFNFDPQEEGELSFSQGDLILVLDSSDPNWWEGSCHGEIGLFPSNHVAPVD	20	NA	-0.251085	0.120018	0.0978593	0.0121965
1	Abundance	KYAQALFNFDPQEEGELSFSQGDFIHLMESSNPNWWKGSCNGQTGMFPRNYVAHLD	17	NA	-1.2418	0.219294	-0.00281941	0.0222851
1	Abundance	KYAQALFNFDPQEEGELSFSQGDFIHLMESSNPNWWKGSCNGQTGMFPRNYVAHVN	15	NA	-1.04409	0.212377	0.0172721	0.0215822
1	Abundance	KYAQALFNFDPQEEGELSFSQGDFIHLMESSNPNWWKGSCNGQTGMFPRNYVAHVD	16	NA	-0.948026	0.0400665	0.0270346	0.00407164
1	Abundance	KYAQALFNFDPQEEGELSFSQGDFIHLMDNSDPNWWKGACHGQTGLFPSNYVAPLN	12	NA	-0.689864	0.0930157	0.0532696	0.00945245
1	Abundance	KYAQALFNFDPQEEGELSFSQGDFIHVMDNSNPNWWEGACNGQIGMFPRSYVTPVN	12	NA	-1.30348	0.0965785	-0.00908755	0.00981452
1	Abundance	KYAQALFNFDPQEEGELSFSQGDFIHVLDSSNANWWEGSCHGEIGLFPSNHVAHLD	22	NA	-1.02348	0.112374	0.0193669	0.0114197
1	Abundance	KYAQALFNFDPQEEGELSFSQGDFILVLESSNANWWKGSCHGETGMFPRSYVAPLD	19	NA	-0.462696	0.0948604	0.0763549	0.00963991
1	Abundance	KYAQALFNFDPQEEGELSFSQGDFILVLESSDPNWWKGSCNGETGMFPSNHVTHLD	19	NA	-0.276961	0.0704691	0.0952297	0.00716122
1	Abundance	KYAQALFNFDPQEEGELSFSRGELIHLLDSSNPNWWKGSCHGQIGLFPRSHVTPLN	18	NA	-0.708717	0.14584	0.0513537	0.0148206
1	Abundance	KYAQALFNFDPQEEGELSFSRGELIHLLDSSNPNWWKGSCHGQIGLFPRSHVTPLD	19	NA	-0.863898	0.0410826	0.0355839	0.0041749
1	Abundance	KYAQALFNFDPQEEGELSFSRGELIHVLENSNANWWKGACNGQIGLFPSNHVAPVD	19	NA	-1.14307	0.129187	0.00721375	0.0131283
1	Abundance	KYAQALFNFDPQEEGELSFSRGELILLLDNSNANWWKGSCNGQIGLFPSNYVAHLN	21	NA	-1.37142	0.064658	-0.0159917	0.00657068
1	Abundance	KYAQALFNFDPQEEGELSFSRGELILLLDNSDANWWKGSCHGQIGMFPSNHVAHVD	19	NA	-0.118206	0.0877006	0.111363	0.00891232
1	Abundance	KYAQALFNFDPQEEGELSFSRGELILLLDSSNPNWWKGSCNGQIGMFPSNYVAHVD	20	NA	-0.075242	0.0399754	0.115729	0.00406238
1	Abundance	KYAQALFNFDPQEEGELSFSRGEFIHLLENSNANWWEGACHGETGMFPRNYVAHLD	18	NA	-1.59648	0.209016	-0.038863	0.0212407
1	Abundance	KYAQALFNFDPQEEGELSFSRGEFIHVLDSSNANWWEGSCNGETGMFPRNHVAHLN	19	NA	-1.42791	0.272248	-0.0217327	0.0276665
1	Abundance	KYAQALFNFDPQEEGELSFSRGEFILLMENSNANWWKGACHGQTGLFPSSHVTHVD	18	NA	-1.02688	0.167789	0.0190209	0.0170511
1	Abundance	KYAQALFNFDPQEEGELSFSRGEFILLMENSDANWWEGSCHGQIGMFPSSYVTHLN	18	NA	-1.10956	0.346793	0.0106194	0.0352419
1	Abundance	KYAQALFNFDPQEEGELSFSRGEFILVMENSNANWWEGACHGQIGLFPRSHVTHLD	19	NA	-1.34366	0.0445435	-0.0131705	0.0045266
1	Abundance	KYAQALFNFDPQEEGELSFSRGEFILVLENSDANWWKGSCHGQTGMFPSSHVAHVD	18	NA	-0.305729	0.0749616	0.0923063	0.00761776
1	Abundance	KYAQALFNFDPQEEGELSFSRGDLIHVMENSNANWWKGACNGQIGLFPRSHVAHVN	17	NA	-1.28504	0.143232	-0.00721386	0.0145556
1	Abundance	KYAQALFNFDPQEEGELSFSRGDLILVLESSNPNWWKGACHGQTGLFPSNHVTPVD	16	NA	-0.359078	0.113755	0.0868847	0.01156
1	Abundance	KYAQALFNFDPQEEGELSFSRGDLILVLESSDPNWWKGSCHGEIGLFPRNHVTPVD	17	NA	-0.113626	0.0993818	0.111828	0.0100994
1	Abundance	KYAQALFNFDPQEEGELSFSRGDFIHLLDNSNANWWKGSCHGETGLFPRNHVAHVN	16	NA	-1.06578	0.0502641	0.0150682	0.00510795
1	Abundance	KYAQALFNFDPQEEGELSFSRGDFIHVMDSSNANWWKGSCNGQIGLFPRSYVAPLD	17	NA	-0.426539	0.114257	0.0800293	0.011611
1	Abundance	KYAQALFNFDPQEEGELSFSRGDFIHVMDSSDPNWWKGSCHGETGMFPRNYVAHLN	12	NA	-1.32781	0.0693284	-0.0115597	0.0070453
1	Abundance	KYAQALFNFDPQEEGELSFSRGDFIHVLENSNANWWKGACHGQTGLFPSSYVTHVD	15	NA	-0.812674	0.14793	0.0407894	0.015033
1	Abundance	KYAQALFNFDPQEEGELSFSRGDFILLMENSDANWWEGSCNGQIGMFPRSYVAPVN	16	NA	-1.28564	0.0679744	-0.00727471	0.0069077
1	Abundance	KYAQALFNFDPQEEGELSFSRGDFILLMESSNPNWWKGSCHGQIGLFPRNYVAHVN	16	NA	-1.2857	0.294144	-0.00728053	0.0298915
1	Abundance	KYAQALFNFDPQEEGELSFSRGDFILLMDNSNANWWEGSCNGETGMFPSSYVAPVN	17	NA	-0.885561	0.174813	0.0333825	0.0177649
1	Abundance	KYAQALFNFDPQEEGELSFSRGDFILLLENSDANWWKGSCHGQTGMFPSNYVTHLN	15	NA	-0.397761	0.125997	0.0829537	0.012804
1	Abundance	KYAQALFNFDPQEEGELSFSRGDFILVLESSDANWWKGSCHGQIGLFPRSYVTHLD	18	NA	-0.330802	0.12339	0.0897583	0.0125392
1	Abundance	KYAQALFNFDPQEEGELSFRQGELIHLLENSNPNWWEGSCNGQTGMFPSNYVAHVN	18	NA	-1.34811	0.117178	-0.0136227	0.0119079
1	Abundance	KYAQALFNFDPQEEGELSFRQGELIHLLDNSDANWWEGSCNGEIGMFPRNHVTHLD	20	NA	-1.20279	0.176851	0.00114524	0.017972
1	Abundance	KYAQALFNFDPQEEGELSFRQGELIHVMESSDPNWWKGACNGETGMFPSSHVAHLN	18	NA	-0.601926	0.093685	0.0622061	0.00952047
1	Abundance	KYAQALFNFDPQEEGELSFRQGELIHVMESSDPNWWKGACNGETGMFPSSHVAHLD	19	NA	-0.473401	0.0371161	0.075267	0.00377182
1	Abundance	KYAQALFNFDPQEEGELSFRQGELIHVMESSDPNWWKGACNGETGMFPSSHVAHVD	18	NA	-0.179979	0.108312	0.105085	0.0110069
1	Abundance	KYAQALFNFDPQEEGELSFRQGELIHVMESSDPNWWKGACNGETGMFPSSHVAPLD	18	NA	-0.453843	0.125274	0.0772546	0.0127306
1	Abundance	KYAQALFNFDPQEEGELSFRQGELIHVMESSDANWWEGSCHGQIGLFPRNYVAHVN	17	NA	-1.18087	0.340739	0.00337296	0.0346266
1	Abundance	KYAQALFNFDPQEEGELSFRQGELIHVLESSDPNWWEGACNGQIGLFPRNHVAPVD	18	NA	-0.626274	0.110018	0.0597317	0.0111803
1	Abundance	KYAQALFNFDPQEEGELSFRQGELILLMESSNPNWWKGSCHGEIGLFPRNHVAHLN	21	NA	-1.37459	0.0465786	-0.016314	0.00473342
1	Abundance	KYAQALFNFDPQEEGELSFRQGELILLMESSNPNWWKGSCHGEIGLFPRNHVAHLD	22	NA	-1.36458	0.148214	-0.015297	0.0150618
1	Abundance	KYAQALFNFDPQEEGELSFRQGELILLMESSDANWWEGSCHGEIGMFPRSHVTPLN	20	NA	-0.825936	0.179742	0.0394417	0.0182658
1	Abundance	KYAQALFNFDPQEEGELSFRQGELILLLDNSNPNWWKGACHGQTGLFPSNHVTPLN	16	NA	-0.258585	0.0980595	0.0970971	0.00996501
1	Abundance	KYAQALFNFDPQEEGELSFRQGELILLLDNSDANWWKGACNGETGMFPRSHVAHVD	19	NA	-0.816888	0.0416445	0.0403611	0.004232
1	Abundance	KYAQALFNFDPQEEGELSFRQGELILVMENSDPNWWKGSCNGQIGLFPRNHVAPVD	17	NA	-0.578498	0.0599739	0.0645868	0.00609467
1	Abundance	KYAQALFNFDPQEEGELSFRQGELILVMDSSNANWWEGACNGQTGLFPRSYVAPLN	18	NA	-0.542914	0.0446371	0.068203	0.00453612
1	Abundance	KYAQALFNFDPQEEGELSFRQGELILVMDSSNANWWEGACNGQTGLFPRSYVAPLD	19	NA	-0.632087	0.170086	0.059141	0.0172845
1	Abundance	KYAQALFNFDPQEEGELSFRQGELILVMDSSDANWWKGACNGQTGLFPSNHVAHLN	18	NA	-0.36496	0.0956763	0.0862871	0.00972283
1	Abundance	KYAQALFNFDPQEEGELSFRQGEFIHLMESSDPNWWKGSCHGEIGMFPRSHVAHLD	19	NA	-1.40378	0.0991314	-0.0192804	0.0100739
1	Abundance	KYAQALFNFDPQEEGELSFRQGEFIHLMDSSDPNWWKGACHGQTGMFPRSYVAPLN	12	NA	-0.668587	0.102876	0.0554318	0.0104545
1	Abundance	KYAQALFNFDPQEEGELSFRQGEFIHLLDNSNPNWWEGACNGEIGLFPRNYVTHLD	18	NA	-1.35123	0.0522464	-0.0139395	0.00530939
1	Abundance	KYAQALFNFDPQEEGELSFRQGEFIHVMENSDANWWKGSCHGQIGLFPRSHVAHLD	18	NA	-0.504613	0.0918772	0.0720952	0.00933675
1	Abundance	KYAQALFNFDPQEEGELSFRQGEFIHVMESSNANWWEGSCNGQIGLFPSSYVAPVD	20	NA	-0.987724	0.11884	0.0230005	0.0120767
1	Abundance	KYAQALFNFDPQEEGELSFRQGEFIHVMESSDANWWEGACHGEIGMFPSSYVAHLN	18	NA	-1.33694	0.0495987	-0.0124877	0.00504032
1	Abundance	KYAQALFNFDPQEEGELSFRQGEFIHVMESSDANWWEGACHGEIGMFPSSYVAHLD	19	NA	-1.29552	0.221512	-0.00827879	0.0225105
1	Abundance	KYAQALFNFDPQEEGELSFRQGEFIHVMDNSDPNWWKGACHGETGMFPSSHVTHLD	14	NA	-0.386169	0.0968594	0.0841317	0.00984306
1	Abundance	KYAQALFNFDPQEEGELSFRQGEFIHVLESSNANWWKGSCNGQTGLFPRSHVTHVN	18	NA	-1.19826	0.063342	0.00160498	0.00643695
1	Abundance	KYAQALFNFDPQEEGELSFRQGEFIHVLESSDANWWKGSCNGQTGMFPRNYVTPVD	14	NA	-0.196757	0.107268	0.10338	0.0109008
1	Abundance	KYAQALFNFDPQEEGELSFRQGEFILVMDSSNANWWEGACNGQIGLFPRNHVAHVN	18	NA	-1.07289	0.238671	0.0143458	0.0242543
1	Abundance	KYAQALFNFDPQEEGELSFRQGEFILVLDNSDANWWEGACHGQTGMFPRNYVTHLN	13	NA	-0.790476	0.161182	0.0430452	0.0163797
1	Abundance	KYAQALFNFDPQEEGELSFRQGDLIHLLENSNPNWWKGSCHGQIGLFPRSHVAPLN	18	NA	-0.835613	0.0467077	0.0384582	0.00474654
1	Abundance	KYAQALFNFDPQEEGELSFRQGDLIHLLENSNPNWWKGSCHGQIGLFPRSHVAPLD	19	NA	-1.00237	0.176946	0.0215124	0.0179816
1	Abundance	KYAQALFNFDPQEEGELSFRQGDLIHVMENSNPNWWEGACHGQIGMFPRNHVTHVN	13	NA	-1.37483	0.135843	-0.0163382	0.0138046
1	Abundance	KYAQALFNFDPQEEGELSFRQGDLIHVLESSNPNWWEGACNGEIGLFPSNYVTPVD	18	NA	-0.22092	0.03998	0.100925	0.00406285
1	Abundance	KYAQALFNFDPQEEGELSFRQGDFIHLMESSNANWWKGSCHGQTGLFPRNHVAPLN	16	NA	-1.38939	0.0639888	-0.0178181	0.00650268
1	Abundance	KYAQALFNFDPQEEGELSFRQGDFIHLMDSSNPNWWEGSCNGETGMFPRSHVTHLD	18	NA	-1.2705	0.0811208	-0.00573548	0.00824367
1	Abundance	KYAQALFNFDPQEEGELSFRQGDFIHLLESSDANWWEGSCHGQIGLFPRNYVAHLD	19	NA	-1.17113	0.29276	0.0043626	0.0297509
1	Abundance	KYAQALFNFDPQEEGELSFRQGDFILVMDNSDPNWWEGACHGQIGMFPSSHVTHLD	15	NA	-0.211889	0.0720633	0.101842	0.00732323
1	Abundance	KYAQALFNFDPQEEGELSFRQGDFILVLENSNPNWWEGSCNGETGLFPRSYVAPLD	19	NA	-0.890726	0.132033	0.0328576	0.0134175
1	Abundance	KYAQALFNFDPQEEGELSFRQGDFILVLESSDPNWWKGSCNGETGMFPRSYVTPLN	15	NA	-0.0408847	0.0869232	0.11922	0.00883333
1	Abundance	KYAQALFNFDPQEEGELSFRQGDFILVLESSDANWWEGSCNGEIGLFPRSHVTHVD	21	NA	-0.77746	0.140821	0.0443679	0.0143105
1	Abundance	KYAQALFNFDPQEEGELSFRQGDFILVLDSSDANWWKGSCNGETGLFPRNYVAHLD	18	NA	-0.451826	0.12177	0.0774595	0.0123746
1	Abundance	KYAQALFNFDPQEEGELSFRRGELIHLMESSDPNWWKGSCHGQTGLFPSNHVTPVD	15	NA	-0.492553	0.148063	0.0733208	0.0150465
1	Abundance	KYAQALFNFDPQEEGELSFRRGELIHVMESSDPNWWEGACHGETGLFPRSHVTPVD	15	NA	-1.05249	0.043313	0.016419	0.00440156
1	Abundance	KYAQALFNFDPQEEGELSFRRGELIHVMESSDPNWWEGSCNGQIGLFPRSHVAPLN	18	NA	-0.6667	0.14732	0.0556235	0.0149709
1	Abundance	KYAQALFNFDPQEEGELSFRRGELIHVMESSDPNWWEGSCNGQIGLFPRSHVAPLD	19	NA	-0.663831	0.0394992	0.0559151	0.00401399
1	Abundance	KYAQALFNFDPQEEGELSFRRGELILLMDNSDANWWKGACNGQIGMFPRSHVAHVD	17	NA	-0.538958	0.0467133	0.068605	0.0047471
1	Abundance	KYAQALFNFDPQEEGELSFRRGELILLLENSDANWWEGSCHGQIGLFPSSYVAPVD	20	NA	-1.10212	0.0555035	0.0113754	0.00564038
1	Abundance	KYAQALFNFDPQEEGELSFRRGEFIHLLDNSDPNWWKGACHGQIGLFPSNHVAHVN	14	NA	-0.599042	0.0849465	0.0624992	0.00863245
1	Abundance	KYAQALFNFDPQEEGELSFRRGEFIHVMENSDANWWEGSCHGETGMFPSSHVTHVN	15	NA	-1.12751	0.143977	0.00879552	0.0146313
1	Abundance	KYAQALFNFDPQEEGELSFRRGEFIHVLDNSNPNWWKGSCNGQIGMFPRSHVAPVN	14	NA	-0.272943	0.131189	0.095638	0.0133318
1	Abundance	KYAQALFNFDPQEEGELSFRRGEFILLMENSDANWWKGACNGQTGMFPRNYVTPVD	12	NA	-0.376587	0.0949688	0.0851055	0.00965093
1	Abundance	KYAQALFNFDPQEEGELSFRRGEFILLLDSSNANWWKGSCNGQTGLFPSNYVAPVN	17	NA	-0.272088	0.0538443	0.0957249	0.00547177
1	Abundance	KYAQALFNFDPQEEGELSFRRGEFILLLDSSDPNWWKGSCNGQTGLFPRSHVAPLD	18	NA	-0.392186	0.100626	0.0835203	0.0102258
1	Abundance	KYAQALFNFDPQEEGELSFRRGEFILVMESSNPNWWKGSCNGETGLFPRSYVAHVD	18	NA	-1.24168	0.166546	-0.00280744	0.0169247
1	Abundance	KYAQALFNFDPQEEGELSFRRGEFILVMDNSDANWWKGSCNGQIGMFPRSHVAHVN	15	NA	-1.13246	0.0441346	0.00829219	0.00448505
1	Abundance	KYAQALFNFDPQEEGELSFRRGEFILVMDNSDANWWKGSCNGQIGMFPRSHVAHVD	16	NA	-1.04744	0.182181	0.0169324	0.0185136
1	Abundance	KYAQALFNFDPQEEGELSFRRGEFILVLESSNPNWWKGACNGQIGMFPSNHVAHLD	19	NA	-0.425164	0.13554	0.080169	0.0137738
1	Abundance	KYAQALFNFDPQEEGELSFRRGEFILVLDNSNANWWKGACHGEIGMFPSNYVAHLD	17	NA	-0.436938	0.0479202	0.0789725	0.00486976
1	Abundance	KYAQALFNFDPQEEGELSFRRGDLIHLLDNSNANWWKGSCHGQIGLFPRSHVAHLD	19	NA	-1.13031	0.123605	0.00851031	0.012561
1	Abundance	KYAQALFNFDPQEEGELSFRRGDLIHVLENSNANWWKGACNGETGLFPRNHVAHLN	17	NA	-1.33997	0.0448667	-0.0127954	0.00455945
1	Abundance	KYAQALFNFDPQEEGELSFRRGDLIHVLENSNANWWKGACNGETGLFPRNHVAHLD	18	NA	-1.24472	0.149474	-0.0031162	0.0151899
1	Abundance	KYAQALFNFDPQEEGELSFRRGDLILLMDNSNANWWEGACHGQIGMFPSSHVAPLD	18	NA	-0.469946	0.129211	0.0756181	0.0131307
1	Abundance	KYAQALFNFDPQEEGELSFRRGDLILLMDSSNANWWEGACNGQIGLFPRSYVTPVD	17	NA	-0.540328	0.0978604	0.0684657	0.00994478
1	Abundance	KYAQALFNFDPQEEGELSFRRGDLILVMESSDPNWWEGACNGETGMFPSSHVTPLD	17	NA	0.0273422	0.107682	0.126154	0.0109428
1	Abundance	KYAQALFNFDPQEEGELSFRRGDLILVLENSNANWWKGACHGEIGLFPRNHVAHLD	19	NA	-1.12591	0.0447042	0.00895736	0.00454294
1	Abundance	KYAQALFNFDPQEEGELSFRRGDLILVLENSDPNWWEGSCNGEIGLFPSSYVAHVN	19	NA	-0.459367	0.10867	0.0766932	0.0110433
1	Abundance	KYAQALFNFDPQEEGELSFRRGDFIHLMDNSNANWWKGSCHGEIGLFPSNYVAHLN	16	NA	-1.07715	0.256703	0.0139126	0.0260867
1	Abundance	KYAQALFNFDPQEEGELSFRRGDFIHVMENSNANWWKGSCNGETGLFPSSYVTPLD	16	NA	-0.482279	0.0446335	0.0743648	0.00453576
1	Abundance	KYAQALFNFDPQEEGELSFRRGDFIHVMENSNANWWKGSCHGQIGMFPRSHVAHLD	16	NA	-1.19899	0.0614806	0.0015313	0.00624779
1	Abundance	KYAQALFNFDPQEEGELSFRRGDFIHVLENSNANWWEGACHGQIGMFPSSHVAHVD	17	NA	-1.55927	0.483757	-0.0350814	0.0491604
1	Abundance	KYAQALFNFDPQEEGELSFRRGDFILLLDSSDPNWWKGSCHGEIGLFPRNHVAHVD	17	NA	-0.304181	0.0384458	0.0924636	0.00390695
1	Abundance	KYAQALFNFDPQEEGELSFRRGDFILVMESSNPNWWKGACHGEIGMFPSSHVTPLN	15	NA	-1.41884	0.469794	-0.02081	0.0477415
1	Abundance	KYAQALFNFDPQEEGELSFRRGDFILVMESSNPNWWEGACNGEIGMFPRSYVTPLD	16	NA	-0.819171	0.162644	0.0401292	0.0165282
1	Abundance	KYAQALFNFDPQEEGELSFRRGDFILVMDSSDANWWEGSCNGETGMFPRNYVTPLD	14	NA	-0.401826	0.0450712	0.0825407	0.00458023
1	Abundance	KYAQALFNFDPQEEGELSFRRGDFILVLESSNANWWEGACNGETGMFPSSHVAPLN	19	NA	-0.22823	0.081161	0.100182	0.00824775
1	Abundance	KYAQALFNFDPQEEGELGFSQGELIHVMDNSDANWWKGACNGETGLFPRNHVAPVN	14	NA	-1.1346	0.224389	0.008075	0.0228029
1	Abundance	KYAQALFNFDPQEEGELGFSQGELILLLENSDPNWWKGACHGQIGLFPSSYVTHVN	17	NA	-0.809046	0.0692529	0.041158	0.00703763
1	Abundance	KYAQALFNFDPQEEGELGFSQGELILLLDNSDPNWWEGSCNGEIGMFPSSHVAPVD	21	NA	-0.184441	0.0996779	0.104632	0.0101295
1	Abundance	KYAQALFNFDPQEEGELGFSQGELILLLDSSDANWWEGACHGQIGLFPRNHVTHLN	19	NA	-1.16517	0.22101	0.00496755	0.0224595
1	Abundance	KYAQALFNFDPQEEGELGFSQGEFIHLLESSNANWWKGSCNGETGMFPSNHVTPVN	18	NA	-1.3163	0.106312	-0.0103899	0.0108037
1	Abundance	KYAQALFNFDPQEEGELGFSQGEFIHVMENSDANWWEGSCHGQIGLFPRNYVAPLD	16	NA	-1.16173	0.189613	0.00531776	0.0192688
1	Abundance	KYAQALFNFDPQEEGELGFSQGEFIHVMESSNANWWKGACHGQIGMFPRSYVTHVN	14	NA	-1.3858	0.13094	-0.017453	0.0133064
1	Abundance	KYAQALFNFDPQEEGELGFSQGEFIHVLENSNANWWEGSCNGETGLFPRSHVTPVD	19	NA	-1.21749	0.120124	-0.000349376	0.0122073
1	Abundance	KYAQALFNFDPQEEGELGFSQGEFIHVLENSDANWWKGACHGEIGMFPRNYVTHVD	14	NA	-1.22945	0.180533	-0.00156466	0.0183462
1	Abundance	KYAQALFNFDPQEEGELGFSQGEFIHVLESSNANWWKGSCNGQTGMFPSSHVAPLD	20	NA	-0.277158	0.129932	0.0952096	0.0132039
1	Abundance	KYAQALFNFDPQEEGELGFSQGEFILVLENSNANWWEGACHGQIGMFPRSHVTPLD	18	NA	-1.33151	0.108073	-0.0119359	0.0109826
1	Abundance	KYAQALFNFDPQEEGELGFSQGEFILVLESSNANWWEGSCHGEIGLFPSSHVTHVD	23	NA	-1.426	0.197834	-0.0215379	0.0201043
1	Abundance	KYAQALFNFDPQEEGELGFSQGEFILVLDSSDPNWWKGSCHGQTGLFPRSHVAPLN	16	NA	-0.180563	0.115005	0.105026	0.011687
1	Abundance	KYAQALFNFDPQEEGELGFSQGDLIHLMESSDPNWWKGSCHGQIGLFPSSHVAPLN	18	NA	-0.28054	0.0478489	0.094866	0.00486251
1	Abundance	KYAQALFNFDPQEEGELGFSQGDLIHLLENSDPNWWKGSCNGQIGLFPSSYVTPVD	17	NA	-0.160752	0.123037	0.107039	0.0125032
1	Abundance	KYAQALFNFDPQEEGELGFSQGDLIHLLESSNANWWKGSCHGQTGMFPSNHVAHLN	19	NA	-1.20469	0.246187	0.000952146	0.0250181
1	Abundance	KYAQALFNFDPQEEGELGFSQGDLIHVLENSNANWWKGACHGEIGMFPSSHVAHLD	20	NA	-0.0754022	0.068462	0.115713	0.00695726
1	Abundance	KYAQALFNFDPQEEGELGFSQGDLIHVLDSSNANWWEGACNGEIGLFPRSHVAHLD	22	NA	-0.858806	0.0957709	0.0361014	0.00973245
1	Abundance	KYAQALFNFDPQEEGELGFSQGDLILLLDNSDPNWWKGACHGQTGLFPSSHVTHLD	17	NA	-0.0731925	0.0715065	0.115937	0.00726664
1	Abundance	KYAQALFNFDPQEEGELGFSQGDLILLLDSSDANWWKGACHGETGLFPSSHVAPVN	18	NA	-0.0652846	0.104493	0.116741	0.0106188
1	Abundance	KYAQALFNFDPQEEGELGFSQGDLILVMDNSDPNWWKGSCNGQTGMFPSSHVTHLD	16	NA	0.30206	0.0512214	0.154071	0.00520523
1	Abundance	KYAQALFNFDPQEEGELGFSQGDFIHLMESSNPNWWKGSCNGQTGMFPRNYVAHVD	15	NA	-0.910923	0.174665	0.0308051	0.0177499
1	Abundance	KYAQALFNFDPQEEGELGFSQGDFIHLMESSNANWWEGSCHGQIGMFPSSHVAPLN	19	NA	-1.11331	0.209118	0.010238	0.021251
1	Abundance	KYAQALFNFDPQEEGELGFSQGDFIHLMESSNANWWEGSCHGQIGMFPSSHVAPLD	20	NA	-1.27794	0.0450484	-0.00649241	0.00457791
1	Abundance	KYAQALFNFDPQEEGELGFSQGDFIHLMDSSDPNWWEGSCNGQTGLFPRSHVAHVD	17	NA	-1.28681	0.336098	-0.00739383	0.034155
1	Abundance	KYAQALFNFDPQEEGELGFSQGDFIHLLDNSDPNWWKGSCHGETGLFPSSHVAPVD	16	NA	-0.543911	0.0705032	0.0681016	0.00716468
1	Abundance	KYAQALFNFDPQEEGELGFSQGDFIHVMENSDANWWEGACNGQIGMFPRSHVAHLD	17	NA	-1.44849	0.467291	-0.0238235	0.0474871
1	Abundance	KYAQALFNFDPQEEGELGFSQGDFIHVMDSSNANWWKGSCNGQIGMFPSSYVAHVN	16	NA	-0.375371	0.0401262	0.085229	0.00407771
1	Abundance	KYAQALFNFDPQEEGELGFSQGDFIHVMDSSNANWWKGSCNGQIGMFPSSYVAHVD	17	NA	-0.326573	0.134039	0.090188	0.0136214
1	Abundance	KYAQALFNFDPQEEGELGFSQGDFIHVLESSNANWWKGACHGEIGMFPRSHVAPVD	17	NA	-0.313834	0.0462577	0.0914826	0.0047008
1	Abundance	KYAQALFNFDPQEEGELGFSQGDFILLLDNSDANWWKGACNGQTGLFPSSYVAHLN	17	NA	-0.267016	0.116396	0.0962403	0.0118284
1	Abundance	KYAQALFNFDPQEEGELGFSQGDFILVMENSNANWWKGSCNGQTGLFPRNYVAHLD	17	NA	-0.828512	0.175253	0.0391799	0.0178096
1	Abundance	KYAQALFNFDPQEEGELGFSQGDFILVMESSNPNWWKGACNGQIGLFPSNHVAPLD	18	NA	-0.624836	0.124606	0.0598779	0.0126627
1	Abundance	KYAQALFNFDPQEEGELGFSRGELIHLLDNSNPNWWKGSCNGEIGLFPRSHVAHVD	20	NA	-0.914822	0.187441	0.0304089	0.0190482
1	Abundance	KYAQALFNFDPQEEGELGFSRGELIHLLDNSDANWWKGACNGQIGLFPSSYVTPLD	17	NA	-0.206761	0.0701274	0.102364	0.0071265
1	Abundance	KYAQALFNFDPQEEGELGFSRGELIHVMENSDANWWKGSCNGEIGLFPRSHVAPVD	18	NA	-0.46522	0.113984	0.0760984	0.0115833
1	Abundance	KYAQALFNFDPQEEGELGFSRGELIHVMDNSDANWWKGSCHGQIGLFPRNHVAPVD	14	NA	-0.690308	0.119485	0.0532245	0.0121423
1	Abundance	KYAQALFNFDPQEEGELGFSRGELILLLDNSNPNWWEGACNGQIGLFPRSYVTPLN	17	NA	-0.726811	0.108124	0.0495149	0.0109878
1	Abundance	KYAQALFNFDPQEEGELGFSRGEFIHLMESSDPNWWEGACHGEIGLFPRSHVAHLN	18	NA	-1.487	0.337023	-0.0277368	0.034249
1	Abundance	KYAQALFNFDPQEEGELGFSRGEFIHLLENSNANWWEGACHGETGMFPRNYVAHLD	17	NA	-1.4218	0.194355	-0.0211117	0.0197508
1	Abundance	KYAQALFNFDPQEEGELGFSRGEFIHVLDSSDPNWWEGSCHGQTGMFPSSHVTPVD	14	NA	-0.0235633	0.0462372	0.120981	0.00469872
1	Abundance	KYAQALFNFDPQEEGELGFSRGEFILLMESSNPNWWEGSCHGQTGMFPRSHVAPVD	17	NA	-1.54755	0.335607	-0.0338898	0.0341051
1	Abundance	KYAQALFNFDPQEEGELGFSRGEFILLMESSDANWWEGACNGQTGMFPRSHVTPVD	16	NA	-1.10956	0.346793	0.0106194	0.0352419
[truncated: 426,173+ more rows]
