# Supplementary material for: The genetic architecture of protein stability
Source: Nature. 2024 Sep 25;634(8035):995–1003. doi: 10.1038/s41586-024-07966-0 (PMC11499273; doi:10.1038/s41586-024-07966-0)
Supplement: Supplementary file 7 — Inferred free energy changes and associated annotations for all experiments [file 41586_2024_7966_MOESM7_ESM.xlsx]

## Sheet: README
Column name	Description
library	Library name
id	Variant identifier (construct numbering; WT=Wild-type)
id_ref	Reference variant identifier (PDB numbering; WT=Wild-type)
Pos	Amino acid residue position (contruct numbering)
Pos_ref	Reference amino acid residue position (PDB numbering)
trait_name	Biophysical trait (Binding/Folding)
mean_kcal/mol	Inferred change in free energy
std_kcal/mol	Standard deviation of inferred change in free energy
ci95_kcal/mol	95% confidence intervals of inferred change in free energy
coef_order	Coefficient order
conf	Coefficient 95% confidence interval < 1kcal/mol (TRUE/FALSE)
scHAmin_ligand	Minimal side chain heavy atom distance to ligand residues
RSASA	Mutated residue relative solvent accessible surface area
SS	Mutated residue secondary structure element (sheet=beta strand/alpha=alpha helix/NA=remainder)
anno_ligand	Mutated residue annotation w.r.t. ligand binding interface (binding_interface, second_shell, adjacent, distal)
Pos_class	Position class (core=RSASA<0.25/binding_interface=ligand distance<5Å/surface=RSASA≥0.25)
Pos1_class	Position class of first mutated residue in pair (core=RSASA<0.25/binding_interface=ligand distance<5Å/surface=RSASA≥0.25)
Pos2_class	Position class of second mutated residue in pair (core=RSASA<0.25/binding_interface=ligand distance<5Å/surface=RSASA≥0.25)
SS1	First mutated residue secondary structure element (sheet=beta strand/alpha=alpha helix/NA=remainder)
SS2	Second mutated residue secondary structure element (sheet=beta strand/alpha=alpha helix/NA=remainder)
scHAmin_ligand1	Minimal side chain heavy atom distance to ligand residues of first mutated residue in pair
scHAmin_ligand2	Minimal side chain heavy atom distance to ligand residues of second mutated residue in pair
scHAmin	Minimal side chain heavy atom distance between pairs of mutated residues
WT_hbbb	GetContacts: Hydrogen bonds: backbone to backbone
WT_hbsb	GetContacts: Hydrogen bonds: side-chain to backbone
WT_hbss	GetContacts: Hydrogen bonds: side-chain to side-chain
WT_pc	GetContacts: Pi-cation
WT_ps	GetContacts: Pi-stacking
WT_sb	GetContacts: Salt bridge
WT_vdw	GetContacts: van der Waals
WT_contacts	GetContacts: total
backbone	Separation distance between residues in the primary sequence

## Sheet: TableS5
library	id	id_ref	Pos	Pos_ref	trait_name	mean_kcal/mol	std_kcal/mol	ci95_kcal/mol	coef_order	conf	scHAmin_ligand	RSASA	SS	anno_ligand	Pos_class	Pos1_class	Pos2_class	SS1	SS2	scHAmin_ligand1	scHAmin_ligand2	scHAmin	WT_hbbb	WT_hbsb	WT_hbss	WT_pc	WT_ps	WT_sb	WT_vdw	WT_contacts	backbone
1	WT	WT			Folding	-0.425289	0.0391156	0.153333	0	TRUE	NA	NA	NA	NA	NA	NA	NA	NA	NA	NA	NA	NA	NA	NA	NA	NA	NA	NA	NA	NA	NA
1	T1K	T1K	1	1	Folding	0.0784145	0.0317384	0.124414	1	TRUE	15.7368	0.61	NA	distal	surface	NA	NA	NA	NA	NA	NA	NA	NA	NA	NA	NA	NA	NA	NA	NA	NA
1	D10E	D10E	10	10	Folding	-0.071009	0.0211261	0.0828143	1	TRUE	7.32922	0.79	NA	second_shell	surface	NA	NA	NA	NA	NA	NA	NA	NA	NA	NA	NA	NA	NA	NA	NA	NA
1	P11A	P11A	11	11	Folding	0.0274965	0.0339877	0.133232	1	TRUE	6.30798	0.41	NA	second_shell	surface	NA	NA	NA	NA	NA	NA	NA	NA	NA	NA	NA	NA	NA	NA	NA	NA
1	Q12E	Q12E	12	12	Folding	0.161928	0.0255985	0.100346	1	TRUE	3.39861	0.77	NA	binding_interface	binding_interface	NA	NA	NA	NA	NA	NA	NA	NA	NA	NA	NA	NA	NA	NA	NA	NA
1	D14E	D14E	14	14	Folding	-0.0713338	0.0286934	0.112478	1	TRUE	6.99387	0.99	NA	adjacent	surface	NA	NA	NA	NA	NA	NA	NA	NA	NA	NA	NA	NA	NA	NA	NA	NA
1	G18S	G18S	18	18	Folding	0.098282	0.0233485	0.0915262	1	TRUE	9.73295	0.43	NA	second_shell	surface	NA	NA	NA	NA	NA	NA	NA	NA	NA	NA	NA	NA	NA	NA	NA	NA
1	Y2F	Y2F	2	2	Folding	0.107906	0.0177597	0.0696182	1	TRUE	18.9328	0.51	sheet	distal	surface	NA	NA	NA	NA	NA	NA	NA	NA	NA	NA	NA	NA	NA	NA	NA	NA
1	R20S	R20S	20	20	Folding	0.146397	0.018027	0.0706657	1	TRUE	11.5199	0.72	NA	distal	surface	NA	NA	NA	NA	NA	NA	NA	NA	NA	NA	NA	NA	NA	NA	NA	NA
1	R21Q	R21Q	21	21	Folding	-0.230707	0.0190808	0.0747966	1	TRUE	7.21884	0.71	NA	distal	surface	NA	NA	NA	NA	NA	NA	NA	NA	NA	NA	NA	NA	NA	NA	NA	NA
1	D23E	D23E	23	23	Folding	0.200811	0.0361258	0.141613	1	TRUE	13.9005	0.18	NA	distal	core	NA	NA	NA	NA	NA	NA	NA	NA	NA	NA	NA	NA	NA	NA	NA	NA
1	F24L	F24L	24	24	Folding	-0.347021	0.0334018	0.130935	1	TRUE	17.4226	0.51	sheet	distal	surface	NA	NA	NA	NA	NA	NA	NA	NA	NA	NA	NA	NA	NA	NA	NA	NA
1	H26L	H26L	26	26	Folding	-0.127145	0.0226772	0.0888946	1	TRUE	16.6231	0.42	sheet	distal	surface	NA	NA	NA	NA	NA	NA	NA	NA	NA	NA	NA	NA	NA	NA	NA	NA
1	V27L	V27L	27	27	Folding	0.135701	0.0265984	0.104266	1	TRUE	11.625	0.11	sheet	distal	core	NA	NA	NA	NA	NA	NA	NA	NA	NA	NA	NA	NA	NA	NA	NA	NA
1	M28L	M28L	28	28	Folding	-0.236713	0.0126394	0.0495465	1	TRUE	11.9162	0.62	sheet	distal	surface	NA	NA	NA	NA	NA	NA	NA	NA	NA	NA	NA	NA	NA	NA	NA	NA
1	D29E	D29E	29	29	Folding	0.365427	0.0379428	0.148736	1	TRUE	7.43103	0.41	sheet	second_shell	surface	NA	NA	NA	NA	NA	NA	NA	NA	NA	NA	NA	NA	NA	NA	NA	NA
1	V3A	V3A	3	3	Folding	0.334138	0.0187103	0.0733446	1	TRUE	13.4193	0	sheet	distal	core	NA	NA	NA	NA	NA	NA	NA	NA	NA	NA	NA	NA	NA	NA	NA	NA
1	N30S	N30S	30	30	Folding	-0.0943546	0.0238675	0.0935607	1	TRUE	9.7724	0.49	NA	distal	surface	NA	NA	NA	NA	NA	NA	NA	NA	NA	NA	NA	NA	NA	NA	NA	NA
1	D32N	D32N	32	32	Folding	0.36873	0.0171389	0.0671845	1	TRUE	3.87036	0.49	NA	binding_interface	binding_interface	NA	NA	NA	NA	NA	NA	NA	NA	NA	NA	NA	NA	NA	NA	NA	NA
1	P33A	P33A	33	33	Folding	0.193307	0.0316095	0.123909	1	TRUE	7.28092	0.78	NA	second_shell	surface	NA	NA	NA	NA	NA	NA	NA	NA	NA	NA	NA	NA	NA	NA	NA	NA
1	K37E	K37E	37	37	Folding	0.180549	0.0171908	0.067388	1	TRUE	4.10328	0.43	sheet	binding_interface	binding_interface	NA	NA	NA	NA	NA	NA	NA	NA	NA	NA	NA	NA	NA	NA	NA	NA
1	A39S	A39S	39	39	Folding	-0.190153	0.0252448	0.0989596	1	TRUE	15.1559	0.27	sheet	distal	surface	NA	NA	NA	NA	NA	NA	NA	NA	NA	NA	NA	NA	NA	NA	NA	NA
1	Q4R	Q4R	4	4	Folding	-0.0302003	0.0324908	0.127364	1	TRUE	13.6462	0.3	sheet	distal	surface	NA	NA	NA	NA	NA	NA	NA	NA	NA	NA	NA	NA	NA	NA	NA	NA
1	H41N	H41N	41	41	Folding	-0.241464	0.0167909	0.0658205	1	TRUE	15.8637	0.71	NA	distal	surface	NA	NA	NA	NA	NA	NA	NA	NA	NA	NA	NA	NA	NA	NA	NA	NA
1	Q43E	Q43E	43	43	Folding	0.0923988	0.0386205	0.151392	1	TRUE	13.4393	0.69	sheet	distal	surface	NA	NA	NA	NA	NA	NA	NA	NA	NA	NA	NA	NA	NA	NA	NA	NA
1	T44I	T44I	44	44	Folding	0.0605314	0.0256481	0.100541	1	TRUE	11.0953	0.68	sheet	distal	surface	NA	NA	NA	NA	NA	NA	NA	NA	NA	NA	NA	NA	NA	NA	NA	NA
1	M46L	M46L	46	46	Folding	0.125919	0.0232976	0.0913266	1	TRUE	3.68489	0.36	sheet	binding_interface	binding_interface	NA	NA	NA	NA	NA	NA	NA	NA	NA	NA	NA	NA	NA	NA	NA	NA
1	R49S	R49S	49	49	Folding	-0.702546	0.0304019	0.119176	1	TRUE	9.03379	0.43	NA	second_shell	surface	NA	NA	NA	NA	NA	NA	NA	NA	NA	NA	NA	NA	NA	NA	NA	NA
1	N50S	N50S	50	50	Folding	-0.297329	0.0292017	0.114471	1	TRUE	3.87205	0.78	NA	binding_interface	binding_interface	NA	NA	NA	NA	NA	NA	NA	NA	NA	NA	NA	NA	NA	NA	NA	NA
1	Y51H	Y51H	51	51	Folding	0.0776453	0.0247704	0.0970998	1	TRUE	3.37677	0.35	NA	binding_interface	binding_interface	NA	NA	NA	NA	NA	NA	NA	NA	NA	NA	NA	NA	NA	NA	NA	NA
1	T53A	T53A	53	53	Folding	0.171351	0.0280887	0.110108	1	TRUE	11.1635	0.46	sheet	distal	surface	NA	NA	NA	NA	NA	NA	NA	NA	NA	NA	NA	NA	NA	NA	NA	NA
1	P54H	P54H	54	54	Folding	-0.0807343	0.0212012	0.0831085	1	TRUE	15.1398	0.77	sheet	distal	surface	NA	NA	NA	NA	NA	NA	NA	NA	NA	NA	NA	NA	NA	NA	NA	NA
1	V55L	V55L	55	55	Folding	-0.133118	0.0187244	0.0733998	1	TRUE	15.7722	0.36	NA	distal	surface	NA	NA	NA	NA	NA	NA	NA	NA	NA	NA	NA	NA	NA	NA	NA	NA
1	N56D	N56D	56	56	Folding	-0.522554	0.0196831	0.0771577	1	TRUE	21.0372	1	NA	distal	surface	NA	NA	NA	NA	NA	NA	NA	NA	NA	NA	NA	NA	NA	NA	NA	NA
1	D8N	D8N	8	8	Folding	0.506645	0.0168336	0.0659877	1	TRUE	6.80924	0.63	NA	adjacent	surface	NA	NA	NA	NA	NA	NA	NA	NA	NA	NA	NA	NA	NA	NA	NA	NA
1	D10E_P11A	D10E_P11A	10_11	10_11	Folding	0.123877	0.00735694	0.0288392	2	TRUE	NA	NA	NA	NA	NA	surface	surface	NA	NA	7.32922	6.30798	3.65263	1	0	0	0	0	0	0	1	1
1	D10E_Q12E	D10E_Q12E	10_12	10_12	Folding	-0.0408258	0.00811245	0.0318008	2	TRUE	NA	NA	NA	NA	NA	surface	binding_interface	NA	NA	7.32922	3.39861	3.28737	0	1	1	0	0	0	4	6	2
1	D10E_D14E	D10E_D14E	10_14	10_14	Folding	-0.0475798	0.00457823	0.0179466	2	TRUE	NA	NA	NA	NA	NA	surface	surface	NA	NA	7.32922	6.99387	11.9964	0	0	0	0	0	0	0	0	4
1	D10E_G18S	D10E_G18S	10_18	10_18	Folding	0.0355789	0.00939952	0.0368461	2	TRUE	NA	NA	NA	NA	NA	surface	surface	NA	NA	7.32922	9.73295	6.63194	0	0	0	0	0	0	0	0	8
1	D10E_R20S	D10E_R20S	10_20	10_20	Folding	-0.109917	0.00542839	0.0212793	2	TRUE	NA	NA	NA	NA	NA	surface	surface	NA	NA	7.32922	11.5199	9.2156	0	0	0	0	0	0	0	0	10
1	D10E_R21Q	D10E_R21Q	10_21	10_21	Folding	0.00305928	0.00657039	0.0257559	2	TRUE	NA	NA	NA	NA	NA	surface	surface	NA	NA	7.32922	7.21884	11.4768	0	0	0	0	0	0	0	0	11
1	D10E_D23E	D10E_D23E	10_23	10_23	Folding	-0.065248	0.0068794	0.0269672	2	TRUE	NA	NA	NA	NA	NA	surface	core	NA	NA	7.32922	13.9005	11.248	0	0	0	0	0	0	0	0	13
1	D10E_F24L	D10E_F24L	10_24	10_24	Folding	0.0276608	0.0109763	0.0430272	2	TRUE	NA	NA	NA	NA	NA	surface	surface	NA	sheet	7.32922	17.4226	17.9418	0	0	0	0	0	0	0	0	14
1	D10E_H26L	D10E_H26L	10_26	10_26	Folding	0.0367677	0.00693052	0.0271676	2	TRUE	NA	NA	NA	NA	NA	surface	surface	NA	sheet	7.32922	16.6231	19.8417	0	0	0	0	0	0	0	0	16
1	D10E_V27L	D10E_V27L	10_27	10_27	Folding	-0.0296401	0.00737294	0.0289019	2	TRUE	NA	NA	NA	NA	NA	surface	core	NA	sheet	7.32922	11.625	19.213	0	0	0	0	0	0	0	0	17
1	D10E_M28L	D10E_M28L	10_28	10_28	Folding	0.0221901	0.0101042	0.0396083	2	TRUE	NA	NA	NA	NA	NA	surface	surface	NA	sheet	7.32922	11.9162	19.9393	0	0	0	0	0	0	0	0	18
1	D10E_D29E	D10E_D29E	10_29	10_29	Folding	0.00306698	0.0137167	0.0537693	2	TRUE	NA	NA	NA	NA	NA	surface	surface	NA	sheet	7.32922	7.43103	21.6553	0	0	0	0	0	0	0	0	19
1	D10E_N30S	D10E_N30S	10_30	10_30	Folding	0.024062	0.010661	0.0417912	2	TRUE	NA	NA	NA	NA	NA	surface	surface	NA	NA	7.32922	9.7724	21.2356	0	0	0	0	0	0	0	0	20
1	D10E_D32N	D10E_D32N	10_32	10_32	Folding	0.0159499	0.00863361	0.0338438	2	TRUE	NA	NA	NA	NA	NA	surface	binding_interface	NA	NA	7.32922	3.87036	19.2684	0	0	0	0	0	0	0	0	22
1	D10E_P33A	D10E_P33A	10_33	10_33	Folding	-0.0139867	0.00611229	0.0239602	2	TRUE	NA	NA	NA	NA	NA	surface	surface	NA	NA	7.32922	7.28092	22.5329	0	0	0	0	0	0	0	0	23
1	D10E_K37E	D10E_K37E	10_37	10_37	Folding	0.021801	0.00944736	0.0370337	2	TRUE	NA	NA	NA	NA	NA	surface	binding_interface	NA	sheet	7.32922	4.10328	17.3134	0	0	0	0	0	0	0	0	27
1	D10E_A39S	D10E_A39S	10_39	10_39	Folding	0.00993347	0.0109686	0.0429969	2	TRUE	NA	NA	NA	NA	NA	surface	surface	NA	sheet	7.32922	15.1559	17.481	0	0	0	0	0	0	0	0	29
1	D10E_H41N	D10E_H41N	10_41	10_41	Folding	-0.00626833	0.0108385	0.0424868	2	TRUE	NA	NA	NA	NA	NA	surface	surface	NA	NA	7.32922	15.8637	11.365	0	0	0	0	0	0	0	0	31
1	D10E_Q43E	D10E_Q43E	10_43	10_43	Folding	0.00771811	0.00916451	0.0359249	2	TRUE	NA	NA	NA	NA	NA	surface	surface	NA	sheet	7.32922	13.4393	12.6831	0	0	0	0	0	0	0	0	33
1	D10E_T44I	D10E_T44I	10_44	10_44	Folding	0.00227294	0.00578464	0.0226758	2	TRUE	NA	NA	NA	NA	NA	surface	surface	NA	sheet	7.32922	11.0953	16.7438	0	0	0	0	0	0	0	0	34
1	D10E_M46L	D10E_M46L	10_46	10_46	Folding	-0.0363341	0.00910694	0.0356992	2	TRUE	NA	NA	NA	NA	NA	surface	binding_interface	NA	sheet	7.32922	3.68489	13.3085	0	0	0	0	0	0	0	0	36
1	D10E_R49S	D10E_R49S	10_49	10_49	Folding	-0.0386528	0.0124389	0.0487606	2	TRUE	NA	NA	NA	NA	NA	surface	surface	NA	NA	7.32922	9.03379	17.1049	0	0	0	0	0	0	0	0	39
1	D10E_N50S	D10E_N50S	10_50	10_50	Folding	-0.0319211	0.00742825	0.0291187	2	TRUE	NA	NA	NA	NA	NA	surface	binding_interface	NA	NA	7.32922	3.87205	13.698	0	0	0	0	0	0	0	0	40
1	D10E_Y51H	D10E_Y51H	10_51	10_51	Folding	-0.00246308	0.00655453	0.0256937	2	TRUE	NA	NA	NA	NA	NA	surface	binding_interface	NA	NA	7.32922	3.37677	8.06426	0	0	0	0	0	0	0	0	41
1	D10E_T53A	D10E_T53A	10_53	10_53	Folding	0.0171346	0.0125873	0.0493423	2	TRUE	NA	NA	NA	NA	NA	surface	surface	NA	sheet	7.32922	11.1635	18.6622	0	0	0	0	0	0	0	0	43
1	D10E_P54H	D10E_P54H	10_54	10_54	Folding	-0.0268397	0.0085752	0.0336148	2	TRUE	NA	NA	NA	NA	NA	surface	surface	NA	sheet	7.32922	15.1398	22.3473	0	0	0	0	0	0	0	0	44
1	D10E_V55L	D10E_V55L	10_55	10_55	Folding	0.000477059	0.00642749	0.0251958	2	TRUE	NA	NA	NA	NA	NA	surface	surface	NA	NA	7.32922	15.7722	20.7338	0	0	0	0	0	0	0	0	45
1	D10E_N56D	D10E_N56D	10_56	10_56	Folding	-0.00787845	0.0128047	0.0501944	2	TRUE	NA	NA	NA	NA	NA	surface	surface	NA	NA	7.32922	21.0372	27.1894	0	0	0	0	0	0	0	0	46
1	P11A_Q12E	P11A_Q12E	11_12	11_12	Folding	0.0598889	0.0102661	0.0402431	2	TRUE	NA	NA	NA	NA	NA	surface	binding_interface	NA	NA	6.30798	3.39861	5.74461	1	0	0	0	0	0	0	1	1
1	P11A_D14E	P11A_D14E	11_14	11_14	Folding	0.0226667	0.00854654	0.0335024	2	TRUE	NA	NA	NA	NA	NA	surface	surface	NA	NA	6.30798	6.99387	8.2428	0	0	0	0	0	0	0	0	3
1	P11A_G18S	P11A_G18S	11_18	11_18	Folding	-0.527433	0.0115195	0.0451562	2	TRUE	NA	NA	NA	NA	NA	surface	surface	NA	NA	6.30798	9.73295	3.52295	0	0	0	0	0	0	3	3	7
1	P11A_R20S	P11A_R20S	11_20	11_20	Folding	-0.0286312	0.0100547	0.0394145	2	TRUE	NA	NA	NA	NA	NA	surface	surface	NA	NA	6.30798	11.5199	9.32925	0	0	0	0	0	0	0	0	9
1	P11A_R21Q	P11A_R21Q	11_21	11_21	Folding	0.000872814	0.00612324	0.0240031	2	TRUE	NA	NA	NA	NA	NA	surface	surface	NA	NA	6.30798	7.21884	12.6422	0	0	0	0	0	0	0	0	10
1	P11A_D23E	P11A_D23E	11_23	11_23	Folding	-0.144397	0.0114	0.044688	2	TRUE	NA	NA	NA	NA	NA	surface	core	NA	NA	6.30798	13.9005	10.0163	0	0	0	0	0	0	0	0	12
1	P11A_F24L	P11A_F24L	11_24	11_24	Folding	-0.00151225	0.00640555	0.0251098	2	TRUE	NA	NA	NA	NA	NA	surface	surface	NA	sheet	6.30798	17.4226	16.1966	0	0	0	0	0	0	0	0	13
1	P11A_H26L	P11A_H26L	11_26	11_26	Folding	0.0735192	0.0139737	0.0547769	2	TRUE	NA	NA	NA	NA	NA	surface	surface	NA	sheet	6.30798	16.6231	16.2668	0	0	0	0	0	0	0	0	15
1	P11A_V27L	P11A_V27L	11_27	11_27	Folding	-0.0907388	0.0107153	0.0420039	2	TRUE	NA	NA	NA	NA	NA	surface	core	NA	sheet	6.30798	11.625	16.4523	0	0	0	0	0	0	0	0	16
1	P11A_M28L	P11A_M28L	11_28	11_28	Folding	0.0740084	0.0125216	0.0490846	2	TRUE	NA	NA	NA	NA	NA	surface	surface	NA	sheet	6.30798	11.9162	15.4305	0	0	0	0	0	0	0	0	17
1	P11A_D29E	P11A_D29E	11_29	11_29	Folding	-0.0872099	0.00691686	0.0271141	2	TRUE	NA	NA	NA	NA	NA	surface	surface	NA	sheet	6.30798	7.43103	17.2293	0	0	0	0	0	0	0	0	18
1	P11A_N30S	P11A_N30S	11_30	11_30	Folding	0.0572367	0.00846134	0.0331684	2	TRUE	NA	NA	NA	NA	NA	surface	surface	NA	NA	6.30798	9.7724	18.1895	0	0	0	0	0	0	0	0	19
1	P11A_D32N	P11A_D32N	11_32	11_32	Folding	-0.0309214	0.00915032	0.0358693	2	TRUE	NA	NA	NA	NA	NA	surface	binding_interface	NA	NA	6.30798	3.87036	16.248	0	0	0	0	0	0	0	0	21
1	P11A_P33A	P11A_P33A	11_33	11_33	Folding	-0.0116563	0.0108898	0.0426881	2	TRUE	NA	NA	NA	NA	NA	surface	surface	NA	NA	6.30798	7.28092	19.9186	0	0	0	0	0	0	0	0	22
1	P11A_K37E	P11A_K37E	11_37	11_37	Folding	-0.047329	0.00474102	0.0185848	2	TRUE	NA	NA	NA	NA	NA	surface	binding_interface	NA	sheet	6.30798	4.10328	12.6997	0	0	0	0	0	0	0	0	26
1	P11A_A39S	P11A_A39S	11_39	11_39	Folding	-0.00727795	0.013446	0.0527082	2	TRUE	NA	NA	NA	NA	NA	surface	surface	NA	sheet	6.30798	15.1559	13.3543	0	0	0	0	0	0	0	0	28
1	P11A_H41N	P11A_H41N	11_41	11_41	Folding	-0.00374278	0.00778882	0.0305322	2	TRUE	NA	NA	NA	NA	NA	surface	surface	NA	NA	6.30798	15.8637	9.47263	0	0	0	0	0	0	0	0	30
1	P11A_Q43E	P11A_Q43E	11_43	11_43	Folding	-0.0460129	0.0116709	0.0457498	2	TRUE	NA	NA	NA	NA	NA	surface	surface	NA	sheet	6.30798	13.4393	8.91852	0	0	0	0	0	0	0	0	32
1	P11A_T44I	P11A_T44I	11_44	11_44	Folding	0.0434296	0.0187557	0.0735222	2	TRUE	NA	NA	NA	NA	NA	surface	surface	NA	sheet	6.30798	11.0953	12.0238	0	0	0	0	0	0	0	0	33
1	P11A_M46L	P11A_M46L	11_46	11_46	Folding	0.0259545	0.00941207	0.0368953	2	TRUE	NA	NA	NA	NA	NA	surface	binding_interface	NA	sheet	6.30798	3.68489	8.6722	0	0	0	0	0	0	0	0	35
1	P11A_R49S	P11A_R49S	11_49	11_49	Folding	-0.022669	0.0063821	0.0250178	2	TRUE	NA	NA	NA	NA	NA	surface	surface	NA	NA	6.30798	9.03379	15.7012	0	0	0	0	0	0	0	0	38
1	P11A_N50S	P11A_N50S	11_50	11_50	Folding	-0.0179689	0.00852166	0.0334049	2	TRUE	NA	NA	NA	NA	NA	surface	binding_interface	NA	NA	6.30798	3.87205	14.0134	0	0	0	0	0	0	0	0	39
1	P11A_Y51H	P11A_Y51H	11_51	11_51	Folding	-0.0595216	0.0063217	0.0247811	2	TRUE	NA	NA	NA	NA	NA	surface	binding_interface	NA	NA	6.30798	3.37677	9.32916	0	0	0	0	0	0	0	0	40
1	P11A_T53A	P11A_T53A	11_53	11_53	Folding	0.0218325	0.00634937	0.0248895	2	TRUE	NA	NA	NA	NA	NA	surface	surface	NA	sheet	6.30798	11.1635	18.385	0	0	0	0	0	0	0	0	42
1	P11A_P54H	P11A_P54H	11_54	11_54	Folding	-0.0432543	0.00790135	0.0309733	2	TRUE	NA	NA	NA	NA	NA	surface	surface	NA	sheet	6.30798	15.1398	21.1814	0	0	0	0	0	0	0	0	43
1	P11A_V55L	P11A_V55L	11_55	11_55	Folding	0.0446623	0.0118714	0.0465357	2	TRUE	NA	NA	NA	NA	NA	surface	surface	NA	NA	6.30798	15.7722	19.8633	0	0	0	0	0	0	0	0	44
1	P11A_N56D	P11A_N56D	11_56	11_56	Folding	0.0239879	0.0129245	0.0506641	2	TRUE	NA	NA	NA	NA	NA	surface	surface	NA	NA	6.30798	21.0372	26.0398	0	0	0	0	0	0	0	0	45
1	Q12E_D14E	Q12E_D14E	12_14	12_14	Folding	-0.0518032	0.0100984	0.0395858	2	TRUE	NA	NA	NA	NA	NA	binding_interface	surface	NA	NA	3.39861	6.99387	9.01729	0	0	0	0	0	0	0	0	2
1	Q12E_G18S	Q12E_G18S	12_18	12_18	Folding	-0.0698929	0.00586159	0.0229774	2	TRUE	NA	NA	NA	NA	NA	binding_interface	surface	NA	NA	3.39861	9.73295	9.43733	0	0	0	0	0	0	0	0	6
1	Q12E_R20S	Q12E_R20S	12_20	12_20	Folding	0.0510007	0.00940855	0.0368815	2	TRUE	NA	NA	NA	NA	NA	binding_interface	surface	NA	NA	3.39861	11.5199	13.2854	0	0	0	0	0	0	0	0	8
1	Q12E_R21Q	Q12E_R21Q	12_21	12_21	Folding	-0.0431504	0.00735032	0.0288132	2	TRUE	NA	NA	NA	NA	NA	binding_interface	surface	NA	NA	3.39861	7.21884	15.2581	0	0	0	0	0	0	0	0	9
1	Q12E_D23E	Q12E_D23E	12_23	12_23	Folding	0.0282766	0.0115007	0.0450829	2	TRUE	NA	NA	NA	NA	NA	binding_interface	core	NA	NA	3.39861	13.9005	15.0066	0	0	0	0	0	0	0	0	11
1	Q12E_F24L	Q12E_F24L	12_24	12_24	Folding	-0.0471406	0.00853337	0.0334508	2	TRUE	NA	NA	NA	NA	NA	binding_interface	surface	NA	sheet	3.39861	17.4226	21.2886	0	0	0	0	0	0	0	0	12
1	Q12E_H26L	Q12E_H26L	12_26	12_26	Folding	-0.0749767	0.0061115	0.0239571	2	TRUE	NA	NA	NA	NA	NA	binding_interface	surface	NA	sheet	3.39861	16.6231	21.8738	0	0	0	0	0	0	0	0	14
1	Q12E_V27L	Q12E_V27L	12_27	12_27	Folding	0.0932523	0.0059456	0.0233068	2	TRUE	NA	NA	NA	NA	NA	binding_interface	core	NA	sheet	3.39861	11.625	20.5634	0	0	0	0	0	0	0	0	15
1	Q12E_M28L	Q12E_M28L	12_28	12_28	Folding	-0.0559283	0.00740054	0.0290101	2	TRUE	NA	NA	NA	NA	NA	binding_interface	surface	NA	sheet	3.39861	11.9162	20.34	0	0	0	0	0	0	0	0	16
1	Q12E_D29E	Q12E_D29E	12_29	12_29	Folding	0.0896988	0.0115207	0.0451612	2	TRUE	NA	NA	NA	NA	NA	binding_interface	surface	NA	sheet	3.39861	7.43103	20.202	0	0	0	0	0	0	0	0	17
1	Q12E_N30S	Q12E_N30S	12_30	12_30	Folding	-0.0268864	0.00949575	0.0372233	2	TRUE	NA	NA	NA	NA	NA	binding_interface	surface	NA	NA	3.39861	9.7724	20.8658	0	0	0	0	0	0	0	0	18
1	Q12E_D32N	Q12E_D32N	12_32	12_32	Folding	0.0292143	0.0103826	0.0406998	2	TRUE	NA	NA	NA	NA	NA	binding_interface	binding_interface	NA	NA	3.39861	3.87036	16.5071	0	0	0	0	0	0	0	0	20
1	Q12E_P33A	Q12E_P33A	12_33	12_33	Folding	0.0507236	0.0103821	0.0406977	2	TRUE	NA	NA	NA	NA	NA	binding_interface	surface	NA	NA	3.39861	7.28092	20.3142	0	0	0	0	0	0	0	0	21
1	Q12E_K37E	Q12E_K37E	12_37	12_37	Folding	0.0541037	0.00875625	0.0343245	2	TRUE	NA	NA	NA	NA	NA	binding_interface	binding_interface	NA	sheet	3.39861	4.10328	15.4489	0	0	0	0	0	0	0	0	25
1	Q12E_A39S	Q12E_A39S	12_39	12_39	Folding	-0.0192876	0.00946964	0.037121	2	TRUE	NA	NA	NA	NA	NA	binding_interface	surface	NA	sheet	3.39861	15.1559	19.117	0	0	0	0	0	0	0	0	27
1	Q12E_H41N	Q12E_H41N	12_41	12_41	Folding	-0.0314607	0.00638163	0.025016	2	TRUE	NA	NA	NA	NA	NA	binding_interface	surface	NA	NA	3.39861	15.8637	15.205	0	0	0	0	0	0	0	0	29
1	Q12E_Q43E	Q12E_Q43E	12_43	12_43	Folding	0.0489776	0.0110715	0.0434002	2	TRUE	NA	NA	NA	NA	NA	binding_interface	surface	NA	sheet	3.39861	13.4393	14.9588	0	0	0	0	0	0	0	0	31
1	Q12E_T44I	Q12E_T44I	12_44	12_44	Folding	-0.030374	0.0115795	0.0453917	2	TRUE	NA	NA	NA	NA	NA	binding_interface	surface	NA	sheet	3.39861	11.0953	16.4872	0	0	0	0	0	0	0	0	32
1	Q12E_M46L	Q12E_M46L	12_46	12_46	Folding	-0.0265445	0.00899236	0.0352501	2	TRUE	NA	NA	NA	NA	NA	binding_interface	binding_interface	NA	sheet	3.39861	3.68489	10.5774	0	0	0	0	0	0	0	0	34
1	Q12E_R49S	Q12E_R49S	12_49	12_49	Folding	-0.0295007	0.00801692	0.0314263	2	TRUE	NA	NA	NA	NA	NA	binding_interface	surface	NA	NA	3.39861	9.03379	16.8885	0	0	0	0	0	0	0	0	37
1	Q12E_N50S	Q12E_N50S	12_50	12_50	Folding	-0.0241784	0.0129909	0.0509244	2	TRUE	NA	NA	NA	NA	NA	binding_interface	binding_interface	NA	NA	3.39861	3.87205	13.6001	0	0	0	0	0	0	0	0	38
1	Q12E_Y51H	Q12E_Y51H	12_51	12_51	Folding	0.0655933	0.0104895	0.0411189	2	TRUE	NA	NA	NA	NA	NA	binding_interface	binding_interface	NA	NA	3.39861	3.37677	9.33012	0	0	0	0	0	0	0	0	39
1	Q12E_T53A	Q12E_T53A	12_53	12_53	Folding	0.0133113	0.00843522	0.0330661	2	TRUE	NA	NA	NA	NA	NA	binding_interface	surface	NA	sheet	3.39861	11.1635	21.5182	0	0	0	0	0	0	0	0	41
1	Q12E_P54H	Q12E_P54H	12_54	12_54	Folding	0.0307387	0.0123654	0.0484725	2	TRUE	NA	NA	NA	NA	NA	binding_interface	surface	NA	sheet	3.39861	15.1398	24.33	0	0	0	0	0	0	0	0	42
1	Q12E_V55L	Q12E_V55L	12_55	12_55	Folding	-0.0240609	0.00701239	0.0274886	2	TRUE	NA	NA	NA	NA	NA	binding_interface	surface	NA	NA	3.39861	15.7722	23.8283	0	0	0	0	0	0	0	0	43
1	Q12E_N56D	Q12E_N56D	12_56	12_56	Folding	-0.0167895	0.00812946	0.0318675	2	TRUE	NA	NA	NA	NA	NA	binding_interface	surface	NA	NA	3.39861	21.0372	30.204	0	0	0	0	0	0	0	0	44
1	D14E_G18S	D14E_G18S	14_18	14_18	Folding	-0.0248181	0.00823544	0.0322829	2	TRUE	NA	NA	NA	NA	NA	surface	surface	NA	NA	6.99387	9.73295	11.8412	0	0	0	0	0	0	0	0	4
1	D14E_R20S	D14E_R20S	14_20	14_20	Folding	-0.0163002	0.0128602	0.0504121	2	TRUE	NA	NA	NA	NA	NA	surface	surface	NA	NA	6.99387	11.5199	18.9506	0	0	0	0	0	0	0	0	6
1	D14E_R21Q	D14E_R21Q	14_21	14_21	Folding	0.00355353	0.0102721	0.0402666	2	TRUE	NA	NA	NA	NA	NA	surface	surface	NA	NA	6.99387	7.21884	22.7676	0	0	0	0	0	0	0	0	7
1	D14E_D23E	D14E_D23E	14_23	14_23	Folding	-0.0820223	0.00795969	0.031202	2	TRUE	NA	NA	NA	NA	NA	surface	core	NA	NA	6.99387	13.9005	18.7832	0	0	0	0	0	0	0	0	9
1	D14E_F24L	D14E_F24L	14_24	14_24	Folding	0.0314639	0.00856645	0.0335805	2	TRUE	NA	NA	NA	NA	NA	surface	surface	NA	sheet	6.99387	17.4226	22.9289	0	0	0	0	0	0	0	0	10
1	D14E_H26L	D14E_H26L	14_26	14_26	Folding	0.0474475	0.0102406	0.0401431	2	TRUE	NA	NA	NA	NA	NA	surface	surface	NA	sheet	6.99387	16.6231	19.9198	0	0	0	0	0	0	0	0	12
1	D14E_V27L	D14E_V27L	14_27	14_27	Folding	-0.0399542	0.0104678	0.0410338	2	TRUE	NA	NA	NA	NA	NA	surface	core	NA	sheet	6.99387	11.625	19.5398	0	0	0	0	0	0	0	0	13
1	D14E_M28L	D14E_M28L	14_28	14_28	Folding	0.0500496	0.00764238	0.0299581	2	TRUE	NA	NA	NA	NA	NA	surface	surface	NA	sheet	6.99387	11.9162	16.2804	0	0	0	0	0	0	0	0	14
1	D14E_D29E	D14E_D29E	14_29	14_29	Folding	-0.0359388	0.00917604	0.0359701	2	TRUE	NA	NA	NA	NA	NA	surface	surface	NA	sheet	6.99387	7.43103	16.7166	0	0	0	0	0	0	0	0	15
1	D14E_N30S	D14E_N30S	14_30	14_30	Folding	0.0339784	0.00605475	0.0237346	2	TRUE	NA	NA	NA	NA	NA	surface	surface	NA	NA	6.99387	9.7724	20.0202	0	0	0	0	0	0	0	0	16
1	D14E_D32N	D14E_D32N	14_32	14_32	Folding	-0.0561592	0.0055904	0.0219144	2	TRUE	NA	NA	NA	NA	NA	surface	binding_interface	NA	NA	6.99387	3.87036	16.7662	0	0	0	0	0	0	0	0	18
1	D14E_P33A	D14E_P33A	14_33	14_33	Folding	-0.0304389	0.00702019	0.0275191	2	TRUE	NA	NA	NA	NA	NA	surface	surface	NA	NA	6.99387	7.28092	20.4309	0	0	0	0	0	0	0	0	19
1	D14E_K37E	D14E_K37E	14_37	14_37	Folding	-0.014972	0.00885985	0.0347306	2	TRUE	NA	NA	NA	NA	NA	surface	binding_interface	NA	sheet	6.99387	4.10328	12.0954	0	0	0	0	0	0	0	0	23
1	D14E_A39S	D14E_A39S	14_39	14_39	Folding	0.0391948	0.00886963	0.034769	2	TRUE	NA	NA	NA	NA	NA	surface	surface	NA	sheet	6.99387	15.1559	16.0181	0	0	0	0	0	0	0	0	25
1	D14E_H41N	D14E_H41N	14_41	14_41	Folding	0.0240758	0.00588093	0.0230532	2	TRUE	NA	NA	NA	NA	NA	surface	surface	NA	NA	6.99387	15.8637	16.0344	0	0	0	0	0	0	0	0	27
1	D14E_Q43E	D14E_Q43E	14_43	14_43	Folding	-0.00657622	0.0113522	0.0445006	2	TRUE	NA	NA	NA	NA	NA	surface	surface	NA	sheet	6.99387	13.4393	10.008	0	0	0	0	0	0	0	0	29
1	D14E_T44I	D14E_T44I	14_44	14_44	Folding	0.01102	0.0073805	0.0289316	2	TRUE	NA	NA	NA	NA	NA	surface	surface	NA	sheet	6.99387	11.0953	10.8451	0	0	0	0	0	0	0	0	30
1	D14E_M46L	D14E_M46L	14_46	14_46	Folding	-0.0593628	0.00662724	0.0259788	2	TRUE	NA	NA	NA	NA	NA	surface	binding_interface	NA	sheet	6.99387	3.68489	8.70639	0	0	0	0	0	0	0	0	32
1	D14E_R49S	D14E_R49S	14_49	14_49	Folding	0.0348878	0.00874252	0.0342707	2	TRUE	NA	NA	NA	NA	NA	surface	surface	NA	NA	6.99387	9.03379	19.5095	0	0	0	0	0	0	0	0	35
1	D14E_N50S	D14E_N50S	14_50	14_50	Folding	0.00232322	0.00668869	0.0262197	2	TRUE	NA	NA	NA	NA	NA	surface	binding_interface	NA	NA	6.99387	3.87205	19.3221	0	0	0	0	0	0	0	0	36
1	D14E_Y51H	D14E_Y51H	14_51	14_51	Folding	-0.0138884	0.0115492	0.045273	2	TRUE	NA	NA	NA	NA	NA	surface	binding_interface	NA	NA	6.99387	3.37677	17.4913	0	0	0	0	0	0	0	0	37
1	D14E_T53A	D14E_T53A	14_53	14_53	Folding	-0.00816674	0.00753731	0.0295463	2	TRUE	NA	NA	NA	NA	NA	surface	surface	NA	sheet	6.99387	11.1635	25.6473	0	0	0	0	0	0	0	0	39
1	D14E_P54H	D14E_P54H	14_54	14_54	Folding	-0.0430296	0.0122066	0.0478499	2	TRUE	NA	NA	NA	NA	NA	surface	surface	NA	sheet	6.99387	15.1398	26.3502	0	0	0	0	0	0	0	0	40
1	D14E_V55L	D14E_V55L	14_55	14_55	Folding	0.0545711	0.00688768	0.0269997	2	TRUE	NA	NA	NA	NA	NA	surface	surface	NA	NA	6.99387	15.7722	26.2282	0	0	0	0	0	0	0	0	41
1	D14E_N56D	D14E_N56D	14_56	14_56	Folding	0.0510223	0.00872997	0.0342215	2	TRUE	NA	NA	NA	NA	NA	surface	surface	NA	NA	6.99387	21.0372	32.0473	0	0	0	0	0	0	0	0	42
1	G18S_R20S	G18S_R20S	18_20	18_20	Folding	0.0926422	0.00840003	0.0329281	2	TRUE	NA	NA	NA	NA	NA	surface	surface	NA	NA	9.73295	11.5199	7.81627	0	0	0	0	0	0	0	0	2
1	G18S_R21Q	G18S_R21Q	18_21	18_21	Folding	0.0258305	0.00957943	0.0375514	2	TRUE	NA	NA	NA	NA	NA	surface	surface	NA	NA	9.73295	7.21884	11.412	0	0	0	0	0	0	0	0	3
1	G18S_D23E	G18S_D23E	18_23	18_23	Folding	-0.0203819	0.0124749	0.0489014	2	TRUE	NA	NA	NA	NA	NA	surface	core	NA	NA	9.73295	13.9005	7.14561	0	0	0	0	0	0	0	0	5
1	G18S_F24L	G18S_F24L	18_24	18_24	Folding	0.0804995	0.0111458	0.0436917	2	TRUE	NA	NA	NA	NA	NA	surface	surface	NA	sheet	9.73295	17.4226	12.7941	0	0	0	0	0	0	0	0	6
1	G18S_H26L	G18S_H26L	18_26	18_26	Folding	-0.0182892	0.00748019	0.0293224	2	TRUE	NA	NA	NA	NA	NA	surface	surface	NA	sheet	9.73295	16.6231	13.3891	0	0	0	0	0	0	0	0	8
1	G18S_V27L	G18S_V27L	18_27	18_27	Folding	0.0238871	0.00651793	0.0255503	2	TRUE	NA	NA	NA	NA	NA	surface	core	NA	sheet	9.73295	11.625	14.0469	0	0	0	0	0	0	0	0	9
1	G18S_M28L	G18S_M28L	18_28	18_28	Folding	0.0818974	0.00619323	0.0242774	2	TRUE	NA	NA	NA	NA	NA	surface	surface	NA	sheet	9.73295	11.9162	13.5026	0	0	0	0	0	0	0	0	10
1	G18S_D29E	G18S_D29E	18_29	18_29	Folding	-0.121127	0.00634273	0.0248635	2	TRUE	NA	NA	NA	NA	NA	surface	surface	NA	sheet	9.73295	7.43103	16.5169	0	0	0	0	0	0	0	0	11
1	G18S_N30S	G18S_N30S	18_30	18_30	Folding	0.026673	0.00827427	0.0324352	2	TRUE	NA	NA	NA	NA	NA	surface	surface	NA	NA	9.73295	9.7724	16.887	0	0	0	0	0	0	0	0	12
1	G18S_D32N	G18S_D32N	18_32	18_32	Folding	0.0353652	0.00835784	0.0327627	2	TRUE	NA	NA	NA	NA	NA	surface	binding_interface	NA	NA	9.73295	3.87036	17.1923	0	0	0	0	0	0	0	0	14
1	G18S_P33A	G18S_P33A	18_33	18_33	Folding	-0.0757342	0.010021	0.0392822	2	TRUE	NA	NA	NA	NA	NA	surface	surface	NA	NA	9.73295	7.28092	20.4377	0	0	0	0	0	0	0	0	15
1	G18S_K37E	G18S_K37E	18_37	18_37	Folding	-0.0368054	0.011171	0.0437905	2	TRUE	NA	NA	NA	NA	NA	surface	binding_interface	NA	sheet	9.73295	4.10328	12.4381	0	0	0	0	0	0	0	0	19
1	G18S_A39S	G18S_A39S	18_39	18_39	Folding	0.0236851	0.0055685	0.0218285	2	TRUE	NA	NA	NA	NA	NA	surface	surface	NA	sheet	9.73295	15.1559	10.9126	0	0	0	0	0	0	0	0	21
1	G18S_H41N	G18S_H41N	18_41	18_41	Folding	-0.00164483	0.0104654	0.0410243	2	TRUE	NA	NA	NA	NA	NA	surface	surface	NA	NA	9.73295	15.8637	6.21864	0	0	0	0	0	0	0	0	23
1	G18S_Q43E	G18S_Q43E	18_43	18_43	Folding	0.0250184	0.0126085	0.0494251	2	TRUE	NA	NA	NA	NA	NA	surface	surface	NA	sheet	9.73295	13.4393	7.5244	0	0	0	0	0	0	0	0	25
1	G18S_T44I	G18S_T44I	18_44	18_44	Folding	0.0326059	0.00720508	0.0282439	2	TRUE	NA	NA	NA	NA	NA	surface	surface	NA	sheet	9.73295	11.0953	10.8395	0	0	0	0	0	0	0	0	26
1	G18S_M46L	G18S_M46L	18_46	18_46	Folding	-0.0514234	0.00859681	0.0336995	2	TRUE	NA	NA	NA	NA	NA	surface	binding_interface	NA	sheet	9.73295	3.68489	10.0797	0	0	0	0	0	0	0	0	28
1	G18S_R49S	G18S_R49S	18_49	18_49	Folding	0.00651252	0.00812377	0.0318452	2	TRUE	NA	NA	NA	NA	NA	surface	surface	NA	NA	9.73295	9.03379	14.9839	0	0	0	0	0	0	0	0	31
1	G18S_N50S	G18S_N50S	18_50	18_50	Folding	-0.00784988	0.0112655	0.0441609	2	TRUE	NA	NA	NA	NA	NA	surface	binding_interface	NA	NA	9.73295	3.87205	13.9608	0	0	0	0	0	0	0	0	32
1	G18S_Y51H	G18S_Y51H	18_51	18_51	Folding	-0.000355476	0.0106785	0.0418596	2	TRUE	NA	NA	NA	NA	NA	surface	binding_interface	NA	NA	9.73295	3.37677	9.37559	0	0	0	0	0	0	0	0	33
1	G18S_T53A	G18S_T53A	18_53	18_53	Folding	0.0029886	0.00926148	0.036305	2	TRUE	NA	NA	NA	NA	NA	surface	surface	NA	sheet	9.73295	11.1635	16.1865	0	0	0	0	0	0	0	0	35
1	G18S_P54H	G18S_P54H	18_54	18_54	Folding	-0.0144652	0.00852301	0.0334102	2	TRUE	NA	NA	NA	NA	NA	surface	surface	NA	sheet	9.73295	15.1398	18.6719	0	0	0	0	0	0	0	0	36
1	G18S_V55L	G18S_V55L	18_55	18_55	Folding	0.0131082	0.009447	0.0370323	2	TRUE	NA	NA	NA	NA	NA	surface	surface	NA	NA	9.73295	15.7722	16.9151	0	0	0	0	0	0	0	0	37
1	G18S_N56D	G18S_N56D	18_56	18_56	Folding	0.0408449	0.013641	0.0534726	2	TRUE	NA	NA	NA	NA	NA	surface	surface	NA	NA	9.73295	21.0372	23.0321	0	0	0	0	0	0	0	0	38
1	T1K_D10E	T1K_D10E	1_10	1_10	Folding	-0.0374412	0.0141153	0.0553318	2	TRUE	NA	NA	NA	NA	NA	surface	surface	NA	NA	15.7368	7.32922	23.0444	0	0	0	0	0	0	0	0	9
1	T1K_P11A	T1K_P11A	1_11	1_11	Folding	-4.17e-05	0.0125732	0.0492869	2	TRUE	NA	NA	NA	NA	NA	surface	surface	NA	NA	15.7368	6.30798	20.3554	0	0	0	0	0	0	0	0	10
1	T1K_Q12E	T1K_Q12E	1_12	1_12	Folding	0.000568069	0.0100755	0.0394958	2	TRUE	NA	NA	NA	NA	NA	surface	binding_interface	NA	NA	15.7368	3.39861	24.4205	0	0	0	0	0	0	0	0	11
1	T1K_D14E	T1K_D14E	1_14	1_14	Folding	-0.0228021	0.0076727	0.030077	2	TRUE	NA	NA	NA	NA	NA	surface	surface	NA	NA	15.7368	6.99387	23.6772	0	0	0	0	0	0	0	0	13
1	T1K_G18S	T1K_G18S	1_18	1_18	Folding	-0.0244147	0.0125566	0.0492219	2	TRUE	NA	NA	NA	NA	NA	surface	surface	NA	NA	15.7368	9.73295	17.8654	0	0	0	0	0	0	0	0	17
1	T1K_Y2F	T1K_Y2F	1_2	1_2	Folding	-0.0557873	0.00813199	0.0318774	2	TRUE	NA	NA	NA	NA	NA	surface	surface	NA	sheet	15.7368	18.9328	5.85149	2	0	0	0	0	0	0	2	1
1	T1K_R20S	T1K_R20S	1_20	1_20	Folding	-0.00670209	0.0084525	0.0331338	2	TRUE	NA	NA	NA	NA	NA	surface	surface	NA	NA	15.7368	11.5199	19.3247	0	0	0	0	0	0	0	0	19
1	T1K_R21Q	T1K_R21Q	1_21	1_21	Folding	0.000332699	0.00742697	0.0291137	2	TRUE	NA	NA	NA	NA	NA	surface	surface	NA	NA	15.7368	7.21884	18.5139	0	0	0	0	0	0	0	0	20
1	T1K_D23E	T1K_D23E	1_23	1_23	Folding	-0.0030952	0.00983979	0.038572	2	TRUE	NA	NA	NA	NA	NA	surface	core	NA	NA	15.7368	13.9005	14.6164	0	0	0	0	0	0	0	0	22
1	T1K_F24L	T1K_F24L	1_24	1_24	Folding	-0.0217362	0.00835486	0.0327511	2	TRUE	NA	NA	NA	NA	NA	surface	surface	NA	sheet	15.7368	17.4226	10.7068	0	0	0	0	0	0	0	0	23
1	T1K_H26L	T1K_H26L	1_26	1_26	Folding	-0.0574884	0.0150278	0.058909	2	TRUE	NA	NA	NA	NA	NA	surface	surface	NA	sheet	15.7368	16.6231	5.22325	0	0	0	0	0	0	3	3	25
1	T1K_V27L	T1K_V27L	1_27	1_27	Folding	-0.00280665	0.0109745	0.0430199	2	TRUE	NA	NA	NA	NA	NA	surface	core	NA	sheet	15.7368	11.625	3.71766	1	0	0	0	0	0	6	7	26
1	T1K_M28L	T1K_M28L	1_28	1_28	Folding	-0.0175169	0.00885944	0.034729	2	TRUE	NA	NA	NA	NA	NA	surface	surface	NA	sheet	15.7368	11.9162	8.13204	0	0	0	0	0	0	0	0	27
1	T1K_D29E	T1K_D29E	1_29	1_29	Folding	-0.00495344	0.011905	0.0466677	2	TRUE	NA	NA	NA	NA	NA	surface	surface	NA	sheet	15.7368	7.43103	10.0146	0	0	0	0	0	0	0	0	28
1	T1K_V3A	T1K_V3A	1_3	1_3	Folding	-0.171601	0.00936246	0.0367008	2	TRUE	NA	NA	NA	NA	NA	surface	core	NA	sheet	15.7368	13.4193	5.23281	0	0	0	0	0	0	0	0	2
1	T1K_N30S	T1K_N30S	1_30	1_30	Folding	-0.0441274	0.0132813	0.0520628	2	TRUE	NA	NA	NA	NA	NA	surface	surface	NA	NA	15.7368	9.7724	5.04875	0	0	0	0	0	0	0	0	29
1	T1K_D32N	T1K_D32N	1_32	1_32	Folding	0.0168663	0.0105999	0.0415516	2	TRUE	NA	NA	NA	NA	NA	surface	binding_interface	NA	NA	15.7368	3.87036	13.6481	0	0	0	0	0	0	0	0	31
1	T1K_P33A	T1K_P33A	1_33	1_33	Folding	-0.0149561	0.0105013	0.0411651	2	TRUE	NA	NA	NA	NA	NA	surface	surface	NA	NA	15.7368	7.28092	14.3626	0	0	0	0	0	0	0	0	32
1	T1K_K37E	T1K_K37E	1_37	1_37	Folding	-0.00672703	0.0148616	0.0582575	2	TRUE	NA	NA	NA	NA	NA	surface	binding_interface	NA	sheet	15.7368	4.10328	11.0113	0	0	0	0	0	0	0	0	36
1	T1K_A39S	T1K_A39S	1_39	1_39	Folding	0.0225188	0.0120126	0.0470895	2	TRUE	NA	NA	NA	NA	NA	surface	surface	NA	sheet	15.7368	15.1559	10.8355	0	0	0	0	0	0	0	0	38
1	T1K_Q4R	T1K_Q4R	1_4	1_4	Folding	0.0165821	0.00759088	0.0297563	2	TRUE	NA	NA	NA	NA	NA	surface	surface	NA	sheet	15.7368	13.6462	11.1139	0	0	0	0	0	0	0	0	3
1	T1K_H41N	T1K_H41N	1_41	1_41	Folding	-0.0125004	0.00936732	0.0367199	2	TRUE	NA	NA	NA	NA	NA	surface	surface	NA	NA	15.7368	15.8637	16.9318	0	0	0	0	0	0	0	0	40
1	T1K_Q43E	T1K_Q43E	1_43	1_43	Folding	0.0171912	0.00891807	0.0349589	2	TRUE	NA	NA	NA	NA	NA	surface	surface	NA	sheet	15.7368	13.4393	16.9578	0	0	0	0	0	0	0	0	42
1	T1K_T44I	T1K_T44I	1_44	1_44	Folding	-0.0181958	0.00701707	0.0275069	2	TRUE	NA	NA	NA	NA	NA	surface	surface	NA	sheet	15.7368	11.0953	13.5954	0	0	0	0	0	0	0	0	43
1	T1K_M46L	T1K_M46L	1_46	1_46	Folding	-0.00316548	0.00795049	0.0311659	2	TRUE	NA	NA	NA	NA	NA	surface	binding_interface	NA	sheet	15.7368	3.68489	14.2997	0	0	0	0	0	0	0	0	45
1	T1K_R49S	T1K_R49S	1_49	1_49	Folding	-0.0566631	0.00794337	0.031138	2	TRUE	NA	NA	NA	NA	NA	surface	surface	NA	NA	15.7368	9.03379	10.2401	0	0	0	0	0	0	0	0	48
1	T1K_N50S	T1K_N50S	1_50	1_50	Folding	-0.0146979	0.0101048	0.0396108	2	TRUE	NA	NA	NA	NA	NA	surface	binding_interface	NA	NA	15.7368	3.87205	15.1304	0	0	0	0	0	0	0	0	49
1	T1K_Y51H	T1K_Y51H	1_51	1_51	Folding	0.010613	0.00727107	0.0285026	2	TRUE	NA	NA	NA	NA	NA	surface	binding_interface	NA	NA	15.7368	3.37677	14.5844	0	0	0	0	0	0	0	0	50
1	T1K_T53A	T1K_T53A	1_53	1_53	Folding	0.015328	0.0134461	0.0527088	2	TRUE	NA	NA	NA	NA	NA	surface	surface	NA	sheet	15.7368	11.1635	10.8419	0	0	0	0	0	0	0	0	52
1	T1K_P54H	T1K_P54H	1_54	1_54	Folding	0.0478782	0.0114356	0.0448274	2	TRUE	NA	NA	NA	NA	NA	surface	surface	NA	sheet	15.7368	15.1398	6.52647	0	0	0	0	0	0	0	0	53
1	T1K_V55L	T1K_V55L	1_55	1_55	Folding	0.0422205	0.00908314	0.0356059	2	TRUE	NA	NA	NA	NA	NA	surface	surface	NA	NA	15.7368	15.7722	8.04025	0	0	0	0	0	0	0	0	54
1	T1K_N56D	T1K_N56D	1_56	1_56	Folding	-0.073166	0.0149481	0.0585966	2	TRUE	NA	NA	NA	NA	NA	surface	surface	NA	NA	15.7368	21.0372	10.6989	0	0	0	0	0	0	0	0	55
1	T1K_D8N	T1K_D8N	1_8	1_8	Folding	-0.0181151	0.00714684	0.0280156	2	TRUE	NA	NA	NA	NA	NA	surface	surface	NA	NA	15.7368	6.80924	20.6049	0	0	0	0	0	0	0	0	7
1	R20S_R21Q	R20S_R21Q	20_21	20_21	Folding	0.0608324	0.00832368	0.0326288	2	TRUE	NA	NA	NA	NA	NA	surface	surface	NA	NA	11.5199	7.21884	5.11805	1	0	0	0	0	0	0	1	1
1	R20S_D23E	R20S_D23E	20_23	20_23	Folding	0.152661	0.0106094	0.0415889	2	TRUE	NA	NA	NA	NA	NA	surface	core	NA	NA	11.5199	13.9005	3.6936	1	1	0	0	0	0	9	11	3
1	R20S_F24L	R20S_F24L	20_24	20_24	Folding	-0.00800229	0.00803615	0.0315017	2	TRUE	NA	NA	NA	NA	NA	surface	surface	NA	sheet	11.5199	17.4226	10.4347	0	0	0	0	0	0	0	0	4
1	R20S_H26L	R20S_H26L	20_26	20_26	Folding	-0.102426	0.00684704	0.0268404	2	TRUE	NA	NA	NA	NA	NA	surface	surface	NA	sheet	11.5199	16.6231	15.4363	0	0	0	0	0	0	0	0	6
1	R20S_V27L	R20S_V27L	20_27	20_27	Folding	0.0989794	0.0103226	0.0404646	2	TRUE	NA	NA	NA	NA	NA	surface	core	NA	sheet	11.5199	11.625	16.1836	0	0	0	0	0	0	0	0	7
1	R20S_M28L	R20S_M28L	20_28	20_28	Folding	-0.0941948	0.00613479	0.0240484	2	TRUE	NA	NA	NA	NA	NA	surface	surface	NA	sheet	11.5199	11.9162	18.2179	0	0	0	0	0	0	0	0	8
1	R20S_D29E	R20S_D29E	20_29	20_29	Folding	0.101059	0.0127968	0.0501634	2	TRUE	NA	NA	NA	NA	NA	surface	surface	NA	sheet	11.5199	7.43103	21.8588	0	0	0	0	0	0	0	0	9
1	R20S_N30S	R20S_N30S	20_30	20_30	Folding	0.0136037	0.0131255	0.0514522	2	TRUE	NA	NA	NA	NA	NA	surface	surface	NA	NA	11.5199	9.7724	20.3995	0	0	0	0	0	0	0	0	10
1	R20S_D32N	R20S_D32N	20_32	20_32	Folding	0.0635227	0.00814732	0.0319375	2	TRUE	NA	NA	NA	NA	NA	surface	binding_interface	NA	NA	11.5199	3.87036	22.2659	0	0	0	0	0	0	0	0	12
1	R20S_P33A	R20S_P33A	20_33	20_33	Folding	0.023209	0.0107645	0.042197	2	TRUE	NA	NA	NA	NA	NA	surface	surface	NA	NA	11.5199	7.28092	24.3194	0	0	0	0	0	0	0	0	13
1	R20S_K37E	R20S_K37E	20_37	20_37	Folding	0.0765066	0.0143506	0.0562543	2	TRUE	NA	NA	NA	NA	NA	surface	binding_interface	NA	sheet	11.5199	4.10328	18.3379	0	0	0	0	0	0	0	0	17
1	R20S_A39S	R20S_A39S	20_39	20_39	Folding	-0.0429579	0.00733592	0.0287568	2	TRUE	NA	NA	NA	NA	NA	surface	surface	NA	sheet	11.5199	15.1559	14.946	0	0	0	0	0	0	0	0	19
1	R20S_H41N	R20S_H41N	20_41	20_41	Folding	0.091455	0.00762903	0.0299058	2	TRUE	NA	NA	NA	NA	NA	surface	surface	NA	NA	11.5199	15.8637	5.04749	0	0	0	1	0	0	0	1	21
1	R20S_Q43E	R20S_Q43E	20_43	20_43	Folding	0.0800407	0.012114	0.0474869	2	TRUE	NA	NA	NA	NA	NA	surface	surface	NA	sheet	11.5199	13.4393	12.671	0	0	0	0	0	0	0	0	23
1	R20S_T44I	R20S_T44I	20_44	20_44	Folding	-0.0359561	0.00855681	0.0335427	2	TRUE	NA	NA	NA	NA	NA	surface	surface	NA	sheet	11.5199	11.0953	17.1172	0	0	0	0	0	0	0	0	24
1	R20S_M46L	R20S_M46L	20_46	20_46	Folding	-0.00894305	0.00912144	0.035756	2	TRUE	NA	NA	NA	NA	NA	surface	binding_interface	NA	sheet	11.5199	3.68489	16.775	0	0	0	0	0	0	0	0	26
1	R20S_R49S	R20S_R49S	20_49	20_49	Folding	-0.0246111	0.00756503	0.0296549	2	TRUE	NA	NA	NA	NA	NA	surface	surface	NA	NA	11.5199	9.03379	16.8135	0	0	0	0	0	0	0	0	29
1	R20S_N50S	R20S_N50S	20_50	20_50	Folding	-0.0410958	0.0103655	0.0406326	2	TRUE	NA	NA	NA	NA	NA	surface	binding_interface	NA	NA	11.5199	3.87205	15.6637	0	0	0	0	0	0	0	0	30
1	R20S_Y51H	R20S_Y51H	20_51	20_51	Folding	0.00855271	0.00745957	0.0292415	2	TRUE	NA	NA	NA	NA	NA	surface	binding_interface	NA	NA	11.5199	3.37677	10.1159	0	0	0	0	0	0	0	0	31
1	R20S_T53A	R20S_T53A	20_53	20_53	Folding	-0.00443317	0.0104931	0.0411328	2	TRUE	NA	NA	NA	NA	NA	surface	surface	NA	sheet	11.5199	11.1635	13.4663	0	0	0	0	0	0	0	0	33
1	R20S_P54H	R20S_P54H	20_54	20_54	Folding	0.0753444	0.00769526	0.0301654	2	TRUE	NA	NA	NA	NA	NA	surface	surface	NA	sheet	11.5199	15.1398	17.9934	0	0	0	0	0	0	0	0	34
1	R20S_V55L	R20S_V55L	20_55	20_55	Folding	-0.0426984	0.00948934	0.0371982	2	TRUE	NA	NA	NA	NA	NA	surface	surface	NA	NA	11.5199	15.7722	14.2277	0	0	0	0	0	0	0	0	35
1	R20S_N56D	R20S_N56D	20_56	20_56	Folding	-0.0335143	0.00953894	0.0373926	2	TRUE	NA	NA	NA	NA	NA	surface	surface	NA	NA	11.5199	21.0372	20.3719	0	0	0	0	0	0	0	0	36
1	R21Q_D23E	R21Q_D23E	21_23	21_23	Folding	0.100419	0.0129775	0.0508716	2	TRUE	NA	NA	NA	NA	NA	surface	core	NA	NA	7.21884	13.9005	7.17776	0	0	0	0	0	0	2	2	2
1	R21Q_F24L	R21Q_F24L	21_24	21_24	Folding	0.014081	0.0104162	0.0408314	2	TRUE	NA	NA	NA	NA	NA	surface	surface	NA	sheet	7.21884	17.4226	9.8656	0	0	0	0	0	0	0	0	3
1	R21Q_H26L	R21Q_H26L	21_26	21_26	Folding	-0.0267075	0.00971824	0.0380955	2	TRUE	NA	NA	NA	NA	NA	surface	surface	NA	sheet	7.21884	16.6231	16.9929	0	0	0	0	0	0	0	0	5
1	R21Q_V27L	R21Q_V27L	21_27	21_27	Folding	0.050609	0.00765704	0.0300156	2	TRUE	NA	NA	NA	NA	NA	surface	core	NA	sheet	7.21884	11.625	15.9482	0	0	0	0	0	0	0	0	6
1	R21Q_M28L	R21Q_M28L	21_28	21_28	Folding	-0.0062654	0.00962991	0.0377492	2	TRUE	NA	NA	NA	NA	NA	surface	surface	NA	sheet	7.21884	11.9162	20.3176	0	0	0	0	0	0	0	0	7
1	R21Q_D29E	R21Q_D29E	21_29	21_29	Folding	0.0500657	0.00951784	0.03731	2	TRUE	NA	NA	NA	NA	NA	surface	surface	NA	sheet	7.21884	7.43103	22.6889	0	0	0	0	0	0	0	0	8
1	R21Q_N30S	R21Q_N30S	21_30	21_30	Folding	-0.00678689	0.0111205	0.0435926	2	TRUE	NA	NA	NA	NA	NA	surface	surface	NA	NA	7.21884	9.7724	19.7082	0	0	0	0	0	0	0	0	9
1	R21Q_D32N	R21Q_D32N	21_32	21_32	Folding	0.0636318	0.0111348	0.0436484	2	TRUE	NA	NA	NA	NA	NA	surface	binding_interface	NA	NA	7.21884	3.87036	21.6335	0	0	0	0	0	0	0	0	11
1	R21Q_P33A	R21Q_P33A	21_33	21_33	Folding	0.0847434	0.0129587	0.0507982	2	TRUE	NA	NA	NA	NA	NA	surface	surface	NA	NA	7.21884	7.28092	22.4294	0	0	0	0	0	0	0	0	12
1	R21Q_K37E	R21Q_K37E	21_37	21_37	Folding	0.0760884	0.00750774	0.0294304	2	TRUE	NA	NA	NA	NA	NA	surface	binding_interface	NA	sheet	7.21884	4.10328	19.5314	0	0	0	0	0	0	0	0	16
1	R21Q_A39S	R21Q_A39S	21_39	21_39	Folding	-0.00562652	0.0073195	0.0286925	2	TRUE	NA	NA	NA	NA	NA	surface	surface	NA	sheet	7.21884	15.1559	17.5356	0	0	0	0	0	0	0	0	18
1	R21Q_H41N	R21Q_H41N	21_41	21_41	Folding	0.0596973	0.0113016	0.0443022	2	TRUE	NA	NA	NA	NA	NA	surface	surface	NA	NA	7.21884	15.8637	10.3103	0	0	0	0	0	0	0	0	20
1	R21Q_Q43E	R21Q_Q43E	21_43	21_43	Folding	0.00889935	0.0098357	0.0385559	2	TRUE	NA	NA	NA	NA	NA	surface	surface	NA	sheet	7.21884	13.4393	17.4163	0	0	0	0	0	0	0	0	22
1	R21Q_T44I	R21Q_T44I	21_44	21_44	Folding	-0.0204655	0.00944187	0.0370121	2	TRUE	NA	NA	NA	NA	NA	surface	surface	NA	sheet	7.21884	11.0953	19.9487	0	0	0	0	0	0	0	0	23
1	R21Q_M46L	R21Q_M46L	21_46	21_46	Folding	0.0227692	0.00920981	0.0361024	2	TRUE	NA	NA	NA	NA	NA	surface	binding_interface	NA	sheet	7.21884	3.68489	17.9462	0	0	0	0	0	0	0	0	25
1	R21Q_R49S	R21Q_R49S	21_49	21_49	Folding	-0.0230254	0.00507589	0.0198975	2	TRUE	NA	NA	NA	NA	NA	surface	surface	NA	NA	7.21884	9.03379	13.5087	0	0	0	0	0	0	0	0	28
1	R21Q_N50S	R21Q_N50S	21_50	21_50	Folding	-0.0484783	0.0111094	0.0435487	2	TRUE	NA	NA	NA	NA	NA	surface	binding_interface	NA	NA	7.21884	3.87205	13.0568	0	0	0	0	0	0	0	0	29
1	R21Q_Y51H	R21Q_Y51H	21_51	21_51	Folding	0.0145751	0.00762224	0.0298792	2	TRUE	NA	NA	NA	NA	NA	surface	binding_interface	NA	NA	7.21884	3.37677	8.49389	0	0	0	0	0	0	0	0	30
1	R21Q_T53A	R21Q_T53A	21_53	21_53	Folding	0.00302417	0.00846462	0.0331813	2	TRUE	NA	NA	NA	NA	NA	surface	surface	NA	sheet	7.21884	11.1635	9.30763	0	0	0	0	0	0	0	0	32
1	R21Q_P54H	R21Q_P54H	21_54	21_54	Folding	-0.000706507	0.00979489	0.038396	2	TRUE	NA	NA	NA	NA	NA	surface	surface	NA	sheet	7.21884	15.1398	15.047	0	0	0	0	0	0	0	0	33
1	R21Q_V55L	R21Q_V55L	21_55	21_55	Folding	-0.0318845	0.00926734	0.036328	2	TRUE	NA	NA	NA	NA	NA	surface	surface	NA	NA	7.21884	15.7722	11.2631	0	0	0	0	0	0	0	0	34
1	R21Q_N56D	R21Q_N56D	21_56	21_56	Folding	0.00199113	0.0089952	0.0352612	2	TRUE	NA	NA	NA	NA	NA	surface	surface	NA	NA	7.21884	21.0372	16.8794	0	0	0	0	0	0	0	0	35
1	D23E_F24L	D23E_F24L	23_24	23_24	Folding	0.0620246	0.0123901	0.048569	2	TRUE	NA	NA	NA	NA	NA	core	surface	NA	sheet	13.9005	17.4226	5.56249	1	0	0	0	0	0	0	1	1
1	D23E_H26L	D23E_H26L	23_26	23_26	Folding	-0.0897452	0.00834844	0.0327259	2	TRUE	NA	NA	NA	NA	NA	core	surface	NA	sheet	13.9005	16.6231	10.5125	0	0	0	0	0	0	0	0	3
1	D23E_V27L	D23E_V27L	23_27	23_27	Folding	0.0746853	0.010782	0.0422654	2	TRUE	NA	NA	NA	NA	NA	core	core	NA	sheet	13.9005	11.625	11.7703	0	0	0	0	0	0	0	0	4
1	D23E_M28L	D23E_M28L	23_28	23_28	Folding	-0.14126	0.00947247	0.0371321	2	TRUE	NA	NA	NA	NA	NA	core	surface	NA	sheet	13.9005	11.9162	14.0984	0	0	0	0	0	0	0	0	5
1	D23E_D29E	D23E_D29E	23_29	23_29	Folding	0.183771	0.011445	0.0448642	2	TRUE	NA	NA	NA	NA	NA	core	surface	NA	sheet	13.9005	7.43103	18.1832	0	0	0	0	0	0	0	0	6
1	D23E_N30S	D23E_N30S	23_30	23_30	Folding	-0.0324284	0.0122246	0.0479203	2	TRUE	NA	NA	NA	NA	NA	core	surface	NA	NA	13.9005	9.7724	16.6444	0	0	0	0	0	0	0	0	7
1	D23E_D32N	D23E_D32N	23_32	23_32	Folding	0.119876	0.00825464	0.0323582	2	TRUE	NA	NA	NA	NA	NA	core	binding_interface	NA	NA	13.9005	3.87036	20.2466	0	0	0	0	0	0	0	0	9
1	D23E_P33A	D23E_P33A	23_33	23_33	Folding	0.0624775	0.0145266	0.0569442	2	TRUE	NA	NA	NA	NA	NA	core	surface	NA	NA	13.9005	7.28092	21.9601	0	0	0	0	0	0	0	0	10
1	D23E_K37E	D23E_K37E	23_37	23_37	Folding	0.219439	0.00466551	0.0182888	2	TRUE	NA	NA	NA	NA	NA	core	binding_interface	NA	sheet	13.9005	4.10328	15.2042	0	0	0	0	0	0	0	0	14
1	D23E_A39S	D23E_A39S	23_39	23_39	Folding	0.0393687	0.00713838	0.0279824	2	TRUE	NA	NA	NA	NA	NA	core	surface	NA	sheet	13.9005	15.1559	10.8822	0	0	0	0	0	0	0	0	16
1	D23E_H41N	D23E_H41N	23_41	23_41	Folding	-0.0779574	0.00644511	0.0252648	2	TRUE	NA	NA	NA	NA	NA	core	surface	NA	NA	13.9005	15.8637	2.928	0	0	1	0	0	1	2	4	18
1	D23E_Q43E	D23E_Q43E	23_43	23_43	Folding	0.0262043	0.0100959	0.039576	2	TRUE	NA	NA	NA	NA	NA	core	surface	NA	sheet	13.9005	13.4393	10.8536	0	0	0	0	0	0	0	0	20
1	D23E_T44I	D23E_T44I	23_44	23_44	Folding	-0.0240736	0.00971182	0.0380703	2	TRUE	NA	NA	NA	NA	NA	core	surface	NA	sheet	13.9005	11.0953	14.1224	0	0	0	0	0	0	0	0	21
1	D23E_M46L	D23E_M46L	23_46	23_46	Folding	0.0133569	0.00728634	0.0285624	2	TRUE	NA	NA	NA	NA	NA	core	binding_interface	NA	sheet	13.9005	3.68489	14.9022	0	0	0	0	0	0	0	0	23
1	D23E_R49S	D23E_R49S	23_49	23_49	Folding	-0.00774978	0.012313	0.0482669	2	TRUE	NA	NA	NA	NA	NA	core	surface	NA	NA	13.9005	9.03379	14.2893	0	0	0	0	0	0	0	0	26
1	D23E_N50S	D23E_N50S	23_50	23_50	Folding	-0.0237618	0.00797665	0.0312685	2	TRUE	NA	NA	NA	NA	NA	core	binding_interface	NA	NA	13.9005	3.87205	15.1712	0	0	0	0	0	0	0	0	27
1	D23E_Y51H	D23E_Y51H	23_51	23_51	Folding	0.0212021	0.0095957	0.0376151	2	TRUE	NA	NA	NA	NA	NA	core	binding_interface	NA	NA	13.9005	3.37677	10.4128	0	0	0	0	0	0	0	0	28
1	D23E_T53A	D23E_T53A	23_53	23_53	Folding	0.0116435	0.0119946	0.0470189	2	TRUE	NA	NA	NA	NA	NA	core	surface	NA	sheet	13.9005	11.1635	10.687	0	0	0	0	0	0	0	0	30
1	D23E_P54H	D23E_P54H	23_54	23_54	Folding	0.0607694	0.0078731	0.0308626	2	TRUE	NA	NA	NA	NA	NA	core	surface	NA	sheet	13.9005	15.1398	14.0653	0	0	0	0	0	0	0	0	31
1	D23E_V55L	D23E_V55L	23_55	23_55	Folding	-0.066613	0.0124193	0.0486836	2	TRUE	NA	NA	NA	NA	NA	core	surface	NA	NA	13.9005	15.7722	10.291	0	0	0	0	0	0	0	0	32
1	D23E_N56D	D23E_N56D	23_56	23_56	Folding	-0.0280039	0.00847078	0.0332055	2	TRUE	NA	NA	NA	NA	NA	core	surface	NA	NA	13.9005	21.0372	16.1258	0	0	0	0	0	0	0	0	33
1	F24L_H26L	F24L_H26L	24_26	24_26	Folding	0.05619	0.00454234	0.017806	2	TRUE	NA	NA	NA	NA	NA	surface	surface	sheet	sheet	17.4226	16.6231	7.34816	0	0	0	0	0	0	0	0	2
1	F24L_V27L	F24L_V27L	24_27	24_27	Folding	-0.00903981	0.0161813	0.0634307	2	TRUE	NA	NA	NA	NA	NA	surface	core	sheet	sheet	17.4226	11.625	9.30549	0	0	0	0	0	0	0	0	3
1	F24L_M28L	F24L_M28L	24_28	24_28	Folding	0.119003	0.00956214	0.0374836	2	TRUE	NA	NA	NA	NA	NA	surface	surface	sheet	sheet	17.4226	11.9162	12.2949	0	0	0	0	0	0	0	0	4
1	F24L_D29E	F24L_D29E	24_29	24_29	Folding	-0.0146297	0.0162546	0.0637179	2	TRUE	NA	NA	NA	NA	NA	surface	surface	sheet	sheet	17.4226	7.43103	16.8583	0	0	0	0	0	0	0	0	5
1	F24L_N30S	F24L_N30S	24_30	24_30	Folding	-0.0404441	0.00855158	0.0335222	2	TRUE	NA	NA	NA	NA	NA	surface	surface	sheet	NA	17.4226	9.7724	14.6449	0	0	0	0	0	0	0	0	6
1	F24L_D32N	F24L_D32N	24_32	24_32	Folding	-0.108104	0.0121523	0.047637	2	TRUE	NA	NA	NA	NA	NA	surface	binding_interface	sheet	NA	17.4226	3.87036	20.2142	0	0	0	0	0	0	0	0	8
1	F24L_P33A	F24L_P33A	24_33	24_33	Folding	-0.0122501	0.00638486	0.0250287	2	TRUE	NA	NA	NA	NA	NA	surface	surface	sheet	NA	17.4226	7.28092	21.5453	0	0	0	0	0	0	0	0	9
1	F24L_K37E	F24L_K37E	24_37	24_37	Folding	0.0164475	0.0124454	0.048786	2	TRUE	NA	NA	NA	NA	NA	surface	binding_interface	sheet	sheet	17.4226	4.10328	15.0366	0	0	0	0	0	0	0	0	13
1	F24L_A39S	F24L_A39S	24_39	24_39	Folding	-0.0170738	0.0078263	0.0306791	2	TRUE	NA	NA	NA	NA	NA	surface	surface	sheet	sheet	17.4226	15.1559	9.88727	0	0	0	0	0	0	0	0	15
1	F24L_H41N	F24L_H41N	24_41	24_41	Folding	0.0477571	0.00837963	0.0328482	2	TRUE	NA	NA	NA	NA	NA	surface	surface	sheet	NA	17.4226	15.8637	8.37351	0	0	0	0	0	0	0	0	17
1	F24L_Q43E	F24L_Q43E	24_43	24_43	Folding	-0.0586677	0.00522876	0.0204968	2	TRUE	NA	NA	NA	NA	NA	surface	surface	sheet	sheet	17.4226	13.4393	13.4848	0	0	0	0	0	0	0	0	19
1	F24L_T44I	F24L_T44I	24_44	24_44	Folding	-0.0398996	0.0114044	0.0447053	2	TRUE	NA	NA	NA	NA	NA	surface	surface	sheet	sheet	17.4226	11.0953	14.2244	0	0	0	0	0	0	0	0	20
1	F24L_M46L	F24L_M46L	24_46	24_46	Folding	0.013188	0.00581473	0.0227937	2	TRUE	NA	NA	NA	NA	NA	surface	binding_interface	sheet	sheet	17.4226	3.68489	16.3341	0	0	0	0	0	0	0	0	22
1	F24L_R49S	F24L_R49S	24_49	24_49	Folding	-0.0426539	0.0118917	0.0466153	2	TRUE	NA	NA	NA	NA	NA	surface	surface	sheet	NA	17.4226	9.03379	13.0024	0	0	0	0	0	0	0	0	25
1	F24L_N50S	F24L_N50S	24_50	24_50	Folding	0.0174688	0.0097359	0.0381647	2	TRUE	NA	NA	NA	NA	NA	surface	binding_interface	sheet	NA	17.4226	3.87205	16.5168	0	0	0	0	0	0	0	0	26
1	F24L_Y51H	F24L_Y51H	24_51	24_51	Folding	-0.0613298	0.0072893	0.0285741	2	TRUE	NA	NA	NA	NA	NA	surface	binding_interface	sheet	NA	17.4226	3.37677	12.9964	0	0	0	0	0	0	0	0	27
1	F24L_T53A	F24L_T53A	24_53	24_53	Folding	0.0170665	0.00663886	0.0260243	2	TRUE	NA	NA	NA	NA	NA	surface	surface	sheet	sheet	17.4226	11.1635	7.63028	0	0	0	0	0	0	0	0	29
1	F24L_P54H	F24L_P54H	24_54	24_54	Folding	0.0612222	0.0102639	0.0402345	2	TRUE	NA	NA	NA	NA	NA	surface	surface	sheet	sheet	17.4226	15.1398	9.6464	0	0	0	0	0	0	0	0	30
1	F24L_V55L	F24L_V55L	24_55	24_55	Folding	-0.00275478	0.0109272	0.0428347	2	TRUE	NA	NA	NA	NA	NA	surface	surface	sheet	NA	17.4226	15.7722	4.01838	0	0	0	0	0	0	0	0	31
1	F24L_N56D	F24L_N56D	24_56	24_56	Folding	0.0323134	0.013484	0.0528573	2	TRUE	NA	NA	NA	NA	NA	surface	surface	sheet	NA	17.4226	21.0372	8.66441	0	0	0	0	0	0	0	0	32
1	H26L_V27L	H26L_V27L	26_27	26_27	Folding	-0.238599	0.00656052	0.0257172	2	TRUE	NA	NA	NA	NA	NA	surface	core	sheet	sheet	16.6231	11.625	5.40785	2	0	0	0	0	0	0	2	1
1	H26L_M28L	H26L_M28L	26_28	26_28	Folding	0.0916658	0.00983521	0.038554	2	TRUE	NA	NA	NA	NA	NA	surface	surface	sheet	sheet	16.6231	11.9162	4.72164	1	0	0	0	0	0	1	2	2
1	H26L_D29E	H26L_D29E	26_29	26_29	Folding	-0.148432	0.00891343	0.0349406	2	TRUE	NA	NA	NA	NA	NA	surface	surface	sheet	sheet	16.6231	7.43103	10.4717	0	0	0	0	0	0	0	0	3
1	H26L_N30S	H26L_N30S	26_30	26_30	Folding	0.114964	0.00970138	0.0380294	2	TRUE	NA	NA	NA	NA	NA	surface	surface	sheet	NA	16.6231	9.7724	10.0408	0	0	0	0	0	0	0	0	4
1	H26L_D32N	H26L_D32N	26_32	26_32	Folding	-0.161273	0.00936192	0.0366987	2	TRUE	NA	NA	NA	NA	NA	surface	binding_interface	sheet	NA	16.6231	3.87036	16.3873	0	0	0	0	0	0	0	0	6
1	H26L_P33A	H26L_P33A	26_33	26_33	Folding	-0.112714	0.00565484	0.022167	2	TRUE	NA	NA	NA	NA	NA	surface	surface	sheet	NA	16.6231	7.28092	18.4755	0	0	0	0	0	0	0	0	7
1	H26L_K37E	H26L_K37E	26_37	26_37	Folding	-0.140047	0.00852505	0.0334182	2	TRUE	NA	NA	NA	NA	NA	surface	binding_interface	sheet	sheet	16.6231	4.10328	10.0331	0	0	0	0	0	0	0	0	11
1	H26L_A39S	H26L_A39S	26_39	26_39	Folding	0.0114733	0.00873633	0.0342464	2	TRUE	NA	NA	NA	NA	NA	surface	surface	sheet	sheet	16.6231	15.1559	4.49721	2	0	0	0	0	0	2	4	13
1	H26L_H41N	H26L_H41N	26_41	26_41	Folding	0.0858746	0.0102697	0.0402572	2	TRUE	NA	NA	NA	NA	NA	surface	surface	sheet	NA	16.6231	15.8637	10.6618	0	0	0	0	0	0	0	0	15
1	H26L_Q43E	H26L_Q43E	26_43	26_43	Folding	-0.00613708	0.00985772	0.0386423	2	TRUE	NA	NA	NA	NA	NA	surface	surface	sheet	sheet	16.6231	13.4393	10.7124	0	0	0	0	0	0	0	0	17
1	H26L_T44I	H26L_T44I	26_44	26_44	Folding	0.0271156	0.00765986	0.0300266	2	TRUE	NA	NA	NA	NA	NA	surface	surface	sheet	sheet	16.6231	11.0953	8.3792	0	0	0	0	0	0	0	0	18
1	H26L_M46L	H26L_M46L	26_46	26_46	Folding	-0.000288075	0.00801962	0.0314369	2	TRUE	NA	NA	NA	NA	NA	surface	binding_interface	sheet	sheet	16.6231	3.68489	13.0242	0	0	0	0	0	0	0	0	20
1	H26L_R49S	H26L_R49S	26_49	26_49	Folding	0.0747492	0.00717774	0.0281367	2	TRUE	NA	NA	NA	NA	NA	surface	surface	sheet	NA	16.6231	9.03379	14.6064	0	0	0	0	0	0	0	0	23
1	H26L_N50S	H26L_N50S	26_50	26_50	Folding	0.0436994	0.00983564	0.0385557	2	TRUE	NA	NA	NA	NA	NA	surface	binding_interface	sheet	NA	16.6231	3.87205	18.0722	0	0	0	0	0	0	0	0	24
1	H26L_Y51H	H26L_Y51H	26_51	26_51	Folding	-0.0451414	0.0119097	0.046686	2	TRUE	NA	NA	NA	NA	NA	surface	binding_interface	sheet	NA	16.6231	3.37677	14.8487	0	0	0	0	0	0	0	0	25
1	H26L_T53A	H26L_T53A	26_53	26_53	Folding	-0.00425986	0.00938502	0.0367893	2	TRUE	NA	NA	NA	NA	NA	surface	surface	sheet	sheet	16.6231	11.1635	13.6942	0	0	0	0	0	0	0	0	27
1	H26L_P54H	H26L_P54H	26_54	26_54	Folding	-0.109212	0.00776221	0.0304279	2	TRUE	NA	NA	NA	NA	NA	surface	surface	sheet	sheet	16.6231	15.1398	11.4755	0	0	0	0	0	0	0	0	28
1	H26L_V55L	H26L_V55L	26_55	26_55	Folding	0.0732391	0.00828309	0.0324697	2	TRUE	NA	NA	NA	NA	NA	surface	surface	sheet	NA	16.6231	15.7722	9.44568	0	0	0	0	0	0	0	0	29
1	H26L_N56D	H26L_N56D	26_56	26_56	Folding	0.0805311	0.00935748	0.0366813	2	TRUE	NA	NA	NA	NA	NA	surface	surface	sheet	NA	16.6231	21.0372	13.1972	0	0	0	0	0	0	0	0	30
1	V27L_M28L	V27L_M28L	27_28	27_28	Folding	-0.00799592	0.00703596	0.027581	2	TRUE	NA	NA	NA	NA	NA	core	surface	sheet	sheet	11.625	11.9162	5.70853	2	0	0	0	0	0	0	2	1
1	V27L_D29E	V27L_D29E	27_29	27_29	Folding	0.171788	0.00856418	0.0335716	2	TRUE	NA	NA	NA	NA	NA	core	surface	sheet	sheet	11.625	7.43103	6.30753	0	0	0	0	0	0	0	0	2
1	V27L_N30S	V27L_N30S	27_30	27_30	Folding	-0.0910875	0.00987136	0.0386957	2	TRUE	NA	NA	NA	NA	NA	core	surface	sheet	NA	11.625	9.7724	3.80862	0	0	0	0	0	0	1	1	3
1	V27L_D32N	V27L_D32N	27_32	27_32	Folding	0.0863187	0.00758278	0.0297245	2	TRUE	NA	NA	NA	NA	NA	core	binding_interface	sheet	NA	11.625	3.87036	10.1202	0	0	0	0	0	0	0	0	5
1	V27L_P33A	V27L_P33A	27_33	27_33	Folding	0.00228443	0.00956957	0.0375127	2	TRUE	NA	NA	NA	NA	NA	core	surface	sheet	NA	11.625	7.28092	11.8954	0	0	0	0	0	0	0	0	6
1	V27L_K37E	V27L_K37E	27_37	27_37	Folding	0.0907246	0.00771485	0.0302422	2	TRUE	NA	NA	NA	NA	NA	core	binding_interface	sheet	sheet	11.625	4.10328	6.71155	0	0	0	0	0	0	0	0	10
1	V27L_A39S	V27L_A39S	27_39	27_39	Folding	0.0681764	0.00643679	0.0252322	2	TRUE	NA	NA	NA	NA	NA	core	surface	sheet	sheet	11.625	15.1559	8.39654	0	0	0	0	0	0	0	0	12
1	V27L_H41N	V27L_H41N	27_41	27_41	Folding	0.007797	0.0056801	0.022266	2	TRUE	NA	NA	NA	NA	NA	core	surface	sheet	NA	11.625	15.8637	13.7648	0	0	0	0	0	0	0	0	14
1	V27L_Q43E	V27L_Q43E	27_43	27_43	Folding	-0.014574	0.01027	0.0402585	2	TRUE	NA	NA	NA	NA	NA	core	surface	sheet	sheet	11.625	13.4393	13.8063	0	0	0	0	0	0	0	0	16
1	V27L_T44I	V27L_T44I	27_44	27_44	Folding	-0.00666859	0.00783773	0.0307239	2	TRUE	NA	NA	NA	NA	NA	core	surface	sheet	sheet	11.625	11.0953	10.681	0	0	0	0	0	0	0	0	17
1	V27L_M46L	V27L_M46L	27_46	27_46	Folding	0.0353137	0.00767352	0.0300802	2	TRUE	NA	NA	NA	NA	NA	core	binding_interface	sheet	sheet	11.625	3.68489	10.0797	0	0	0	0	0	0	0	0	19
1	V27L_R49S	V27L_R49S	27_49	27_49	Folding	-0.118689	0.0083636	0.0327853	2	TRUE	NA	NA	NA	NA	NA	core	surface	sheet	NA	11.625	9.03379	8.64004	0	0	0	0	0	0	0	0	22
1	V27L_N50S	V27L_N50S	27_50	27_50	Folding	0.00300977	0.010873	0.0426221	2	TRUE	NA	NA	NA	NA	NA	core	binding_interface	sheet	NA	11.625	3.87205	12.8299	0	0	0	0	0	0	0	0	23
1	V27L_Y51H	V27L_Y51H	27_51	27_51	Folding	0.0487605	0.0119879	0.0469924	2	TRUE	NA	NA	NA	NA	NA	core	binding_interface	sheet	NA	11.625	3.37677	11.2965	0	0	0	0	0	0	0	0	24
1	V27L_T53A	V27L_T53A	27_53	27_53	Folding	-0.0184674	0.00933436	0.0365907	2	TRUE	NA	NA	NA	NA	NA	core	surface	sheet	sheet	11.625	11.1635	10.0043	0	0	0	0	0	0	0	0	26
1	V27L_P54H	V27L_P54H	27_54	27_54	Folding	0.0146354	0.0103085	0.0404094	2	TRUE	NA	NA	NA	NA	NA	core	surface	sheet	sheet	11.625	15.1398	7.37651	0	0	0	0	0	0	0	0	27
1	V27L_V55L	V27L_V55L	27_55	27_55	Folding	0.00270065	0.00804213	0.0315251	2	TRUE	NA	NA	NA	NA	NA	core	surface	sheet	NA	11.625	15.7722	8.18484	0	0	0	0	0	0	0	0	28
1	V27L_N56D	V27L_N56D	27_56	27_56	Folding	-0.0257334	0.0106459	0.0417321	2	TRUE	NA	NA	NA	NA	NA	core	surface	sheet	NA	11.625	21.0372	12.6896	0	0	0	0	0	0	0	0	29
1	M28L_D29E	M28L_D29E	28_29	28_29	Folding	-0.175796	0.0102751	0.0402785	2	TRUE	NA	NA	NA	NA	NA	surface	surface	sheet	sheet	11.9162	7.43103	5.01576	2	0	0	0	0	0	0	2	1
1	M28L_N30S	M28L_N30S	28_30	28_30	Folding	-0.0422393	0.009859	0.0386473	2	TRUE	NA	NA	NA	NA	NA	surface	surface	sheet	NA	11.9162	9.7724	8.16517	0	0	0	0	0	0	0	0	2
1	M28L_D32N	M28L_D32N	28_32	28_32	Folding	-0.101951	0.0106871	0.0418933	2	TRUE	NA	NA	NA	NA	NA	surface	binding_interface	sheet	NA	11.9162	3.87036	12.0122	0	0	0	0	0	0	0	0	4
1	M28L_P33A	M28L_P33A	28_33	28_33	Folding	-0.0584725	0.00517004	0.0202666	2	TRUE	NA	NA	NA	NA	NA	surface	surface	sheet	NA	11.9162	7.28092	14.8567	0	0	0	0	0	0	0	0	5
1	M28L_K37E	M28L_K37E	28_37	28_37	Folding	-0.0683057	0.00691567	0.0271094	2	TRUE	NA	NA	NA	NA	NA	surface	binding_interface	sheet	sheet	11.9162	4.10328	5.36663	1	0	0	0	0	0	2	3	9
1	M28L_A39S	M28L_A39S	28_39	28_39	Folding	0.0272611	0.0119086	0.0466817	2	TRUE	NA	NA	NA	NA	NA	surface	surface	sheet	sheet	11.9162	15.1559	3.74984	0	0	0	0	0	0	1	1	11
1	M28L_H41N	M28L_H41N	28_41	28_41	Folding	0.0506629	0.00976419	0.0382756	2	TRUE	NA	NA	NA	NA	NA	surface	surface	sheet	NA	11.9162	15.8637	11.888	0	0	0	0	0	0	0	0	13
1	M28L_Q43E	M28L_Q43E	28_43	28_43	Folding	-0.103922	0.00871377	0.034158	2	TRUE	NA	NA	NA	NA	NA	surface	surface	sheet	sheet	11.9162	13.4393	8.91859	0	0	0	0	0	0	0	0	15
1	M28L_T44I	M28L_T44I	28_44	28_44	Folding	0.100937	0.00596347	0.0233768	2	TRUE	NA	NA	NA	NA	NA	surface	surface	sheet	sheet	11.9162	11.0953	4.00639	0	0	0	0	0	0	0	0	16
1	M28L_M46L	M28L_M46L	28_46	28_46	Folding	0.0251369	0.00389121	0.0152536	2	TRUE	NA	NA	NA	NA	NA	surface	binding_interface	sheet	sheet	11.9162	3.68489	9.73461	0	0	0	0	0	0	0	0	18
1	M28L_R49S	M28L_R49S	28_49	28_49	Folding	0.0279076	0.00849625	0.0333053	2	TRUE	NA	NA	NA	NA	NA	surface	surface	sheet	NA	11.9162	9.03379	13.5017	0	0	0	0	0	0	0	0	21
1	M28L_N50S	M28L_N50S	28_50	28_50	Folding	0.0431547	0.00709001	0.0277928	2	TRUE	NA	NA	NA	NA	NA	surface	binding_interface	sheet	NA	11.9162	3.87205	17.7376	0	0	0	0	0	0	0	0	22
1	M28L_Y51H	M28L_Y51H	28_51	28_51	Folding	-0.0455761	0.00834579	0.0327155	2	TRUE	NA	NA	NA	NA	NA	surface	binding_interface	sheet	NA	11.9162	3.37677	15.7881	0	0	0	0	0	0	0	0	23
1	M28L_T53A	M28L_T53A	28_53	28_53	Folding	-0.00023889	0.00821776	0.0322136	2	TRUE	NA	NA	NA	NA	NA	surface	surface	sheet	sheet	11.9162	11.1635	16.891	0	0	0	0	0	0	0	0	25
1	M28L_P54H	M28L_P54H	28_54	28_54	Folding	-0.0562391	0.0110079	0.0431511	2	TRUE	NA	NA	NA	NA	NA	surface	surface	sheet	sheet	11.9162	15.1398	14.308	0	0	0	0	0	0	0	0	26
1	M28L_V55L	M28L_V55L	28_55	28_55	Folding	0.0798711	0.0128537	0.0503866	2	TRUE	NA	NA	NA	NA	NA	surface	surface	sheet	NA	11.9162	15.7722	13.6458	0	0	0	0	0	0	0	0	27
1	M28L_N56D	M28L_N56D	28_56	28_56	Folding	0.0940094	0.012705	0.0498036	2	TRUE	NA	NA	NA	NA	NA	surface	surface	sheet	NA	11.9162	21.0372	18.0525	0	0	0	0	0	0	0	0	28
1	D29E_N30S	D29E_N30S	29_30	29_30	Folding	-0.037232	0.00810283	0.0317631	2	TRUE	NA	NA	NA	NA	NA	surface	surface	sheet	NA	7.43103	9.7724	4.97931	2	1	0	0	0	0	0	3	1
1	D29E_D32N	D29E_D32N	29_32	29_32	Folding	0.14232	0.011579	0.0453898	2	TRUE	NA	NA	NA	NA	NA	surface	binding_interface	sheet	NA	7.43103	3.87036	6.60786	0	0	0	0	0	0	0	0	3
1	D29E_P33A	D29E_P33A	29_33	29_33	Folding	-0.00838353	0.00805115	0.0315605	2	TRUE	NA	NA	NA	NA	NA	surface	surface	sheet	NA	7.43103	7.28092	8.85629	0	0	0	0	0	0	0	0	4
1	D29E_K37E	D29E_K37E	29_37	29_37	Folding	0.423136	0.009913	0.0388589	2	TRUE	NA	NA	NA	NA	NA	surface	binding_interface	sheet	sheet	7.43103	4.10328	4.11245	2	0	0	0	0	0	5	7	8
1	D29E_A39S	D29E_A39S	29_39	29_39	Folding	0.0461246	0.00755981	0.0296345	2	TRUE	NA	NA	NA	NA	NA	surface	surface	sheet	sheet	7.43103	15.1559	10.5082	0	0	0	0	0	0	0	0	10
1	D29E_H41N	D29E_H41N	29_41	29_41	Folding	-0.0410845	0.00872138	0.0341878	2	TRUE	NA	NA	NA	NA	NA	surface	surface	sheet	NA	7.43103	15.8637	17.8407	0	0	0	0	0	0	0	0	12
1	D29E_Q43E	D29E_Q43E	29_43	29_43	Folding	0.0259952	0.00708328	0.0277665	2	TRUE	NA	NA	NA	NA	NA	surface	surface	sheet	sheet	7.43103	13.4393	14.2398	0	0	0	0	0	0	0	0	14
1	D29E_T44I	D29E_T44I	29_44	29_44	Folding	-0.0842877	0.00895636	0.0351089	2	TRUE	NA	NA	NA	NA	NA	surface	surface	sheet	sheet	7.43103	11.0953	9.17284	0	0	0	0	0	0	0	0	15
1	D29E_M46L	D29E_M46L	29_46	29_46	Folding	-0.0255795	0.00360365	0.0141263	2	TRUE	NA	NA	NA	NA	NA	surface	binding_interface	sheet	sheet	7.43103	3.68489	8.46698	0	0	0	0	0	0	0	0	17
1	D29E_R49S	D29E_R49S	29_49	29_49	Folding	0.0876735	0.00754895	0.0295919	2	TRUE	NA	NA	NA	NA	NA	surface	surface	sheet	NA	7.43103	9.03379	11.3414	0	0	0	0	0	0	0	0	20
1	D29E_N50S	D29E_N50S	29_50	29_50	Folding	-0.0244792	0.00931379	0.0365101	2	TRUE	NA	NA	NA	NA	NA	surface	binding_interface	sheet	NA	7.43103	3.87205	16.3893	0	0	0	0	0	0	0	0	21
1	D29E_Y51H	D29E_Y51H	29_51	29_51	Folding	0.0491036	0.00662684	0.0259772	2	TRUE	NA	NA	NA	NA	NA	surface	binding_interface	sheet	NA	7.43103	3.37677	15.8246	0	0	0	0	0	0	0	0	22
1	D29E_T53A	D29E_T53A	29_53	29_53	Folding	-0.0446957	0.0143768	0.0563571	2	TRUE	NA	NA	NA	NA	NA	surface	surface	sheet	sheet	7.43103	11.1635	17.7694	0	0	0	0	0	0	0	0	24
1	D29E_P54H	D29E_P54H	29_54	29_54	Folding	0.0885571	0.00779969	0.0305748	2	TRUE	NA	NA	NA	NA	NA	surface	surface	sheet	sheet	7.43103	15.1398	14.9629	0	0	0	0	0	0	0	0	25
1	D29E_V55L	D29E_V55L	29_55	29_55	Folding	-0.111745	0.0104141	0.0408234	2	TRUE	NA	NA	NA	NA	NA	surface	surface	sheet	NA	7.43103	15.7722	16.7516	0	0	0	0	0	0	0	0	26
1	D29E_N56D	D29E_N56D	29_56	29_56	Folding	-0.0907368	0.0121601	0.0476677	2	TRUE	NA	NA	NA	NA	NA	surface	surface	sheet	NA	7.43103	21.0372	20.6401	0	0	0	0	0	0	0	0	27
1	Y2F_D10E	Y2F_D10E	2_10	2_10	Folding	-0.0216457	0.00862828	0.0338229	2	TRUE	NA	NA	NA	NA	NA	surface	surface	sheet	NA	18.9328	7.32922	20.2407	0	0	0	0	0	0	0	0	8
1	Y2F_P11A	Y2F_P11A	2_11	2_11	Folding	0.0181486	0.00809156	0.0317189	2	TRUE	NA	NA	NA	NA	NA	surface	surface	sheet	NA	18.9328	6.30798	17.5938	0	0	0	0	0	0	0	0	9
1	Y2F_Q12E	Y2F_Q12E	2_12	2_12	Folding	-0.0115072	0.0127749	0.0500775	2	TRUE	NA	NA	NA	NA	NA	surface	binding_interface	sheet	NA	18.9328	3.39861	23.1795	0	0	0	0	0	0	0	0	10
1	Y2F_D14E	Y2F_D14E	2_14	2_14	Folding	-0.00233218	0.00962567	0.0377326	2	TRUE	NA	NA	NA	NA	NA	surface	surface	sheet	NA	18.9328	6.99387	22.8069	0	0	0	0	0	0	0	0	12
1	Y2F_G18S	Y2F_G18S	2_18	2_18	Folding	-0.0066634	0.0116189	0.0455461	2	TRUE	NA	NA	NA	NA	NA	surface	surface	sheet	NA	18.9328	9.73295	14.3018	0	0	0	0	0	0	0	0	16
1	Y2F_R20S	Y2F_R20S	2_20	2_20	Folding	0.0201123	0.00765308	0.0300001	2	TRUE	NA	NA	NA	NA	NA	surface	surface	sheet	NA	18.9328	11.5199	13.9962	0	0	0	0	0	0	0	0	18
1	Y2F_R21Q	Y2F_R21Q	2_21	2_21	Folding	0.0321849	0.00960304	0.0376439	2	TRUE	NA	NA	NA	NA	NA	surface	surface	sheet	NA	18.9328	7.21884	14.5983	0	0	0	0	0	0	0	0	19
1	Y2F_D23E	Y2F_D23E	2_23	2_23	Folding	-0.00413069	0.00805595	0.0315793	2	TRUE	NA	NA	NA	NA	NA	surface	core	sheet	NA	18.9328	13.9005	8.80055	0	0	0	0	0	0	0	0	21
1	Y2F_F24L	Y2F_F24L	2_24	2_24	Folding	-0.0228427	0.0087069	0.0341311	2	TRUE	NA	NA	NA	NA	NA	surface	surface	sheet	sheet	18.9328	17.4226	3.87103	0	0	0	0	0	0	1	1	22
1	Y2F_H26L	Y2F_H26L	2_26	2_26	Folding	0.156554	0.00698907	0.0273972	2	TRUE	NA	NA	NA	NA	NA	surface	surface	sheet	sheet	18.9328	16.6231	3.76386	0	0	0	2	1	0	2	5	24
1	Y2F_V27L	Y2F_V27L	2_27	2_27	Folding	0.0100658	0.0087893	0.034454	2	TRUE	NA	NA	NA	NA	NA	surface	core	sheet	sheet	18.9328	11.625	6.13237	0	0	0	0	0	0	0	0	25
1	Y2F_M28L	Y2F_M28L	2_28	2_28	Folding	-0.0220517	0.00824358	0.0323149	2	TRUE	NA	NA	NA	NA	NA	surface	surface	sheet	sheet	18.9328	11.9162	8.80522	0	0	0	0	0	0	0	0	26
1	Y2F_D29E	Y2F_D29E	2_29	2_29	Folding	0.00551232	0.00517908	0.020302	2	TRUE	NA	NA	NA	NA	NA	surface	surface	sheet	sheet	18.9328	7.43103	13.8671	0	0	0	0	0	0	0	0	27
1	Y2F_V3A	Y2F_V3A	2_3	2_3	Folding	0.0493734	0.0116614	0.0457126	2	TRUE	NA	NA	NA	NA	NA	surface	core	sheet	sheet	18.9328	13.4193	5.58884	1	0	0	0	0	0	0	1	1
1	Y2F_N30S	Y2F_N30S	2_30	2_30	Folding	0.0124511	0.00897044	0.0351641	2	TRUE	NA	NA	NA	NA	NA	surface	surface	sheet	NA	18.9328	9.7724	10.5244	0	0	0	0	0	0	0	0	28
1	Y2F_D32N	Y2F_D32N	2_32	2_32	Folding	-0.0102085	0.00604947	0.0237139	2	TRUE	NA	NA	NA	NA	NA	surface	binding_interface	sheet	NA	18.9328	3.87036	17.9201	0	0	0	0	0	0	0	0	30
1	Y2F_P33A	Y2F_P33A	2_33	2_33	Folding	0.000128847	0.00910425	0.0356887	2	TRUE	NA	NA	NA	NA	NA	surface	surface	sheet	NA	18.9328	7.28092	18.8444	0	0	0	0	0	0	0	0	31
1	Y2F_K37E	Y2F_K37E	2_37	2_37	Folding	-0.0169827	0.00508151	0.0199195	2	TRUE	NA	NA	NA	NA	NA	surface	binding_interface	sheet	sheet	18.9328	4.10328	13.4226	0	0	0	0	0	0	0	0	35
1	Y2F_A39S	Y2F_A39S	2_39	2_39	Folding	0.0177485	0.00607787	0.0238253	2	TRUE	NA	NA	NA	NA	NA	surface	surface	sheet	sheet	18.9328	15.1559	7.14422	0	0	0	0	0	0	0	0	37
1	Y2F_Q4R	Y2F_Q4R	2_4	2_4	Folding	-0.000633662	0.0109313	0.0428506	2	TRUE	NA	NA	NA	NA	NA	surface	surface	sheet	sheet	18.9328	13.6462	7.20559	0	0	0	0	0	0	0	0	2
1	Y2F_H41N	Y2F_H41N	2_41	2_41	Folding	-0.000309146	0.00769066	0.0301474	2	TRUE	NA	NA	NA	NA	NA	surface	surface	sheet	NA	18.9328	15.8637	10.4991	0	0	0	0	0	0	0	0	39
1	Y2F_Q43E	Y2F_Q43E	2_43	2_43	Folding	0.0065665	0.00818947	0.0321027	2	TRUE	NA	NA	NA	NA	NA	surface	surface	sheet	sheet	18.9328	13.4393	12.5356	0	0	0	0	0	0	0	0	41
1	Y2F_T44I	Y2F_T44I	2_44	2_44	Folding	0.00246627	0.0088212	0.0345791	2	TRUE	NA	NA	NA	NA	NA	surface	surface	sheet	sheet	18.9328	11.0953	11.391	0	0	0	0	0	0	0	0	42
1	Y2F_M46L	Y2F_M46L	2_46	2_46	Folding	-0.024285	0.0101986	0.0399786	2	TRUE	NA	NA	NA	NA	NA	surface	binding_interface	sheet	sheet	18.9328	3.68489	15.7431	0	0	0	0	0	0	0	0	44
1	Y2F_R49S	Y2F_R49S	2_49	2_49	Folding	0.0463832	0.00863631	0.0338543	2	TRUE	NA	NA	NA	NA	NA	surface	surface	sheet	NA	18.9328	9.03379	11.9482	0	0	0	0	0	0	0	0	47
1	Y2F_N50S	Y2F_N50S	2_50	2_50	Folding	0.0149872	0.0064976	0.0254706	2	TRUE	NA	NA	NA	NA	NA	surface	binding_interface	sheet	NA	18.9328	3.87205	16.4303	0	0	0	0	0	0	0	0	48
1	Y2F_Y51H	Y2F_Y51H	2_51	2_51	Folding	0.00095464	0.00840895	0.0329631	2	TRUE	NA	NA	NA	NA	NA	surface	binding_interface	sheet	NA	18.9328	3.37677	14.2054	0	0	0	0	0	0	0	0	49
1	Y2F_T53A	Y2F_T53A	2_53	2_53	Folding	-0.00537265	0.00812657	0.0318562	2	TRUE	NA	NA	NA	NA	NA	surface	surface	sheet	sheet	18.9328	11.1635	9.29074	0	0	0	0	0	0	0	0	51
1	Y2F_P54H	Y2F_P54H	2_54	2_54	Folding	0.00960597	0.00688977	0.0270079	2	TRUE	NA	NA	NA	NA	NA	surface	surface	sheet	sheet	18.9328	15.1398	7.41368	0	0	0	0	0	0	1	1	52
1	Y2F_V55L	Y2F_V55L	2_55	2_55	Folding	-0.00714851	0.0133474	0.0523218	2	TRUE	NA	NA	NA	NA	NA	surface	surface	sheet	NA	18.9328	15.7722	3.71695	1	0	0	0	0	0	4	5	53
1	Y2F_N56D	Y2F_N56D	2_56	2_56	Folding	0.000769961	0.0133075	0.0521656	2	TRUE	NA	NA	NA	NA	NA	surface	surface	sheet	NA	18.9328	21.0372	8.2889	0	0	0	0	0	0	0	0	54
1	Y2F_D8N	Y2F_D8N	2_8	2_8	Folding	-0.0211483	0.0136141	0.0533672	2	TRUE	NA	NA	NA	NA	NA	surface	surface	sheet	NA	18.9328	6.80924	16.2833	0	0	0	0	0	0	0	0	6
1	N30S_D32N	N30S_D32N	30_32	30_32	Folding	-0.101013	0.00573809	0.0224933	2	TRUE	NA	NA	NA	NA	NA	surface	binding_interface	NA	NA	9.7724	3.87036	7.17161	1	0	0	0	0	0	2	3	2
1	N30S_P33A	N30S_P33A	30_33	30_33	Folding	-0.0709173	0.00940725	0.0368764	2	TRUE	NA	NA	NA	NA	NA	surface	surface	NA	NA	9.7724	7.28092	8.28738	0	0	0	0	0	0	0	0	3
1	N30S_K37E	N30S_K37E	30_37	30_37	Folding	-0.0359378	0.00547189	0.0214498	2	TRUE	NA	NA	NA	NA	NA	surface	binding_interface	NA	sheet	9.7724	4.10328	7.2493	0	0	0	0	0	0	0	0	7
1	N30S_A39S	N30S_A39S	30_39	30_39	Folding	0.0267912	0.0120981	0.0474245	2	TRUE	NA	NA	NA	NA	NA	surface	surface	NA	sheet	9.7724	15.1559	12.4538	0	0	0	0	0	0	0	0	9
1	N30S_H41N	N30S_H41N	30_41	30_41	Folding	0.0120805	0.0127384	0.0499346	2	TRUE	NA	NA	NA	NA	NA	surface	surface	NA	NA	9.7724	15.8637	18.213	0	0	0	0	0	0	0	0	11
1	N30S_Q43E	N30S_Q43E	30_43	30_43	Folding	0.00728928	0.0130721	0.0512426	2	TRUE	NA	NA	NA	NA	NA	surface	surface	NA	sheet	9.7724	13.4393	16.8261	0	0	0	0	0	0	0	0	13
1	N30S_T44I	N30S_T44I	30_44	30_44	Folding	0.00861786	0.00668584	0.0262085	2	TRUE	NA	NA	NA	NA	NA	surface	surface	NA	sheet	9.7724	11.0953	12.9498	0	0	0	0	0	0	0	0	14
1	N30S_M46L	N30S_M46L	30_46	30_46	Folding	0.0147599	0.0105026	0.0411702	2	TRUE	NA	NA	NA	NA	NA	surface	binding_interface	NA	sheet	9.7724	3.68489	10.0266	0	0	0	0	0	0	0	0	16
1	N30S_R49S	N30S_R49S	30_49	30_49	Folding	0.11107	0.0180302	0.0706782	2	TRUE	NA	NA	NA	NA	NA	surface	surface	NA	NA	9.7724	9.03379	7.02734	0	0	0	0	0	0	0	0	19
1	N30S_N50S	N30S_N50S	30_50	30_50	Folding	0.00283199	0.00958934	0.0375902	2	TRUE	NA	NA	NA	NA	NA	surface	binding_interface	NA	NA	9.7724	3.87205	12.2761	0	0	0	0	0	0	0	0	20
1	N30S_Y51H	N30S_Y51H	30_51	30_51	Folding	-0.0482547	0.00917549	0.0359679	2	TRUE	NA	NA	NA	NA	NA	surface	binding_interface	NA	NA	9.7724	3.37677	12.807	0	0	0	0	0	0	0	0	21
1	N30S_T53A	N30S_T53A	30_53	30_53	Folding	0.0379104	0.00788214	0.030898	2	TRUE	NA	NA	NA	NA	NA	surface	surface	NA	sheet	9.7724	11.1635	12.1003	0	0	0	0	0	0	0	0	23
1	N30S_P54H	N30S_P54H	30_54	30_54	Folding	-0.0514663	0.0071852	0.028166	2	TRUE	NA	NA	NA	NA	NA	surface	surface	NA	sheet	9.7724	15.1398	8.26478	0	0	0	0	0	0	0	0	24
1	N30S_V55L	N30S_V55L	30_55	30_55	Folding	0.0400541	0.00709827	0.0278252	2	TRUE	NA	NA	NA	NA	NA	surface	surface	NA	NA	9.7724	15.7722	12.0194	0	0	0	0	0	0	0	0	25
1	N30S_N56D	N30S_N56D	30_56	30_56	Folding	-0.0178519	0.0104444	0.0409419	2	TRUE	NA	NA	NA	NA	NA	surface	surface	NA	NA	9.7724	21.0372	14.5736	0	0	0	0	0	0	0	0	26
1	D32N_P33A	D32N_P33A	32_33	32_33	Folding	0.00611069	0.00732565	0.0287166	2	TRUE	NA	NA	NA	NA	NA	binding_interface	surface	NA	NA	3.87036	7.28092	3.55208	0	0	0	0	0	0	0	0	1
1	D32N_K37E	D32N_K37E	32_37	32_37	Folding	0.0780963	0.0105264	0.0412634	2	TRUE	NA	NA	NA	NA	NA	binding_interface	binding_interface	NA	sheet	3.87036	4.10328	6.20415	0	0	0	0	0	0	0	0	5
1	D32N_A39S	D32N_A39S	32_39	32_39	Folding	0.0382675	0.0113058	0.0443188	2	TRUE	NA	NA	NA	NA	NA	binding_interface	surface	NA	sheet	3.87036	15.1559	16.1122	0	0	0	0	0	0	0	0	7
1	D32N_H41N	D32N_H41N	32_41	32_41	Folding	-0.000357128	0.0101845	0.0399232	2	TRUE	NA	NA	NA	NA	NA	binding_interface	surface	NA	NA	3.87036	15.8637	20.9501	0	0	0	0	0	0	0	0	9
1	D32N_Q43E	D32N_Q43E	32_43	32_43	Folding	0.0558514	0.00485715	0.01904	2	TRUE	NA	NA	NA	NA	NA	binding_interface	surface	NA	sheet	3.87036	13.4393	18.2339	0	0	0	0	0	0	0	0	11
1	D32N_T44I	D32N_T44I	32_44	32_44	Folding	-0.0277135	0.00939864	0.0368427	2	TRUE	NA	NA	NA	NA	NA	binding_interface	surface	NA	sheet	3.87036	11.0953	14.3677	0	0	0	0	0	0	0	0	12
1	D32N_M46L	D32N_M46L	32_46	32_46	Folding	0.0282856	0.00978975	0.0383758	2	TRUE	NA	NA	NA	NA	NA	binding_interface	binding_interface	NA	sheet	3.87036	3.68489	7.62589	0	0	0	0	0	0	0	0	14
1	D32N_R49S	D32N_R49S	32_49	32_49	Folding	-0.0967682	0.0062434	0.0244742	2	TRUE	NA	NA	NA	NA	NA	binding_interface	surface	NA	NA	3.87036	9.03379	7.21544	0	0	0	0	0	0	0	0	17
1	D32N_N50S	D32N_N50S	32_50	32_50	Folding	0.0164973	0.0135995	0.0533099	2	TRUE	NA	NA	NA	NA	NA	binding_interface	binding_interface	NA	NA	3.87036	3.87205	10.3101	0	0	0	0	0	0	0	0	18
1	D32N_Y51H	D32N_Y51H	32_51	32_51	Folding	0.0849315	0.0107382	0.0420939	2	TRUE	NA	NA	NA	NA	NA	binding_interface	binding_interface	NA	NA	3.87036	3.37677	12.3334	0	0	0	0	0	0	0	0	19
1	D32N_T53A	D32N_T53A	32_53	32_53	Folding	-0.0166142	0.0108961	0.0427128	2	TRUE	NA	NA	NA	NA	NA	binding_interface	surface	NA	sheet	3.87036	11.1635	16.9063	0	0	0	0	0	0	0	0	21
1	D32N_P54H	D32N_P54H	32_54	32_54	Folding	0.0948839	0.00800729	0.0313886	2	TRUE	NA	NA	NA	NA	NA	binding_interface	surface	NA	sheet	3.87036	15.1398	15.7062	0	0	0	0	0	0	0	0	22
1	D32N_V55L	D32N_V55L	32_55	32_55	Folding	-0.0579468	0.00670272	0.0262747	2	TRUE	NA	NA	NA	NA	NA	binding_interface	surface	NA	NA	3.87036	15.7722	19.2864	0	0	0	0	0	0	0	0	23
1	D32N_N56D	D32N_N56D	32_56	32_56	Folding	-0.0739019	0.0136206	0.0533926	2	TRUE	NA	NA	NA	NA	NA	binding_interface	surface	NA	NA	3.87036	21.0372	23.0493	0	0	0	0	0	0	0	0	24
1	P33A_K37E	P33A_K37E	33_37	33_37	Folding	0.159359	0.00924589	0.0362439	2	TRUE	NA	NA	NA	NA	NA	surface	binding_interface	NA	sheet	7.28092	4.10328	9.82485	0	0	0	0	0	0	0	0	4
1	P33A_A39S	P33A_A39S	33_39	33_39	Folding	0.00758624	0.00792673	0.0310728	2	TRUE	NA	NA	NA	NA	NA	surface	surface	NA	sheet	7.28092	15.1559	19.1668	0	0	0	0	0	0	0	0	6
1	P33A_H41N	P33A_H41N	33_41	33_41	Folding	0.0338626	0.0105143	0.041216	2	TRUE	NA	NA	NA	NA	NA	surface	surface	NA	NA	7.28092	15.8637	23.7706	0	0	0	0	0	0	0	0	8
1	P33A_Q43E	P33A_Q43E	33_43	33_43	Folding	0.0527301	0.011212	0.0439511	2	TRUE	NA	NA	NA	NA	NA	surface	surface	NA	sheet	7.28092	13.4393	21.7233	0	0	0	0	0	0	0	0	10
1	P33A_T44I	P33A_T44I	33_44	33_44	Folding	-0.0180203	0.00783802	0.0307251	2	TRUE	NA	NA	NA	NA	NA	surface	surface	NA	sheet	7.28092	11.0953	17.9297	0	0	0	0	0	0	0	0	11
1	P33A_M46L	P33A_M46L	33_46	33_46	Folding	0.0263875	0.00969757	0.0380145	2	TRUE	NA	NA	NA	NA	NA	surface	binding_interface	NA	sheet	7.28092	3.68489	11.2513	0	0	0	0	0	0	0	0	13
1	P33A_R49S	P33A_R49S	33_49	33_49	Folding	0.103942	0.00997695	0.0391097	2	TRUE	NA	NA	NA	NA	NA	surface	surface	NA	NA	7.28092	9.03379	6.96165	0	0	0	0	0	0	0	0	16
1	P33A_N50S	P33A_N50S	33_50	33_50	Folding	0.00920099	0.00984668	0.038599	2	TRUE	NA	NA	NA	NA	NA	surface	binding_interface	NA	NA	7.28092	3.87205	10.3258	0	0	0	0	0	0	0	0	17
1	P33A_Y51H	P33A_Y51H	33_51	33_51	Folding	0.047791	0.0114098	0.0447263	2	TRUE	NA	NA	NA	NA	NA	surface	binding_interface	NA	NA	7.28092	3.37677	13.791	0	0	0	0	0	0	0	0	18
1	P33A_T53A	P33A_T53A	33_53	33_53	Folding	-0.0215251	0.0107182	0.0420153	2	TRUE	NA	NA	NA	NA	NA	surface	surface	NA	sheet	7.28092	11.1635	15.7777	0	0	0	0	0	0	0	0	20
1	P33A_P54H	P33A_P54H	33_54	33_54	Folding	0.0382733	0.00738348	0.0289433	2	TRUE	NA	NA	NA	NA	NA	surface	surface	NA	sheet	7.28092	15.1398	14.4227	0	0	0	0	0	0	0	0	21
1	P33A_V55L	P33A_V55L	33_55	33_55	Folding	-0.0517596	0.00660696	0.0258993	2	TRUE	NA	NA	NA	NA	NA	surface	surface	NA	NA	7.28092	15.7722	19.1589	0	0	0	0	0	0	0	0	22
1	P33A_N56D	P33A_N56D	33_56	33_56	Folding	0.00895247	0.00750825	0.0294323	2	TRUE	NA	NA	NA	NA	NA	surface	surface	NA	NA	7.28092	21.0372	22.052	0	0	0	0	0	0	0	0	23
1	K37E_A39S	K37E_A39S	37_39	37_39	Folding	0.0571746	0.0115556	0.0452979	2	TRUE	NA	NA	NA	NA	NA	binding_interface	surface	sheet	sheet	4.10328	15.1559	8.51623	0	0	0	0	0	0	0	0	2
1	K37E_H41N	K37E_H41N	37_41	37_41	Folding	-0.100208	0.0100464	0.0393818	2	TRUE	NA	NA	NA	NA	NA	binding_interface	surface	sheet	NA	4.10328	15.8637	14.6088	0	0	0	0	0	0	0	0	4
1	K37E_Q43E	K37E_Q43E	37_43	37_43	Folding	-0.0181581	0.00961374	0.0376859	2	TRUE	NA	NA	NA	NA	NA	binding_interface	surface	sheet	sheet	4.10328	13.4393	10.8985	0	0	0	0	0	0	0	0	6
1	K37E_T44I	K37E_T44I	37_44	37_44	Folding	0.170985	0.0114718	0.0449693	2	TRUE	NA	NA	NA	NA	NA	binding_interface	surface	sheet	sheet	4.10328	11.0953	6.59483	0	0	0	0	0	0	0	0	7
1	K37E_M46L	K37E_M46L	37_46	37_46	Folding	-0.0575495	0.00496706	0.0194709	2	TRUE	NA	NA	NA	NA	NA	binding_interface	binding_interface	sheet	sheet	4.10328	3.68489	3.76244	0	0	0	0	0	0	2	2	9
1	K37E_R49S	K37E_R49S	37_49	37_49	Folding	-0.0361509	0.0081882	0.0320977	2	TRUE	NA	NA	NA	NA	NA	binding_interface	surface	sheet	NA	4.10328	9.03379	10.3278	0	0	0	0	0	0	0	0	12
1	K37E_N50S	K37E_N50S	37_50	37_50	Folding	-0.0106268	0.00582016	0.022815	2	TRUE	NA	NA	NA	NA	NA	binding_interface	binding_interface	sheet	NA	4.10328	3.87205	13.7026	0	0	0	0	0	0	0	0	13
1	K37E_Y51H	K37E_Y51H	37_51	37_51	Folding	0.0447852	0.0130505	0.051158	2	TRUE	NA	NA	NA	NA	NA	binding_interface	binding_interface	sheet	NA	4.10328	3.37677	12.8023	0	0	0	0	0	0	0	0	14
1	K37E_T53A	K37E_T53A	37_53	37_53	Folding	0.00590948	0.00661595	0.0259345	2	TRUE	NA	NA	NA	NA	NA	binding_interface	surface	sheet	sheet	4.10328	11.1635	16.4918	0	0	0	0	0	0	0	0	16
1	K37E_P54H	K37E_P54H	37_54	37_54	Folding	0.0445107	0.00816392	0.0320026	2	TRUE	NA	NA	NA	NA	NA	binding_interface	surface	sheet	sheet	4.10328	15.1398	14.9592	0	0	0	0	0	0	0	0	17
1	K37E_V55L	K37E_V55L	37_55	37_55	Folding	-0.115598	0.0176746	0.0692846	2	TRUE	NA	NA	NA	NA	NA	binding_interface	surface	sheet	NA	4.10328	15.7722	16.0168	0	0	0	0	0	0	0	0	18
1	K37E_N56D	K37E_N56D	37_56	37_56	Folding	0.0787011	0.00662299	0.0259621	2	TRUE	NA	NA	NA	NA	NA	binding_interface	surface	sheet	NA	4.10328	21.0372	20.8609	0	0	0	0	0	0	0	0	19
1	A39S_H41N	A39S_H41N	39_41	39_41	Folding	-0.0386007	0.00915561	0.03589	2	TRUE	NA	NA	NA	NA	NA	surface	surface	sheet	NA	15.1559	15.8637	8.25051	0	0	0	0	0	0	0	0	2
1	A39S_Q43E	A39S_Q43E	39_43	39_43	Folding	-0.00517415	0.00894819	0.0350769	2	TRUE	NA	NA	NA	NA	NA	surface	surface	sheet	sheet	15.1559	13.4393	6.51455	0	0	0	0	0	0	3	3	4
1	A39S_T44I	A39S_T44I	39_44	39_44	Folding	0.0612854	0.00771743	0.0302523	2	TRUE	NA	NA	NA	NA	NA	surface	surface	sheet	sheet	15.1559	11.0953	4.4351	0	0	0	0	0	0	0	0	5
1	A39S_M46L	A39S_M46L	39_46	39_46	Folding	0.00539847	0.0157394	0.0616986	2	TRUE	NA	NA	NA	NA	NA	surface	binding_interface	sheet	sheet	15.1559	3.68489	10.9116	0	0	0	0	0	0	0	0	7
1	A39S_R49S	A39S_R49S	39_49	39_49	Folding	-0.0717633	0.0098931	0.0387809	2	TRUE	NA	NA	NA	NA	NA	surface	surface	sheet	NA	15.1559	9.03379	15.5975	0	0	0	0	0	0	0	0	10
1	A39S_N50S	A39S_N50S	39_50	39_50	Folding	-0.0382435	0.0094722	0.037131	2	TRUE	NA	NA	NA	NA	NA	surface	binding_interface	sheet	NA	15.1559	3.87205	18.3595	0	0	0	0	0	0	0	0	11
1	A39S_Y51H	A39S_Y51H	39_51	39_51	Folding	-0.0390203	0.010313	0.040427	2	TRUE	NA	NA	NA	NA	NA	surface	binding_interface	sheet	NA	15.1559	3.37677	14.9883	0	0	0	0	0	0	0	0	12
1	A39S_T53A	A39S_T53A	39_53	39_53	Folding	0.0246709	0.00745923	0.0292402	2	TRUE	NA	NA	NA	NA	NA	surface	surface	sheet	sheet	15.1559	11.1635	16.4394	0	0	0	0	0	0	0	0	14
1	A39S_P54H	A39S_P54H	39_54	39_54	Folding	0.000757395	0.00888332	0.0348226	2	TRUE	NA	NA	NA	NA	NA	surface	surface	sheet	sheet	15.1559	15.1398	15.5704	0	0	0	0	0	0	0	0	15
1	A39S_V55L	A39S_V55L	39_55	39_55	Folding	-0.0066722	0.014508	0.0568715	2	TRUE	NA	NA	NA	NA	NA	surface	surface	sheet	NA	15.1559	15.7722	13.2845	0	0	0	0	0	0	0	0	16
1	A39S_N56D	A39S_N56D	39_56	39_56	Folding	-0.0298852	0.00670807	0.0262956	2	TRUE	NA	NA	NA	NA	NA	surface	surface	sheet	NA	15.1559	21.0372	18.5589	0	0	0	0	0	0	0	0	17
1	V3A_D10E	V3A_D10E	3_10	3_10	Folding	0.0403274	0.0116949	0.0458439	2	TRUE	NA	NA	NA	NA	NA	core	surface	sheet	NA	13.4193	7.32922	16.4732	0	0	0	0	0	0	0	0	7
1	V3A_P11A	V3A_P11A	3_11	3_11	Folding	-0.0601111	0.00862264	0.0338008	2	TRUE	NA	NA	NA	NA	NA	core	surface	sheet	NA	13.4193	6.30798	14.5871	0	0	0	0	0	0	0	0	8
1	V3A_Q12E	V3A_Q12E	3_12	3_12	Folding	0.0261089	0.0099281	0.0389181	2	TRUE	NA	NA	NA	NA	NA	core	binding_interface	sheet	NA	13.4193	3.39861	18.6728	0	0	0	0	0	0	0	0	9
1	V3A_D14E	V3A_D14E	3_14	3_14	Folding	-0.0296506	0.00974933	0.0382174	2	TRUE	NA	NA	NA	NA	NA	core	surface	sheet	NA	13.4193	6.99387	20.0498	0	0	0	0	0	0	0	0	11
1	V3A_G18S	V3A_G18S	3_18	3_18	Folding	-0.0204554	0.0134493	0.0527211	2	TRUE	NA	NA	NA	NA	NA	core	surface	sheet	NA	13.4193	9.73295	11.8844	0	0	0	0	0	0	0	0	15
1	V3A_R20S	V3A_R20S	3_20	3_20	Folding	0.0694704	0.00981432	0.0384721	2	TRUE	NA	NA	NA	NA	NA	core	surface	sheet	NA	13.4193	11.5199	12.6345	0	0	0	0	0	0	0	0	17
1	V3A_R21Q	V3A_R21Q	3_21	3_21	Folding	0.00112346	0.0116095	0.0455094	2	TRUE	NA	NA	NA	NA	NA	core	surface	sheet	NA	13.4193	7.21884	11.9557	0	0	0	0	0	0	0	0	18
1	V3A_D23E	V3A_D23E	3_23	3_23	Folding	0.094164	0.00996406	0.0390591	2	TRUE	NA	NA	NA	NA	NA	core	core	sheet	NA	13.4193	13.9005	8.48398	0	0	0	0	0	0	0	0	20
1	V3A_F24L	V3A_F24L	3_24	3_24	Folding	-0.0820161	0.00741118	0.0290518	2	TRUE	NA	NA	NA	NA	NA	core	surface	sheet	sheet	13.4193	17.4226	6.97343	0	0	0	0	0	0	2	2	21
1	V3A_H26L	V3A_H26L	3_26	3_26	Folding	-0.00307605	0.0102508	0.040183	2	TRUE	NA	NA	NA	NA	NA	core	surface	sheet	sheet	13.4193	16.6231	7.47743	0	0	0	0	0	0	0	0	23
1	V3A_V27L	V3A_V27L	3_27	3_27	Folding	0.369065	0.0110769	0.0434216	2	TRUE	NA	NA	NA	NA	NA	core	core	sheet	sheet	13.4193	11.625	3.44038	0	0	0	0	0	0	2	2	24
1	V3A_M28L	V3A_M28L	3_28	3_28	Folding	-0.122794	0.01091	0.0427674	2	TRUE	NA	NA	NA	NA	NA	core	surface	sheet	sheet	13.4193	11.9162	9.89446	0	0	0	0	0	0	0	0	25
1	V3A_D29E	V3A_D29E	3_29	3_29	Folding	0.0988204	0.0106021	0.0415603	2	TRUE	NA	NA	NA	NA	NA	core	surface	sheet	sheet	13.4193	7.43103	11.7005	0	0	0	0	0	0	0	0	26
1	V3A_N30S	V3A_N30S	3_30	3_30	Folding	-0.0776857	0.00632706	0.0248021	2	TRUE	NA	NA	NA	NA	NA	core	surface	sheet	NA	13.4193	9.7724	7.04894	0	0	0	0	0	0	0	0	27
1	V3A_D32N	V3A_D32N	3_32	3_32	Folding	0.068026	0.00355421	0.0139325	2	TRUE	NA	NA	NA	NA	NA	core	binding_interface	sheet	NA	13.4193	3.87036	13.2444	0	0	0	0	0	0	0	0	29
1	V3A_P33A	V3A_P33A	3_33	3_33	Folding	0.0330207	0.00580928	0.0227724	2	TRUE	NA	NA	NA	NA	NA	core	surface	sheet	NA	13.4193	7.28092	13.56	0	0	0	0	0	0	0	0	30
1	V3A_K37E	V3A_K37E	3_37	3_37	Folding	0.0112204	0.0127273	0.0498909	2	TRUE	NA	NA	NA	NA	NA	core	binding_interface	sheet	sheet	13.4193	4.10328	10.144	0	0	0	0	0	0	0	0	34
1	V3A_A39S	V3A_A39S	3_39	3_39	Folding	0.0148487	0.00936964	0.036729	2	TRUE	NA	NA	NA	NA	NA	core	surface	sheet	sheet	13.4193	15.1559	9.65828	0	0	0	0	0	0	0	0	36
1	V3A_Q4R	V3A_Q4R	3_4	3_4	Folding	-0.121227	0.00757135	0.0296797	2	TRUE	NA	NA	NA	NA	NA	core	surface	sheet	sheet	13.4193	13.6462	5.5346	1	0	0	0	0	0	0	1	1
1	V3A_H41N	V3A_H41N	3_41	3_41	Folding	-0.0308715	0.00813367	0.031884	2	TRUE	NA	NA	NA	NA	NA	core	surface	sheet	NA	13.4193	15.8637	11.5183	0	0	0	0	0	0	0	0	38
1	V3A_Q43E	V3A_Q43E	3_43	3_43	Folding	0.061759	0.0111705	0.0437885	2	TRUE	NA	NA	NA	NA	NA	core	surface	sheet	sheet	13.4193	13.4393	13.5699	0	0	0	0	0	0	0	0	40
1	V3A_T44I	V3A_T44I	3_44	3_44	Folding	-0.0323943	0.0093158	0.036518	2	TRUE	NA	NA	NA	NA	NA	core	surface	sheet	sheet	13.4193	11.0953	12.5159	0	0	0	0	0	0	0	0	41
1	V3A_M46L	V3A_M46L	3_46	3_46	Folding	0.0374224	0.0142216	0.0557486	2	TRUE	NA	NA	NA	NA	NA	core	binding_interface	sheet	sheet	13.4193	3.68489	11.3068	0	0	0	0	0	0	0	0	43
1	V3A_R49S	V3A_R49S	3_49	3_49	Folding	0.0293717	0.00993155	0.0389317	2	TRUE	NA	NA	NA	NA	NA	core	surface	sheet	NA	13.4193	9.03379	6.47983	0	0	0	0	0	0	0	0	46
1	V3A_N50S	V3A_N50S	3_50	3_50	Folding	0.0314014	0.00660237	0.0258813	2	TRUE	NA	NA	NA	NA	NA	core	binding_interface	sheet	NA	13.4193	3.87205	10.8874	0	0	0	0	0	0	0	0	47
1	V3A_Y51H	V3A_Y51H	3_51	3_51	Folding	0.0740273	0.00921673	0.0361296	2	TRUE	NA	NA	NA	NA	NA	core	binding_interface	sheet	NA	13.4193	3.37677	8.39557	0	0	0	0	0	0	0	0	48
1	V3A_T53A	V3A_T53A	3_53	3_53	Folding	-0.0146601	0.00589547	0.0231102	2	TRUE	NA	NA	NA	NA	NA	core	surface	sheet	sheet	13.4193	11.1635	6.05386	0	0	0	0	0	0	6	6	50
1	V3A_P54H	V3A_P54H	3_54	3_54	Folding	0.255398	0.00938135	0.0367749	2	TRUE	NA	NA	NA	NA	NA	core	surface	sheet	sheet	13.4193	15.1398	4.69937	0	0	0	0	0	0	2	2	51
1	V3A_V55L	V3A_V55L	3_55	3_55	Folding	-0.133389	0.0174329	0.0683371	2	TRUE	NA	NA	NA	NA	NA	core	surface	sheet	NA	13.4193	15.7722	5.551	0	0	0	0	0	0	0	0	52
1	V3A_N56D	V3A_N56D	3_56	3_56	Folding	-0.0502127	0.0116518	0.045675	2	TRUE	NA	NA	NA	NA	NA	core	surface	sheet	NA	13.4193	21.0372	10.704	0	0	0	0	0	0	0	0	53
1	V3A_D8N	V3A_D8N	3_8	3_8	Folding	0.0951125	0.00759708	0.0297806	2	TRUE	NA	NA	NA	NA	NA	core	surface	sheet	NA	13.4193	6.80924	13.6473	0	0	0	0	0	0	0	0	5
1	H41N_Q43E	H41N_Q43E	41_43	41_43	Folding	0.107794	0.00814576	0.0319314	2	TRUE	NA	NA	NA	NA	NA	surface	surface	NA	sheet	15.8637	13.4393	5.85321	1	0	0	0	0	0	2	3	2
1	H41N_T44I	H41N_T44I	41_44	41_44	Folding	-0.0109877	0.01276	0.0500194	2	TRUE	NA	NA	NA	NA	NA	surface	surface	NA	sheet	15.8637	11.0953	10.3674	0	0	0	0	0	0	0	0	3
1	H41N_M46L	H41N_M46L	41_46	41_46	Folding	0.0160783	0.00926327	0.036312	2	TRUE	NA	NA	NA	NA	NA	surface	binding_interface	NA	sheet	15.8637	3.68489	14.1226	0	0	0	0	0	0	0	0	5
1	H41N_R49S	H41N_R49S	41_49	41_49	Folding	-0.0572748	0.0099848	0.0391404	2	TRUE	NA	NA	NA	NA	NA	surface	surface	NA	NA	15.8637	9.03379	17.78	0	0	0	0	0	0	0	0	8
1	H41N_N50S	H41N_N50S	41_50	41_50	Folding	-0.0313507	0.0111895	0.0438629	2	TRUE	NA	NA	NA	NA	NA	surface	binding_interface	NA	NA	15.8637	3.87205	17.766	0	0	0	0	0	0	0	0	9
1	H41N_Y51H	H41N_Y51H	41_51	41_51	Folding	-0.0167177	0.00912046	0.0357522	2	TRUE	NA	NA	NA	NA	NA	surface	binding_interface	NA	NA	15.8637	3.37677	13.0346	0	0	0	0	0	0	0	0	10
1	H41N_T53A	H41N_T53A	41_53	41_53	Folding	-0.0186732	0.00825727	0.0323685	2	TRUE	NA	NA	NA	NA	NA	surface	surface	NA	sheet	15.8637	11.1635	15.0029	0	0	0	0	0	0	0	0	12
1	H41N_P54H	H41N_P54H	41_54	41_54	Folding	0.0529461	0.00494179	0.0193718	2	TRUE	NA	NA	NA	NA	NA	surface	surface	NA	sheet	15.8637	15.1398	17.7999	0	0	0	0	0	0	0	0	13
1	H41N_V55L	H41N_V55L	41_55	41_55	Folding	-0.0174588	0.0131874	0.0516944	2	TRUE	NA	NA	NA	NA	NA	surface	surface	NA	NA	15.8637	15.7722	13.9226	0	0	0	0	0	0	0	0	14
1	H41N_N56D	H41N_N56D	41_56	41_56	Folding	0.0627639	0.00723396	0.0283571	2	TRUE	NA	NA	NA	NA	NA	surface	surface	NA	NA	15.8637	21.0372	19.7686	0	0	0	0	0	0	0	0	15
1	Q43E_T44I	Q43E_T44I	43_44	43_44	Folding	-0.0229562	0.00992019	0.0388871	2	TRUE	NA	NA	NA	NA	NA	surface	surface	sheet	sheet	13.4393	11.0953	5.53304	1	0	0	0	0	0	0	1	1
1	Q43E_M46L	Q43E_M46L	43_46	43_46	Folding	-0.0284635	0.00800146	0.0313657	2	TRUE	NA	NA	NA	NA	NA	surface	binding_interface	sheet	sheet	13.4393	3.68489	10.8195	0	0	0	0	0	0	0	0	3
1	Q43E_R49S	Q43E_R49S	43_49	43_49	Folding	-0.138184	0.00929444	0.0364342	2	TRUE	NA	NA	NA	NA	NA	surface	surface	sheet	NA	13.4393	9.03379	18.0819	0	0	0	0	0	0	0	0	6
1	Q43E_N50S	Q43E_N50S	43_50	43_50	Folding	-0.0125875	0.0102297	0.0401005	2	TRUE	NA	NA	NA	NA	NA	surface	binding_interface	sheet	NA	13.4393	3.87205	19.1861	0	0	0	0	0	0	0	0	7
1	Q43E_Y51H	Q43E_Y51H	43_51	43_51	Folding	0.0532864	0.0066627	0.0261178	2	TRUE	NA	NA	NA	NA	NA	surface	binding_interface	sheet	NA	13.4393	3.37677	15.5416	0	0	0	0	0	0	0	0	8
1	Q43E_T53A	Q43E_T53A	43_53	43_53	Folding	-0.0102002	0.00768734	0.0301344	2	TRUE	NA	NA	NA	NA	NA	surface	surface	sheet	sheet	13.4393	11.1635	19.7661	0	0	0	0	0	0	0	0	10
1	Q43E_P54H	Q43E_P54H	43_54	43_54	Folding	0.139125	0.0108691	0.0426068	2	TRUE	NA	NA	NA	NA	NA	surface	surface	sheet	sheet	13.4393	15.1398	20.3879	0	0	0	0	0	0	0	0	11
1	Q43E_V55L	Q43E_V55L	43_55	43_55	Folding	0.0170745	0.00354211	0.0138851	2	TRUE	NA	NA	NA	NA	NA	surface	surface	sheet	NA	13.4393	15.7722	18.0468	0	0	0	0	0	0	0	0	12
1	Q43E_N56D	Q43E_N56D	43_56	43_56	Folding	-0.0154248	0.00917212	0.0359547	2	TRUE	NA	NA	NA	NA	NA	surface	surface	sheet	NA	13.4393	21.0372	23.8751	0	0	0	0	0	0	0	0	13
1	T44I_M46L	T44I_M46L	44_46	44_46	Folding	0.00342259	0.00616576	0.0241698	2	TRUE	NA	NA	NA	NA	NA	surface	binding_interface	sheet	sheet	11.0953	3.68489	8.39077	0	0	0	0	0	0	0	0	2
1	T44I_R49S	T44I_R49S	44_49	44_49	Folding	0.0375057	0.0091742	0.0359629	2	TRUE	NA	NA	NA	NA	NA	surface	surface	sheet	NA	11.0953	9.03379	15.9322	0	0	0	0	0	0	0	0	5
1	T44I_N50S	T44I_N50S	44_50	44_50	Folding	0.116766	0.0123647	0.0484698	2	TRUE	NA	NA	NA	NA	NA	surface	binding_interface	sheet	NA	11.0953	3.87205	18.4962	0	0	0	0	0	0	0	0	6
1	T44I_Y51H	T44I_Y51H	44_51	44_51	Folding	-0.0464286	0.013168	0.0516185	2	TRUE	NA	NA	NA	NA	NA	surface	binding_interface	sheet	NA	11.0953	3.37677	15.812	0	0	0	0	0	0	0	0	7
1	T44I_T53A	T44I_T53A	44_53	44_53	Folding	-0.0487152	0.00822531	0.0322432	2	TRUE	NA	NA	NA	NA	NA	surface	surface	sheet	sheet	11.0953	11.1635	19.5629	0	0	0	0	0	0	0	0	9
1	T44I_P54H	T44I_P54H	44_54	44_54	Folding	-0.0293545	0.00842963	0.0330441	2	TRUE	NA	NA	NA	NA	NA	surface	surface	sheet	sheet	11.0953	15.1398	18.5766	0	0	0	0	0	0	0	0	10
1	T44I_V55L	T44I_V55L	44_55	44_55	Folding	0.0211472	0.00940529	0.0368687	2	TRUE	NA	NA	NA	NA	NA	surface	surface	sheet	NA	11.0953	15.7722	17.3797	0	0	0	0	0	0	0	0	11
1	T44I_N56D	T44I_N56D	44_56	44_56	Folding	-0.0452573	0.01181	0.046295	2	TRUE	NA	NA	NA	NA	NA	surface	surface	sheet	NA	11.0953	21.0372	22.555	0	0	0	0	0	0	0	0	12
1	M46L_R49S	M46L_R49S	46_49	46_49	Folding	0.00552909	0.00577515	0.0226386	2	TRUE	NA	NA	NA	NA	NA	binding_interface	surface	sheet	NA	3.68489	9.03379	9.82338	0	0	0	0	0	0	0	0	3
1	M46L_N50S	M46L_N50S	46_50	46_50	Folding	-0.0721602	0.00977883	0.038333	2	TRUE	NA	NA	NA	NA	NA	binding_interface	binding_interface	sheet	NA	3.68489	3.87205	11.6067	0	0	0	0	0	0	0	0	4
1	M46L_Y51H	M46L_Y51H	46_51	46_51	Folding	0.0848708	0.00767684	0.0300932	2	TRUE	NA	NA	NA	NA	NA	binding_interface	binding_interface	sheet	NA	3.68489	3.37677	10.6107	0	0	0	0	0	0	0	0	5
1	M46L_T53A	M46L_T53A	46_53	46_53	Folding	0.0283696	0.00907351	0.0355681	2	TRUE	NA	NA	NA	NA	NA	binding_interface	surface	sheet	sheet	3.68489	11.1635	16.7937	0	0	0	0	0	0	0	0	7
1	M46L_P54H	M46L_P54H	46_54	46_54	Folding	0.0619073	0.0109454	0.0429062	2	TRUE	NA	NA	NA	NA	NA	binding_interface	surface	sheet	sheet	3.68489	15.1398	16.6976	0	0	0	0	0	0	0	0	8
1	M46L_V55L	M46L_V55L	46_55	46_55	Folding	0.0173995	0.00745472	0.0292225	2	TRUE	NA	NA	NA	NA	NA	binding_interface	surface	sheet	NA	3.68489	15.7722	17.8291	0	0	0	0	0	0	0	0	9
1	M46L_N56D	M46L_N56D	46_56	46_56	Folding	0.0225522	0.0126251	0.0494905	2	TRUE	NA	NA	NA	NA	NA	binding_interface	surface	sheet	NA	3.68489	21.0372	23.1353	0	0	0	0	0	0	0	0	10
1	R49S_N50S	R49S_N50S	49_50	49_50	Folding	0.126479	0.00754786	0.0295876	2	TRUE	NA	NA	NA	NA	NA	surface	binding_interface	NA	NA	9.03379	3.87205	4.58938	2	0	0	0	0	0	0	2	1
1	R49S_Y51H	R49S_Y51H	49_51	49_51	Folding	0.146496	0.00661813	0.0259431	2	TRUE	NA	NA	NA	NA	NA	surface	binding_interface	NA	NA	9.03379	3.37677	7.37805	1	0	0	0	0	0	2	3	2
1	R49S_T53A	R49S_T53A	49_53	49_53	Folding	-0.030501	0.00665832	0.0261006	2	TRUE	NA	NA	NA	NA	NA	surface	surface	NA	sheet	9.03379	11.1635	5.68463	0	0	0	0	0	0	0	0	4
1	R49S_P54H	R49S_P54H	49_54	49_54	Folding	-0.103991	0.0094296	0.036964	2	TRUE	NA	NA	NA	NA	NA	surface	surface	NA	sheet	9.03379	15.1398	5.99978	0	0	0	0	0	0	0	0	5
1	R49S_V55L	R49S_V55L	49_55	49_55	Folding	0.041139	0.0112326	0.0440316	2	TRUE	NA	NA	NA	NA	NA	surface	surface	NA	NA	9.03379	15.7722	9.83867	0	0	0	0	0	0	0	0	6
1	R49S_N56D	R49S_N56D	49_56	49_56	Folding	0.0872042	0.0102873	0.0403263	2	TRUE	NA	NA	NA	NA	NA	surface	surface	NA	NA	9.03379	21.0372	13.432	0	0	0	0	0	0	0	0	7
1	Q4R_D10E	Q4R_D10E	4_10	4_10	Folding	-0.0117672	0.0089091	0.0349237	2	TRUE	NA	NA	NA	NA	NA	surface	surface	sheet	NA	13.6462	7.32922	16.887	0	0	0	0	0	0	0	0	6
1	Q4R_P11A	Q4R_P11A	4_11	4_11	Folding	-0.0416432	0.00823006	0.0322619	2	TRUE	NA	NA	NA	NA	NA	surface	surface	sheet	NA	13.6462	6.30798	16.2722	0	0	0	0	0	0	0	0	7
1	Q4R_Q12E	Q4R_Q12E	4_12	4_12	Folding	-0.0380533	0.00369465	0.014483	2	TRUE	NA	NA	NA	NA	NA	surface	binding_interface	sheet	NA	13.6462	3.39861	20.3454	0	0	0	0	0	0	0	0	8
1	Q4R_D14E	Q4R_D14E	4_14	4_14	Folding	0.0705081	0.00852814	0.0334303	2	TRUE	NA	NA	NA	NA	NA	surface	surface	sheet	NA	13.6462	6.99387	24.2468	0	0	0	0	0	0	0	0	10
1	Q4R_G18S	Q4R_G18S	4_18	4_18	Folding	-0.00632039	0.00777288	0.0304697	2	TRUE	NA	NA	NA	NA	NA	surface	surface	sheet	NA	13.6462	9.73295	13.5548	0	0	0	0	0	0	0	0	14
1	Q4R_R20S	Q4R_R20S	4_20	4_20	Folding	-0.0239761	0.00579403	0.0227126	2	TRUE	NA	NA	NA	NA	NA	surface	surface	sheet	NA	13.6462	11.5199	9.57339	0	0	0	0	0	0	0	0	16
1	Q4R_R21Q	Q4R_R21Q	4_21	4_21	Folding	-0.0845722	0.011732	0.0459894	2	TRUE	NA	NA	NA	NA	NA	surface	surface	sheet	NA	13.6462	7.21884	6.6456	0	0	0	0	0	0	0	0	17
1	Q4R_D23E	Q4R_D23E	4_23	4_23	Folding	0.00868524	0.0109984	0.0431136	2	TRUE	NA	NA	NA	NA	NA	surface	core	sheet	NA	13.6462	13.9005	6.14758	0	0	0	0	0	0	3	3	19
1	Q4R_F24L	Q4R_F24L	4_24	4_24	Folding	-0.223945	0.0105059	0.0411832	2	TRUE	NA	NA	NA	NA	NA	surface	surface	sheet	sheet	13.6462	17.4226	3.40831	0	0	0	0	0	0	5	5	20
1	Q4R_H26L	Q4R_H26L	4_26	4_26	Folding	0.0483232	0.0123702	0.0484913	2	TRUE	NA	NA	NA	NA	NA	surface	surface	sheet	sheet	13.6462	16.6231	11.0085	0	0	0	0	0	0	0	0	22
1	Q4R_V27L	Q4R_V27L	4_27	4_27	Folding	-0.0192957	0.00860724	0.0337404	2	TRUE	NA	NA	NA	NA	NA	surface	core	sheet	sheet	13.6462	11.625	9.55091	0	0	0	0	0	0	0	0	23
1	Q4R_M28L	Q4R_M28L	4_28	4_28	Folding	-0.0178844	0.00711232	0.0278803	2	TRUE	NA	NA	NA	NA	NA	surface	surface	sheet	sheet	13.6462	11.9162	15.0495	0	0	0	0	0	0	0	0	24
1	Q4R_D29E	Q4R_D29E	4_29	4_29	Folding	-0.0424007	0.00880494	0.0345154	2	TRUE	NA	NA	NA	NA	NA	surface	surface	sheet	sheet	13.6462	7.43103	17.8663	0	0	0	0	0	0	0	0	25
1	Q4R_N30S	Q4R_N30S	4_30	4_30	Folding	-0.00470268	0.00927174	0.0363452	2	TRUE	NA	NA	NA	NA	NA	surface	surface	sheet	NA	13.6462	9.7724	13.9261	0	0	0	0	0	0	0	0	26
1	Q4R_D32N	Q4R_D32N	4_32	4_32	Folding	-0.0428274	0.0102845	0.0403151	2	TRUE	NA	NA	NA	NA	NA	surface	binding_interface	sheet	NA	13.6462	3.87036	19.2005	0	0	0	0	0	0	0	0	28
1	Q4R_P33A	Q4R_P33A	4_33	4_33	Folding	-0.0175595	0.0130477	0.0511469	2	TRUE	NA	NA	NA	NA	NA	surface	surface	sheet	NA	13.6462	7.28092	19.2838	0	0	0	0	0	0	0	0	29
1	Q4R_K37E	Q4R_K37E	4_37	4_37	Folding	0.0327964	0.00916826	0.0359396	2	TRUE	NA	NA	NA	NA	NA	surface	binding_interface	sheet	sheet	13.6462	4.10328	16.0404	0	0	0	0	0	0	0	0	33
1	Q4R_A39S	Q4R_A39S	4_39	4_39	Folding	-0.0415103	0.00579037	0.0226982	2	TRUE	NA	NA	NA	NA	NA	surface	surface	sheet	sheet	13.6462	15.1559	13.6091	0	0	0	0	0	0	0	0	35
1	Q4R_H41N	Q4R_H41N	4_41	4_41	Folding	-0.00934586	0.00672263	0.0263527	2	TRUE	NA	NA	NA	NA	NA	surface	surface	sheet	NA	13.6462	15.8637	10.4877	0	0	0	0	0	0	0	0	37
1	Q4R_Q43E	Q4R_Q43E	4_43	4_43	Folding	0.0191591	0.0119232	0.046739	2	TRUE	NA	NA	NA	NA	NA	surface	surface	sheet	sheet	13.6462	13.4393	16.6864	0	0	0	0	0	0	0	0	39
1	Q4R_T44I	Q4R_T44I	4_44	4_44	Folding	0.0316746	0.010459	0.0409993	2	TRUE	NA	NA	NA	NA	NA	surface	surface	sheet	sheet	13.6462	11.0953	17.2902	0	0	0	0	0	0	0	0	40
1	Q4R_M46L	Q4R_M46L	4_46	4_46	Folding	0.00433367	0.00773333	0.0303147	2	TRUE	NA	NA	NA	NA	NA	surface	binding_interface	sheet	sheet	13.6462	3.68489	16.5795	0	0	0	0	0	0	0	0	42
1	Q4R_R49S	Q4R_R49S	4_49	4_49	Folding	-0.0341606	0.00952299	0.0373301	2	TRUE	NA	NA	NA	NA	NA	surface	surface	sheet	NA	13.6462	9.03379	9.9258	0	0	0	0	0	0	0	0	45
1	Q4R_N50S	Q4R_N50S	4_50	4_50	Folding	-0.0105775	0.0106682	0.0418194	2	TRUE	NA	NA	NA	NA	NA	surface	binding_interface	sheet	NA	13.6462	3.87205	12.9583	0	0	0	0	0	0	0	0	46
1	Q4R_Y51H	Q4R_Y51H	4_51	4_51	Folding	0.00578404	0.0115989	0.0454677	2	TRUE	NA	NA	NA	NA	NA	surface	binding_interface	sheet	NA	13.6462	3.37677	10.0731	0	0	0	0	0	0	0	0	47
1	Q4R_T53A	Q4R_T53A	4_53	4_53	Folding	0.00331633	0.00788002	0.0308897	2	TRUE	NA	NA	NA	NA	NA	surface	surface	sheet	sheet	13.6462	11.1635	4.31092	2	0	0	0	0	0	3	5	49
1	Q4R_P54H	Q4R_P54H	4_54	4_54	Folding	0.0120981	0.00679105	0.0266209	2	TRUE	NA	NA	NA	NA	NA	surface	surface	sheet	sheet	13.6462	15.1398	8.11754	0	0	0	0	0	0	0	0	50
1	Q4R_V55L	Q4R_V55L	4_55	4_55	Folding	0.0561293	0.010707	0.0419714	2	TRUE	NA	NA	NA	NA	NA	surface	surface	sheet	NA	13.6462	15.7722	3.65623	0	0	0	0	0	0	1	1	51
1	Q4R_N56D	Q4R_N56D	4_56	4_56	Folding	-0.0473513	0.00874092	0.0342644	2	TRUE	NA	NA	NA	NA	NA	surface	surface	sheet	NA	13.6462	21.0372	9.59525	0	0	0	0	0	0	0	0	52
1	Q4R_D8N	Q4R_D8N	4_8	4_8	Folding	-0.0122631	0.0124062	0.0486322	2	TRUE	NA	NA	NA	NA	NA	surface	surface	sheet	NA	13.6462	6.80924	10.6786	0	0	0	0	0	0	0	0	4
1	N50S_Y51H	N50S_Y51H	50_51	50_51	Folding	-0.124115	0.00589478	0.0231075	2	TRUE	NA	NA	NA	NA	NA	binding_interface	binding_interface	NA	NA	3.87205	3.37677	3.52152	2	1	0	0	0	0	0	3	1
1	N50S_T53A	N50S_T53A	50_53	50_53	Folding	-0.0109754	0.00787044	0.0308521	2	TRUE	NA	NA	NA	NA	NA	binding_interface	surface	NA	sheet	3.87205	11.1635	9.28242	0	0	0	0	0	0	0	0	3
1	N50S_P54H	N50S_P54H	50_54	50_54	Folding	-0.0650319	0.00887951	0.0348077	2	TRUE	NA	NA	NA	NA	NA	binding_interface	surface	NA	sheet	3.87205	15.1398	11.91	0	0	0	0	0	0	0	0	4
1	N50S_V55L	N50S_V55L	50_55	50_55	Folding	0.0443846	0.00959105	0.0375969	2	TRUE	NA	NA	NA	NA	NA	binding_interface	surface	NA	NA	3.87205	15.7722	14.01	0	0	0	0	0	0	0	0	5
1	N50S_N56D	N50S_N56D	50_56	50_56	Folding	0.0694306	0.0109192	0.0428032	2	TRUE	NA	NA	NA	NA	NA	binding_interface	surface	NA	NA	3.87205	21.0372	19.0289	0	0	0	0	0	0	0	0	6
1	Y51H_T53A	Y51H_T53A	51_53	51_53	Folding	0.0272989	0.00830855	0.0325695	2	TRUE	NA	NA	NA	NA	NA	binding_interface	surface	NA	sheet	3.37677	11.1635	9.19699	0	0	0	0	0	0	0	0	2
1	Y51H_P54H	Y51H_P54H	51_54	51_54	Folding	0.0293345	0.0142203	0.0557437	2	TRUE	NA	NA	NA	NA	NA	binding_interface	surface	NA	sheet	3.37677	15.1398	12.4702	0	0	0	0	0	0	0	0	3
1	Y51H_V55L	Y51H_V55L	51_55	51_55	Folding	-0.0899125	0.011705	0.0458835	2	TRUE	NA	NA	NA	NA	NA	binding_interface	surface	NA	NA	3.37677	15.7722	12.4894	0	0	0	0	0	0	0	0	4
1	Y51H_N56D	Y51H_N56D	51_56	51_56	Folding	-0.0906426	0.00741079	0.0290503	2	TRUE	NA	NA	NA	NA	NA	binding_interface	surface	NA	NA	3.37677	21.0372	18.6063	0	0	0	0	0	0	0	0	5
1	T53A_P54H	T53A_P54H	53_54	53_54	Folding	0.0179129	0.00868625	0.0340501	2	TRUE	NA	NA	NA	NA	NA	surface	surface	sheet	sheet	11.1635	15.1398	4.79348	0	2	0	0	0	0	0	2	1
1	T53A_V55L	T53A_V55L	53_55	53_55	Folding	0.0161418	0.00837169	0.032817	2	TRUE	NA	NA	NA	NA	NA	surface	surface	sheet	NA	11.1635	15.7722	4.1682	0	0	0	0	0	0	1	1	2
1	T53A_N56D	T53A_N56D	53_56	53_56	Folding	-0.0370121	0.00794163	0.0311312	2	TRUE	NA	NA	NA	NA	NA	surface	surface	sheet	NA	11.1635	21.0372	9.40663	0	0	0	0	0	0	0	0	3
1	P54H_V55L	P54H_V55L	54_55	54_55	Folding	0.173734	0.00554116	0.0217214	2	TRUE	NA	NA	NA	NA	NA	surface	surface	sheet	NA	15.1398	15.7722	5.63475	1	0	0	0	0	0	0	1	1
1	P54H_N56D	P54H_N56D	54_56	54_56	Folding	-0.068262	0.0114747	0.044981	2	TRUE	NA	NA	NA	NA	NA	surface	surface	sheet	NA	15.1398	21.0372	7.7938	0	0	0	0	0	0	0	0	2
1	V55L_N56D	V55L_N56D	55_56	55_56	Folding	0.348274	0.00890285	0.0348992	2	TRUE	NA	NA	NA	NA	NA	surface	surface	NA	NA	15.7722	21.0372	5.38298	1	0	0	0	0	0	0	1	1
1	D8N_D10E	D8N_D10E	8_10	8_10	Folding	0.0341561	0.00788001	0.0308896	2	TRUE	NA	NA	NA	NA	NA	surface	surface	NA	NA	6.80924	7.32922	6.19668	0	0	0	0	0	0	0	0	2
1	D8N_P11A	D8N_P11A	8_11	8_11	Folding	-0.0502626	0.0075659	0.0296583	2	TRUE	NA	NA	NA	NA	NA	surface	surface	NA	NA	6.80924	6.30798	8.1541	0	0	0	0	0	0	0	0	3
1	D8N_Q12E	D8N_Q12E	8_12	8_12	Folding	0.0756926	0.006325	0.024794	2	TRUE	NA	NA	NA	NA	NA	surface	binding_interface	NA	NA	6.80924	3.39861	10.0282	0	0	0	0	0	0	0	0	4
1	D8N_D14E	D8N_D14E	8_14	8_14	Folding	-0.0519528	0.00849131	0.0332859	2	TRUE	NA	NA	NA	NA	NA	surface	surface	NA	NA	6.80924	6.99387	18.4013	0	0	0	0	0	0	0	0	6
1	D8N_G18S	D8N_G18S	8_18	8_18	Folding	-0.0353108	0.010381	0.0406936	2	TRUE	NA	NA	NA	NA	NA	surface	surface	NA	NA	6.80924	9.73295	8.24958	0	0	0	0	0	0	0	0	10
1	D8N_R20S	D8N_R20S	8_20	8_20	Folding	-0.0376671	0.0067944	0.026634	2	TRUE	NA	NA	NA	NA	NA	surface	surface	NA	NA	6.80924	11.5199	3.57063	0	0	0	0	0	0	3	3	12
1	D8N_R21Q	D8N_R21Q	8_21	8_21	Folding	-0.101056	0.00707515	0.0277346	2	TRUE	NA	NA	NA	NA	NA	surface	surface	NA	NA	6.80924	7.21884	3.68348	1	1	0	0	0	0	4	6	13
1	D8N_D23E	D8N_D23E	8_23	8_23	Folding	0.122336	0.0116323	0.0455985	2	TRUE	NA	NA	NA	NA	NA	surface	core	NA	NA	6.80924	13.9005	6.88019	0	0	0	0	0	0	0	0	15
1	D8N_F24L	D8N_F24L	8_24	8_24	Folding	-0.0451964	0.0124747	0.0489009	2	TRUE	NA	NA	NA	NA	NA	surface	surface	NA	sheet	6.80924	17.4226	12.7975	0	0	0	0	0	0	0	0	16
1	D8N_H26L	D8N_H26L	8_26	8_26	Folding	-0.0613385	0.00934349	0.0366265	2	TRUE	NA	NA	NA	NA	NA	surface	surface	NA	sheet	6.80924	16.6231	17.7939	0	0	0	0	0	0	0	0	18
1	D8N_V27L	D8N_V27L	8_27	8_27	Folding	0.0547369	0.00669519	0.0262451	2	TRUE	NA	NA	NA	NA	NA	surface	core	NA	sheet	6.80924	11.625	17.2535	0	0	0	0	0	0	0	0	19
1	D8N_M28L	D8N_M28L	8_28	8_28	Folding	-0.14036	0.00736448	0.0288687	2	TRUE	NA	NA	NA	NA	NA	surface	surface	NA	sheet	6.80924	11.9162	20.0413	0	0	0	0	0	0	0	0	20
1	D8N_D29E	D8N_D29E	8_29	8_29	Folding	0.105382	0.00891529	0.0349479	2	TRUE	NA	NA	NA	NA	NA	surface	surface	NA	sheet	6.80924	7.43103	22.0945	0	0	0	0	0	0	0	0	21
1	D8N_N30S	D8N_N30S	8_30	8_30	Folding	-0.0265729	0.00568621	0.0222899	2	TRUE	NA	NA	NA	NA	NA	surface	surface	NA	NA	6.80924	9.7724	20.3046	0	0	0	0	0	0	0	0	22
1	D8N_D32N	D8N_D32N	8_32	8_32	Folding	0.0764577	0.0122849	0.0481567	2	TRUE	NA	NA	NA	NA	NA	surface	binding_interface	NA	NA	6.80924	3.87036	20.2513	0	0	0	0	0	0	0	0	24
1	D8N_P33A	D8N_P33A	8_33	8_33	Folding	0.0417253	0.00738062	0.028932	2	TRUE	NA	NA	NA	NA	NA	surface	surface	NA	NA	6.80924	7.28092	22.3806	0	0	0	0	0	0	0	0	25
1	D8N_K37E	D8N_K37E	8_37	8_37	Folding	0.10285	0.00524236	0.02055	2	TRUE	NA	NA	NA	NA	NA	surface	binding_interface	NA	sheet	6.80924	4.10328	18.3517	0	0	0	0	0	0	0	0	29
1	D8N_A39S	D8N_A39S	8_39	8_39	Folding	-0.0125978	0.00610926	0.0239483	2	TRUE	NA	NA	NA	NA	NA	surface	surface	NA	sheet	6.80924	15.1559	17.3251	0	0	0	0	0	0	0	0	31
1	D8N_H41N	D8N_H41N	8_41	8_41	Folding	-0.0106761	0.00729772	0.0286071	2	TRUE	NA	NA	NA	NA	NA	surface	surface	NA	NA	6.80924	15.8637	9.3425	0	0	0	0	0	0	0	0	33
1	D8N_Q43E	D8N_Q43E	8_43	8_43	Folding	0.0492483	0.00799212	0.0313291	2	TRUE	NA	NA	NA	NA	NA	surface	surface	NA	sheet	6.80924	13.4393	15.4515	0	0	0	0	0	0	0	0	35
1	D8N_T44I	D8N_T44I	8_44	8_44	Folding	-0.0755059	0.00628466	0.0246359	2	TRUE	NA	NA	NA	NA	NA	surface	surface	NA	sheet	6.80924	11.0953	18.4596	0	0	0	0	0	0	0	0	36
1	D8N_M46L	D8N_M46L	8_46	8_46	Folding	0.0383951	0.0110564	0.043341	2	TRUE	NA	NA	NA	NA	NA	surface	binding_interface	NA	sheet	6.80924	3.68489	15.6992	0	0	0	0	0	0	0	0	38
1	D8N_R49S	D8N_R49S	8_49	8_49	Folding	-0.00574617	0.0103101	0.0404154	2	TRUE	NA	NA	NA	NA	NA	surface	surface	NA	NA	6.80924	9.03379	15.718	0	0	0	0	0	0	0	0	41
1	D8N_N50S	D8N_N50S	8_50	8_50	Folding	-0.020176	0.00580886	0.0227707	2	TRUE	NA	NA	NA	NA	NA	surface	binding_interface	NA	NA	6.80924	3.87205	12.5344	0	0	0	0	0	0	0	0	42
1	D8N_Y51H	D8N_Y51H	8_51	8_51	Folding	0.0782617	0.00676591	0.0265224	2	TRUE	NA	NA	NA	NA	NA	surface	binding_interface	NA	NA	6.80924	3.37677	6.55023	0	0	0	0	0	0	1	1	43
1	D8N_T53A	D8N_T53A	8_53	8_53	Folding	-0.0364997	0.0122169	0.0478902	2	TRUE	NA	NA	NA	NA	NA	surface	surface	NA	sheet	6.80924	11.1635	13.3817	0	0	0	0	0	0	0	0	45
1	D8N_P54H	D8N_P54H	8_54	8_54	Folding	0.0912654	0.010588	0.0415049	2	TRUE	NA	NA	NA	NA	NA	surface	surface	NA	sheet	6.80924	15.1398	18.4385	0	0	0	0	0	0	0	0	46
1	D8N_V55L	D8N_V55L	8_55	8_55	Folding	-0.0367656	0.00773436	0.0303187	2	TRUE	NA	NA	NA	NA	NA	surface	surface	NA	NA	6.80924	15.7722	15.1179	0	0	0	0	0	0	0	0	47
1	D8N_N56D	D8N_N56D	8_56	8_56	Folding	-0.0501677	0.00919069	0.0360275	2	TRUE	NA	NA	NA	NA	NA	surface	surface	NA	NA	6.80924	21.0372	21.5204	0	0	0	0	0	0	0	0	48
2	WT	WT			Folding	-1.23084	0.0648458	0.254196	0	TRUE	NA	NA	NA	NA	NA	NA	NA	NA	NA	NA	NA	NA	NA	NA	NA	NA	NA	NA	NA	NA	NA
2	H1A	H26A	1	26	Folding	0.135134	0.0698115	0.273661	1	TRUE	16.6231	0.42	sheet	distal	surface	NA	NA	NA	NA	NA	NA	NA	NA	NA	NA	NA	NA	NA	NA	NA	NA
2	H1C	H26C	1	26	Folding	0.227049	0.0519927	0.203811	1	TRUE	16.6231	0.42	sheet	distal	surface	NA	NA	NA	NA	NA	NA	NA	NA	NA	NA	NA	NA	NA	NA	NA	NA
2	H1D	H26D	1	26	Folding	0.964459	0.0805222	0.315647	1	TRUE	16.6231	0.42	sheet	distal	surface	NA	NA	NA	NA	NA	NA	NA	NA	NA	NA	NA	NA	NA	NA	NA	NA
2	H1E	H26E	1	26	Folding	-0.851477	0.13333	0.522652	1	TRUE	16.6231	0.42	sheet	distal	surface	NA	NA	NA	NA	NA	NA	NA	NA	NA	NA	NA	NA	NA	NA	NA	NA
2	H1F	H26F	1	26	Folding	0.216525	0.0653906	0.256331	1	TRUE	16.6231	0.42	sheet	distal	surface	NA	NA	NA	NA	NA	NA	NA	NA	NA	NA	NA	NA	NA	NA	NA	NA
2	H1G	H26G	1	26	Folding	1.52118	0.0709121	0.277975	1	TRUE	16.6231	0.42	sheet	distal	surface	NA	NA	NA	NA	NA	NA	NA	NA	NA	NA	NA	NA	NA	NA	NA	NA
2	H1I	H26I	1	26	Folding	0.282624	0.0377178	0.147854	1	TRUE	16.6231	0.42	sheet	distal	surface	NA	NA	NA	NA	NA	NA	NA	NA	NA	NA	NA	NA	NA	NA	NA	NA
2	H1K	H26K	1	26	Folding	-0.446108	0.0563611	0.220936	1	TRUE	16.6231	0.42	sheet	distal	surface	NA	NA	NA	NA	NA	NA	NA	NA	NA	NA	NA	NA	NA	NA	NA	NA
2	H1L	H26L	1	26	Folding	-0.40728	0.0598861	0.234754	1	TRUE	16.6231	0.42	sheet	distal	surface	NA	NA	NA	NA	NA	NA	NA	NA	NA	NA	NA	NA	NA	NA	NA	NA
2	H1M	H26M	1	26	Folding	-0.0446677	0.0558017	0.218743	1	TRUE	16.6231	0.42	sheet	distal	surface	NA	NA	NA	NA	NA	NA	NA	NA	NA	NA	NA	NA	NA	NA	NA	NA
2	H1N	H26N	1	26	Folding	0.741086	0.0642575	0.251889	1	TRUE	16.6231	0.42	sheet	distal	surface	NA	NA	NA	NA	NA	NA	NA	NA	NA	NA	NA	NA	NA	NA	NA	NA
2	H1P	H26P	1	26	Folding	3.15811	0.192823	0.755864	1	TRUE	16.6231	0.42	sheet	distal	surface	NA	NA	NA	NA	NA	NA	NA	NA	NA	NA	NA	NA	NA	NA	NA	NA
2	H1Q	H26Q	1	26	Folding	-0.577726	0.0615733	0.241368	1	TRUE	16.6231	0.42	sheet	distal	surface	NA	NA	NA	NA	NA	NA	NA	NA	NA	NA	NA	NA	NA	NA	NA	NA
2	H1R	H26R	1	26	Folding	-0.0719579	0.0635994	0.24931	1	TRUE	16.6231	0.42	sheet	distal	surface	NA	NA	NA	NA	NA	NA	NA	NA	NA	NA	NA	NA	NA	NA	NA	NA
2	H1S	H26S	1	26	Folding	0.507008	0.032168	0.126099	1	TRUE	16.6231	0.42	sheet	distal	surface	NA	NA	NA	NA	NA	NA	NA	NA	NA	NA	NA	NA	NA	NA	NA	NA
2	H1T	H26T	1	26	Folding	-0.02238	0.057161	0.224071	1	TRUE	16.6231	0.42	sheet	distal	surface	NA	NA	NA	NA	NA	NA	NA	NA	NA	NA	NA	NA	NA	NA	NA	NA
2	H1V	H26V	1	26	Folding	0.218377	0.0504052	0.197588	1	TRUE	16.6231	0.42	sheet	distal	surface	NA	NA	NA	NA	NA	NA	NA	NA	NA	NA	NA	NA	NA	NA	NA	NA
2	H1W	H26W	1	26	Folding	0.455841	0.0870489	0.341232	1	TRUE	16.6231	0.42	sheet	distal	surface	NA	NA	NA	NA	NA	NA	NA	NA	NA	NA	NA	NA	NA	NA	NA	NA
2	H1Y	H26Y	1	26	Folding	0.179176	0.0683798	0.268049	1	TRUE	16.6231	0.42	sheet	distal	surface	NA	NA	NA	NA	NA	NA	NA	NA	NA	NA	NA	NA	NA	NA	NA	NA
2	M3A	M28A	3	28	Folding	1.64606	0.0745527	0.292247	1	TRUE	11.9162	0.62	sheet	distal	surface	NA	NA	NA	NA	NA	NA	NA	NA	NA	NA	NA	NA	NA	NA	NA	NA
2	M3C	M28C	3	28	Folding	0.878662	0.0626736	0.24568	1	TRUE	11.9162	0.62	sheet	distal	surface	NA	NA	NA	NA	NA	NA	NA	NA	NA	NA	NA	NA	NA	NA	NA	NA
2	M3D	M28D	3	28	Folding	1.51076	0.0508849	0.199469	1	TRUE	11.9162	0.62	sheet	distal	surface	NA	NA	NA	NA	NA	NA	NA	NA	NA	NA	NA	NA	NA	NA	NA	NA
2	M3E	M28E	3	28	Folding	0.539709	0.0546815	0.214351	1	TRUE	11.9162	0.62	sheet	distal	surface	NA	NA	NA	NA	NA	NA	NA	NA	NA	NA	NA	NA	NA	NA	NA	NA
2	M3F	M28F	3	28	Folding	0.562733	0.0465209	0.182362	1	TRUE	11.9162	0.62	sheet	distal	surface	NA	NA	NA	NA	NA	NA	NA	NA	NA	NA	NA	NA	NA	NA	NA	NA
2	M3G	M28G	3	28	Folding	2.62357	0.0583255	0.228636	1	TRUE	11.9162	0.62	sheet	distal	surface	NA	NA	NA	NA	NA	NA	NA	NA	NA	NA	NA	NA	NA	NA	NA	NA
2	M3H	M28H	3	28	Folding	0.682814	0.0556755	0.218248	1	TRUE	11.9162	0.62	sheet	distal	surface	NA	NA	NA	NA	NA	NA	NA	NA	NA	NA	NA	NA	NA	NA	NA	NA
2	M3I	M28I	3	28	Folding	-0.45266	0.0922948	0.361796	1	TRUE	11.9162	0.62	sheet	distal	surface	NA	NA	NA	NA	NA	NA	NA	NA	NA	NA	NA	NA	NA	NA	NA	NA
2	M3K	M28K	3	28	Folding	0.776235	0.0820251	0.321538	1	TRUE	11.9162	0.62	sheet	distal	surface	NA	NA	NA	NA	NA	NA	NA	NA	NA	NA	NA	NA	NA	NA	NA	NA
2	M3L	M28L	3	28	Folding	-0.51805	0.0630483	0.247149	1	TRUE	11.9162	0.62	sheet	distal	surface	NA	NA	NA	NA	NA	NA	NA	NA	NA	NA	NA	NA	NA	NA	NA	NA
2	M3N	M28N	3	28	Folding	1.61311	0.0636055	0.249334	1	TRUE	11.9162	0.62	sheet	distal	surface	NA	NA	NA	NA	NA	NA	NA	NA	NA	NA	NA	NA	NA	NA	NA	NA
2	M3P	M28P	3	28	Folding	3.3503	0.326631	1.28039	1	FALSE	11.9162	0.62	sheet	distal	surface	NA	NA	NA	NA	NA	NA	NA	NA	NA	NA	NA	NA	NA	NA	NA	NA
2	M3Q	M28Q	3	28	Folding	0.725794	0.0560521	0.219724	1	TRUE	11.9162	0.62	sheet	distal	surface	NA	NA	NA	NA	NA	NA	NA	NA	NA	NA	NA	NA	NA	NA	NA	NA
2	M3R	M28R	3	28	Folding	1.39035	0.0616596	0.241706	1	TRUE	11.9162	0.62	sheet	distal	surface	NA	NA	NA	NA	NA	NA	NA	NA	NA	NA	NA	NA	NA	NA	NA	NA
2	M3S	M28S	3	28	Folding	0.842235	0.0409365	0.160471	1	TRUE	11.9162	0.62	sheet	distal	surface	NA	NA	NA	NA	NA	NA	NA	NA	NA	NA	NA	NA	NA	NA	NA	NA
2	M3T	M28T	3	28	Folding	0.264617	0.0670849	0.262973	1	TRUE	11.9162	0.62	sheet	distal	surface	NA	NA	NA	NA	NA	NA	NA	NA	NA	NA	NA	NA	NA	NA	NA	NA
2	M3V	M28V	3	28	Folding	0.0274082	0.0642	0.251664	1	TRUE	11.9162	0.62	sheet	distal	surface	NA	NA	NA	NA	NA	NA	NA	NA	NA	NA	NA	NA	NA	NA	NA	NA
2	M3W	M28W	3	28	Folding	0.948897	0.0426358	0.167132	1	TRUE	11.9162	0.62	sheet	distal	surface	NA	NA	NA	NA	NA	NA	NA	NA	NA	NA	NA	NA	NA	NA	NA	NA
2	M3Y	M28Y	3	28	Folding	0.862289	0.0441471	0.173057	1	TRUE	11.9162	0.62	sheet	distal	surface	NA	NA	NA	NA	NA	NA	NA	NA	NA	NA	NA	NA	NA	NA	NA	NA
2	A14C	A39C	14	39	Folding	-0.30958	0.0636493	0.249505	1	TRUE	15.1559	0.27	sheet	distal	surface	NA	NA	NA	NA	NA	NA	NA	NA	NA	NA	NA	NA	NA	NA	NA	NA
2	A14D	A39D	14	39	Folding	0.140512	0.0578303	0.226695	1	TRUE	15.1559	0.27	sheet	distal	surface	NA	NA	NA	NA	NA	NA	NA	NA	NA	NA	NA	NA	NA	NA	NA	NA
2	A14E	A39E	14	39	Folding	-1.14002	0.0617147	0.241922	1	TRUE	15.1559	0.27	sheet	distal	surface	NA	NA	NA	NA	NA	NA	NA	NA	NA	NA	NA	NA	NA	NA	NA	NA
2	A14F	A39F	14	39	Folding	0.281448	0.0538342	0.21103	1	TRUE	15.1559	0.27	sheet	distal	surface	NA	NA	NA	NA	NA	NA	NA	NA	NA	NA	NA	NA	NA	NA	NA	NA
2	A14G	A39G	14	39	Folding	0.686107	0.0677739	0.265674	1	TRUE	15.1559	0.27	sheet	distal	surface	NA	NA	NA	NA	NA	NA	NA	NA	NA	NA	NA	NA	NA	NA	NA	NA
2	A14H	A39H	14	39	Folding	-0.110112	0.0559872	0.21947	1	TRUE	15.1559	0.27	sheet	distal	surface	NA	NA	NA	NA	NA	NA	NA	NA	NA	NA	NA	NA	NA	NA	NA	NA
2	A14I	A39I	14	39	Folding	0.085466	0.0432645	0.169597	1	TRUE	15.1559	0.27	sheet	distal	surface	NA	NA	NA	NA	NA	NA	NA	NA	NA	NA	NA	NA	NA	NA	NA	NA
2	A14K	A39K	14	39	Folding	-0.328245	0.0488297	0.191413	1	TRUE	15.1559	0.27	sheet	distal	surface	NA	NA	NA	NA	NA	NA	NA	NA	NA	NA	NA	NA	NA	NA	NA	NA
2	A14L	A39L	14	39	Folding	0.438578	0.0428715	0.168056	1	TRUE	15.1559	0.27	sheet	distal	surface	NA	NA	NA	NA	NA	NA	NA	NA	NA	NA	NA	NA	NA	NA	NA	NA
2	A14M	A39M	14	39	Folding	-0.0171694	0.0431169	0.169018	1	TRUE	15.1559	0.27	sheet	distal	surface	NA	NA	NA	NA	NA	NA	NA	NA	NA	NA	NA	NA	NA	NA	NA	NA
2	A14N	A39N	14	39	Folding	-0.00493972	0.0413314	0.162019	1	TRUE	15.1559	0.27	sheet	distal	surface	NA	NA	NA	NA	NA	NA	NA	NA	NA	NA	NA	NA	NA	NA	NA	NA
2	A14P	A39P	14	39	Folding	3.36187	0.45905	1.79948	1	FALSE	15.1559	0.27	sheet	distal	surface	NA	NA	NA	NA	NA	NA	NA	NA	NA	NA	NA	NA	NA	NA	NA	NA
2	A14Q	A39Q	14	39	Folding	-0.397441	0.0508337	0.199268	1	TRUE	15.1559	0.27	sheet	distal	surface	NA	NA	NA	NA	NA	NA	NA	NA	NA	NA	NA	NA	NA	NA	NA	NA
2	A14R	A39R	14	39	Folding	-0.253088	0.0605048	0.237179	1	TRUE	15.1559	0.27	sheet	distal	surface	NA	NA	NA	NA	NA	NA	NA	NA	NA	NA	NA	NA	NA	NA	NA	NA
2	A14S	A39S	14	39	Folding	-0.730456	0.0629214	0.246652	1	TRUE	15.1559	0.27	sheet	distal	surface	NA	NA	NA	NA	NA	NA	NA	NA	NA	NA	NA	NA	NA	NA	NA	NA
2	A14T	A39T	14	39	Folding	-0.528559	0.0571107	0.223874	1	TRUE	15.1559	0.27	sheet	distal	surface	NA	NA	NA	NA	NA	NA	NA	NA	NA	NA	NA	NA	NA	NA	NA	NA
2	A14V	A39V	14	39	Folding	-0.163973	0.0457092	0.17918	1	TRUE	15.1559	0.27	sheet	distal	surface	NA	NA	NA	NA	NA	NA	NA	NA	NA	NA	NA	NA	NA	NA	NA	NA
2	A14W	A39W	14	39	Folding	0.459801	0.0453057	0.177598	1	TRUE	15.1559	0.27	sheet	distal	surface	NA	NA	NA	NA	NA	NA	NA	NA	NA	NA	NA	NA	NA	NA	NA	NA
2	A14Y	A39Y	14	39	Folding	0.197259	0.0460227	0.180409	1	TRUE	15.1559	0.27	sheet	distal	surface	NA	NA	NA	NA	NA	NA	NA	NA	NA	NA	NA	NA	NA	NA	NA	NA
2	T19A	T44A	19	44	Folding	0.59692	0.0778253	0.305075	1	TRUE	11.0953	0.68	sheet	distal	surface	NA	NA	NA	NA	NA	NA	NA	NA	NA	NA	NA	NA	NA	NA	NA	NA
2	T19C	T44C	19	44	Folding	0.313961	0.0505168	0.198026	1	TRUE	11.0953	0.68	sheet	distal	surface	NA	NA	NA	NA	NA	NA	NA	NA	NA	NA	NA	NA	NA	NA	NA	NA
2	T19D	T44D	19	44	Folding	1.08985	0.043926	0.17219	1	TRUE	11.0953	0.68	sheet	distal	surface	NA	NA	NA	NA	NA	NA	NA	NA	NA	NA	NA	NA	NA	NA	NA	NA
2	T19E	T44E	19	44	Folding	-0.285676	0.0889716	0.348769	1	TRUE	11.0953	0.68	sheet	distal	surface	NA	NA	NA	NA	NA	NA	NA	NA	NA	NA	NA	NA	NA	NA	NA	NA
2	T19F	T44F	19	44	Folding	0.552949	0.0355928	0.139524	1	TRUE	11.0953	0.68	sheet	distal	surface	NA	NA	NA	NA	NA	NA	NA	NA	NA	NA	NA	NA	NA	NA	NA	NA
2	T19G	T44G	19	44	Folding	2.10377	0.126459	0.495719	1	TRUE	11.0953	0.68	sheet	distal	surface	NA	NA	NA	NA	NA	NA	NA	NA	NA	NA	NA	NA	NA	NA	NA	NA
2	T19H	T44H	19	44	Folding	0.643545	0.046281	0.181422	1	TRUE	11.0953	0.68	sheet	distal	surface	NA	NA	NA	NA	NA	NA	NA	NA	NA	NA	NA	NA	NA	NA	NA	NA
2	T19I	T44I	19	44	Folding	-0.30363	0.0325671	0.127663	1	TRUE	11.0953	0.68	sheet	distal	surface	NA	NA	NA	NA	NA	NA	NA	NA	NA	NA	NA	NA	NA	NA	NA	NA
2	T19K	T44K	19	44	Folding	0.275964	0.0375297	0.147117	1	TRUE	11.0953	0.68	sheet	distal	surface	NA	NA	NA	NA	NA	NA	NA	NA	NA	NA	NA	NA	NA	NA	NA	NA
2	T19L	T44L	19	44	Folding	0.657939	0.0455683	0.178628	1	TRUE	11.0953	0.68	sheet	distal	surface	NA	NA	NA	NA	NA	NA	NA	NA	NA	NA	NA	NA	NA	NA	NA	NA
2	T19M	T44M	19	44	Folding	0.124118	0.0604926	0.237131	1	TRUE	11.0953	0.68	sheet	distal	surface	NA	NA	NA	NA	NA	NA	NA	NA	NA	NA	NA	NA	NA	NA	NA	NA
2	T19N	T44N	19	44	Folding	0.787079	0.0442848	0.173597	1	TRUE	11.0953	0.68	sheet	distal	surface	NA	NA	NA	NA	NA	NA	NA	NA	NA	NA	NA	NA	NA	NA	NA	NA
2	T19P	T44P	19	44	Folding	2.94098	0.163434	0.64066	1	TRUE	11.0953	0.68	sheet	distal	surface	NA	NA	NA	NA	NA	NA	NA	NA	NA	NA	NA	NA	NA	NA	NA	NA
2	T19Q	T44Q	19	44	Folding	0.0419727	0.0451985	0.177178	1	TRUE	11.0953	0.68	sheet	distal	surface	NA	NA	NA	NA	NA	NA	NA	NA	NA	NA	NA	NA	NA	NA	NA	NA
2	T19R	T44R	19	44	Folding	0.56108	0.0916547	0.359286	1	TRUE	11.0953	0.68	sheet	distal	surface	NA	NA	NA	NA	NA	NA	NA	NA	NA	NA	NA	NA	NA	NA	NA	NA
2	T19S	T44S	19	44	Folding	0.209336	0.049128	0.192582	1	TRUE	11.0953	0.68	sheet	distal	surface	NA	NA	NA	NA	NA	NA	NA	NA	NA	NA	NA	NA	NA	NA	NA	NA
2	T19V	T44V	19	44	Folding	-0.511833	0.0518953	0.203429	1	TRUE	11.0953	0.68	sheet	distal	surface	NA	NA	NA	NA	NA	NA	NA	NA	NA	NA	NA	NA	NA	NA	NA	NA
2	T19W	T44W	19	44	Folding	1.17614	0.102188	0.400577	1	TRUE	11.0953	0.68	sheet	distal	surface	NA	NA	NA	NA	NA	NA	NA	NA	NA	NA	NA	NA	NA	NA	NA	NA
2	T19Y	T44Y	19	44	Folding	0.38864	0.0242318	0.0949886	1	TRUE	11.0953	0.68	sheet	distal	surface	NA	NA	NA	NA	NA	NA	NA	NA	NA	NA	NA	NA	NA	NA	NA	NA
2	H1A_M3A	H26A_M28A	1_3	26_28	Folding	-0.62754	0.0289117	0.113334	2	TRUE	NA	NA	NA	NA	NA	surface	surface	sheet	sheet	16.6231	11.9162	4.72164	1	0	0	0	0	0	1	2	2
2	H1A_M3C	H26A_M28C	1_3	26_28	Folding	-0.461628	0.0344179	0.134918	2	TRUE	NA	NA	NA	NA	NA	surface	surface	sheet	sheet	16.6231	11.9162	4.72164	1	0	0	0	0	0	1	2	2
2	H1A_M3D	H26A_M28D	1_3	26_28	Folding	-0.545315	0.032222	0.12631	2	TRUE	NA	NA	NA	NA	NA	surface	surface	sheet	sheet	16.6231	11.9162	4.72164	1	0	0	0	0	0	1	2	2
2	H1A_M3E	H26A_M28E	1_3	26_28	Folding	-0.345527	0.0357425	0.14011	2	TRUE	NA	NA	NA	NA	NA	surface	surface	sheet	sheet	16.6231	11.9162	4.72164	1	0	0	0	0	0	1	2	2
2	H1A_M3F	H26A_M28F	1_3	26_28	Folding	-0.42905	0.0302321	0.11851	2	TRUE	NA	NA	NA	NA	NA	surface	surface	sheet	sheet	16.6231	11.9162	4.72164	1	0	0	0	0	0	1	2	2
2	H1A_M3G	H26A_M28G	1_3	26_28	Folding	-0.502931	0.0703222	0.275663	2	TRUE	NA	NA	NA	NA	NA	surface	surface	sheet	sheet	16.6231	11.9162	4.72164	1	0	0	0	0	0	1	2	2
2	H1A_M3H	H26A_M28H	1_3	26_28	Folding	-0.543008	0.0353819	0.138697	2	TRUE	NA	NA	NA	NA	NA	surface	surface	sheet	sheet	16.6231	11.9162	4.72164	1	0	0	0	0	0	1	2	2
2	H1A_M3I	H26A_M28I	1_3	26_28	Folding	-0.346931	0.0546742	0.214323	2	TRUE	NA	NA	NA	NA	NA	surface	surface	sheet	sheet	16.6231	11.9162	4.72164	1	0	0	0	0	0	1	2	2
2	H1A_M3K	H26A_M28K	1_3	26_28	Folding	-0.314132	0.0415172	0.162747	2	TRUE	NA	NA	NA	NA	NA	surface	surface	sheet	sheet	16.6231	11.9162	4.72164	1	0	0	0	0	0	1	2	2
2	H1A_M3L	H26A_M28L	1_3	26_28	Folding	-0.227824	0.0398238	0.156109	2	TRUE	NA	NA	NA	NA	NA	surface	surface	sheet	sheet	16.6231	11.9162	4.72164	1	0	0	0	0	0	1	2	2
2	H1A_M3N	H26A_M28N	1_3	26_28	Folding	-0.442464	0.0502866	0.197124	2	TRUE	NA	NA	NA	NA	NA	surface	surface	sheet	sheet	16.6231	11.9162	4.72164	1	0	0	0	0	0	1	2	2
2	H1A_M3P	H26A_M28P	1_3	26_28	Folding	-0.152138	0.601789	2.35901	2	FALSE	NA	NA	NA	NA	NA	surface	surface	sheet	sheet	16.6231	11.9162	4.72164	1	0	0	0	0	0	1	2	2
2	H1A_M3Q	H26A_M28Q	1_3	26_28	Folding	-0.291221	0.0486596	0.190745	2	TRUE	NA	NA	NA	NA	NA	surface	surface	sheet	sheet	16.6231	11.9162	4.72164	1	0	0	0	0	0	1	2	2
2	H1A_M3R	H26A_M28R	1_3	26_28	Folding	-0.352761	0.0418365	0.163999	2	TRUE	NA	NA	NA	NA	NA	surface	surface	sheet	sheet	16.6231	11.9162	4.72164	1	0	0	0	0	0	1	2	2
2	H1A_M3S	H26A_M28S	1_3	26_28	Folding	-0.428641	0.0364237	0.142781	2	TRUE	NA	NA	NA	NA	NA	surface	surface	sheet	sheet	16.6231	11.9162	4.72164	1	0	0	0	0	0	1	2	2
2	H1A_M3T	H26A_M28T	1_3	26_28	Folding	-0.243876	0.0403252	0.158075	2	TRUE	NA	NA	NA	NA	NA	surface	surface	sheet	sheet	16.6231	11.9162	4.72164	1	0	0	0	0	0	1	2	2
2	H1A_M3V	H26A_M28V	1_3	26_28	Folding	-0.268944	0.0439804	0.172403	2	TRUE	NA	NA	NA	NA	NA	surface	surface	sheet	sheet	16.6231	11.9162	4.72164	1	0	0	0	0	0	1	2	2
2	H1A_M3W	H26A_M28W	1_3	26_28	Folding	-0.39315	0.0340429	0.133448	2	TRUE	NA	NA	NA	NA	NA	surface	surface	sheet	sheet	16.6231	11.9162	4.72164	1	0	0	0	0	0	1	2	2
2	H1A_M3Y	H26A_M28Y	1_3	26_28	Folding	-0.674419	0.0418371	0.164001	2	TRUE	NA	NA	NA	NA	NA	surface	surface	sheet	sheet	16.6231	11.9162	4.72164	1	0	0	0	0	0	1	2	2
2	H1C_M3A	H26C_M28A	1_3	26_28	Folding	-0.475676	0.0316297	0.123989	2	TRUE	NA	NA	NA	NA	NA	surface	surface	sheet	sheet	16.6231	11.9162	4.72164	1	0	0	0	0	0	1	2	2
2	H1C_M3C	H26C_M28C	1_3	26_28	Folding	-0.257769	0.0358127	0.140386	2	TRUE	NA	NA	NA	NA	NA	surface	surface	sheet	sheet	16.6231	11.9162	4.72164	1	0	0	0	0	0	1	2	2
2	H1C_M3D	H26C_M28D	1_3	26_28	Folding	-0.473119	0.0258739	0.101426	2	TRUE	NA	NA	NA	NA	NA	surface	surface	sheet	sheet	16.6231	11.9162	4.72164	1	0	0	0	0	0	1	2	2
2	H1C_M3E	H26C_M28E	1_3	26_28	Folding	-0.406199	0.0236287	0.0926247	2	TRUE	NA	NA	NA	NA	NA	surface	surface	sheet	sheet	16.6231	11.9162	4.72164	1	0	0	0	0	0	1	2	2
2	H1C_M3F	H26C_M28F	1_3	26_28	Folding	-0.437856	0.0293754	0.115151	2	TRUE	NA	NA	NA	NA	NA	surface	surface	sheet	sheet	16.6231	11.9162	4.72164	1	0	0	0	0	0	1	2	2
2	H1C_M3G	H26C_M28G	1_3	26_28	Folding	-0.306555	0.0692795	0.271575	2	TRUE	NA	NA	NA	NA	NA	surface	surface	sheet	sheet	16.6231	11.9162	4.72164	1	0	0	0	0	0	1	2	2
2	H1C_M3H	H26C_M28H	1_3	26_28	Folding	-0.526088	0.0440631	0.172727	2	TRUE	NA	NA	NA	NA	NA	surface	surface	sheet	sheet	16.6231	11.9162	4.72164	1	0	0	0	0	0	1	2	2
2	H1C_M3I	H26C_M28I	1_3	26_28	Folding	-0.392856	0.033766	0.132363	2	TRUE	NA	NA	NA	NA	NA	surface	surface	sheet	sheet	16.6231	11.9162	4.72164	1	0	0	0	0	0	1	2	2
2	H1C_M3K	H26C_M28K	1_3	26_28	Folding	-0.408265	0.0386826	0.151636	2	TRUE	NA	NA	NA	NA	NA	surface	surface	sheet	sheet	16.6231	11.9162	4.72164	1	0	0	0	0	0	1	2	2
2	H1C_M3L	H26C_M28L	1_3	26_28	Folding	-0.184805	0.0192927	0.0756273	2	TRUE	NA	NA	NA	NA	NA	surface	surface	sheet	sheet	16.6231	11.9162	4.72164	1	0	0	0	0	0	1	2	2
2	H1C_M3N	H26C_M28N	1_3	26_28	Folding	-0.425004	0.0406612	0.159392	2	TRUE	NA	NA	NA	NA	NA	surface	surface	sheet	sheet	16.6231	11.9162	4.72164	1	0	0	0	0	0	1	2	2
2	H1C_M3P	H26C_M28P	1_3	26_28	Folding	-0.0858222	0.33634	1.31845	2	FALSE	NA	NA	NA	NA	NA	surface	surface	sheet	sheet	16.6231	11.9162	4.72164	1	0	0	0	0	0	1	2	2
2	H1C_M3Q	H26C_M28Q	1_3	26_28	Folding	-0.312514	0.0309931	0.121493	2	TRUE	NA	NA	NA	NA	NA	surface	surface	sheet	sheet	16.6231	11.9162	4.72164	1	0	0	0	0	0	1	2	2
2	H1C_M3R	H26C_M28R	1_3	26_28	Folding	-0.278072	0.0446991	0.17522	2	TRUE	NA	NA	NA	NA	NA	surface	surface	sheet	sheet	16.6231	11.9162	4.72164	1	0	0	0	0	0	1	2	2
2	H1C_M3S	H26C_M28S	1_3	26_28	Folding	-0.403981	0.0318341	0.12479	2	TRUE	NA	NA	NA	NA	NA	surface	surface	sheet	sheet	16.6231	11.9162	4.72164	1	0	0	0	0	0	1	2	2
2	H1C_M3T	H26C_M28T	1_3	26_28	Folding	-0.3643	0.0403739	0.158266	2	TRUE	NA	NA	NA	NA	NA	surface	surface	sheet	sheet	16.6231	11.9162	4.72164	1	0	0	0	0	0	1	2	2
2	H1C_M3V	H26C_M28V	1_3	26_28	Folding	-0.276503	0.0369996	0.145039	2	TRUE	NA	NA	NA	NA	NA	surface	surface	sheet	sheet	16.6231	11.9162	4.72164	1	0	0	0	0	0	1	2	2
2	H1C_M3W	H26C_M28W	1_3	26_28	Folding	-0.420841	0.0232853	0.0912784	2	TRUE	NA	NA	NA	NA	NA	surface	surface	sheet	sheet	16.6231	11.9162	4.72164	1	0	0	0	0	0	1	2	2
2	H1C_M3Y	H26C_M28Y	1_3	26_28	Folding	-0.636008	0.032608	0.127823	2	TRUE	NA	NA	NA	NA	NA	surface	surface	sheet	sheet	16.6231	11.9162	4.72164	1	0	0	0	0	0	1	2	2
2	H1D_M3A	H26D_M28A	1_3	26_28	Folding	-0.553148	0.0570431	0.223609	2	TRUE	NA	NA	NA	NA	NA	surface	surface	sheet	sheet	16.6231	11.9162	4.72164	1	0	0	0	0	0	1	2	2
2	H1D_M3C	H26D_M28C	1_3	26_28	Folding	-0.58698	0.0318185	0.124729	2	TRUE	NA	NA	NA	NA	NA	surface	surface	sheet	sheet	16.6231	11.9162	4.72164	1	0	0	0	0	0	1	2	2
2	H1D_M3D	H26D_M28D	1_3	26_28	Folding	-0.417265	0.0779914	0.305726	2	TRUE	NA	NA	NA	NA	NA	surface	surface	sheet	sheet	16.6231	11.9162	4.72164	1	0	0	0	0	0	1	2	2
2	H1D_M3E	H26D_M28E	1_3	26_28	Folding	-0.221532	0.053457	0.209552	2	TRUE	NA	NA	NA	NA	NA	surface	surface	sheet	sheet	16.6231	11.9162	4.72164	1	0	0	0	0	0	1	2	2
2	H1D_M3F	H26D_M28F	1_3	26_28	Folding	-0.708928	0.0441147	0.172929	2	TRUE	NA	NA	NA	NA	NA	surface	surface	sheet	sheet	16.6231	11.9162	4.72164	1	0	0	0	0	0	1	2	2
2	H1D_M3G	H26D_M28G	1_3	26_28	Folding	-0.298025	0.227639	0.892343	2	TRUE	NA	NA	NA	NA	NA	surface	surface	sheet	sheet	16.6231	11.9162	4.72164	1	0	0	0	0	0	1	2	2
2	H1D_M3H	H26D_M28H	1_3	26_28	Folding	-0.465259	0.0523649	0.205271	2	TRUE	NA	NA	NA	NA	NA	surface	surface	sheet	sheet	16.6231	11.9162	4.72164	1	0	0	0	0	0	1	2	2
2	H1D_M3I	H26D_M28I	1_3	26_28	Folding	-0.794059	0.0316392	0.124026	2	TRUE	NA	NA	NA	NA	NA	surface	surface	sheet	sheet	16.6231	11.9162	4.72164	1	0	0	0	0	0	1	2	2
2	H1D_M3K	H26D_M28K	1_3	26_28	Folding	-0.738185	0.0408949	0.160308	2	TRUE	NA	NA	NA	NA	NA	surface	surface	sheet	sheet	16.6231	11.9162	4.72164	1	0	0	0	0	0	1	2	2
2	H1D_M3L	H26D_M28L	1_3	26_28	Folding	-0.486759	0.0458355	0.179675	2	TRUE	NA	NA	NA	NA	NA	surface	surface	sheet	sheet	16.6231	11.9162	4.72164	1	0	0	0	0	0	1	2	2
2	H1D_M3N	H26D_M28N	1_3	26_28	Folding	-0.364221	0.062292	0.244185	2	TRUE	NA	NA	NA	NA	NA	surface	surface	sheet	sheet	16.6231	11.9162	4.72164	1	0	0	0	0	0	1	2	2
2	H1D_M3P	H26D_M28P	1_3	26_28	Folding	-1.41676	0.340611	1.33519	2	FALSE	NA	NA	NA	NA	NA	surface	surface	sheet	sheet	16.6231	11.9162	4.72164	1	0	0	0	0	0	1	2	2
2	H1D_M3Q	H26D_M28Q	1_3	26_28	Folding	-0.356304	0.0547827	0.214748	2	TRUE	NA	NA	NA	NA	NA	surface	surface	sheet	sheet	16.6231	11.9162	4.72164	1	0	0	0	0	0	1	2	2
2	H1D_M3R	H26D_M28R	1_3	26_28	Folding	-0.713243	0.058241	0.228305	2	TRUE	NA	NA	NA	NA	NA	surface	surface	sheet	sheet	16.6231	11.9162	4.72164	1	0	0	0	0	0	1	2	2
2	H1D_M3S	H26D_M28S	1_3	26_28	Folding	-0.449199	0.0383943	0.150506	2	TRUE	NA	NA	NA	NA	NA	surface	surface	sheet	sheet	16.6231	11.9162	4.72164	1	0	0	0	0	0	1	2	2
2	H1D_M3T	H26D_M28T	1_3	26_28	Folding	-0.508633	0.0450202	0.176479	2	TRUE	NA	NA	NA	NA	NA	surface	surface	sheet	sheet	16.6231	11.9162	4.72164	1	0	0	0	0	0	1	2	2
2	H1D_M3V	H26D_M28V	1_3	26_28	Folding	-0.601615	0.0300174	0.117668	2	TRUE	NA	NA	NA	NA	NA	surface	surface	sheet	sheet	16.6231	11.9162	4.72164	1	0	0	0	0	0	1	2	2
2	H1D_M3W	H26D_M28W	1_3	26_28	Folding	-0.752549	0.0214811	0.0842059	2	TRUE	NA	NA	NA	NA	NA	surface	surface	sheet	sheet	16.6231	11.9162	4.72164	1	0	0	0	0	0	1	2	2
2	H1D_M3Y	H26D_M28Y	1_3	26_28	Folding	-0.966626	0.0403162	0.15804	2	TRUE	NA	NA	NA	NA	NA	surface	surface	sheet	sheet	16.6231	11.9162	4.72164	1	0	0	0	0	0	1	2	2
2	H1E_M3A	H26E_M28A	1_3	26_28	Folding	-0.467388	0.0403836	0.158304	2	TRUE	NA	NA	NA	NA	NA	surface	surface	sheet	sheet	16.6231	11.9162	4.72164	1	0	0	0	0	0	1	2	2
2	H1E_M3C	H26E_M28C	1_3	26_28	Folding	-0.414449	0.0608571	0.23856	2	TRUE	NA	NA	NA	NA	NA	surface	surface	sheet	sheet	16.6231	11.9162	4.72164	1	0	0	0	0	0	1	2	2
2	H1E_M3D	H26E_M28D	1_3	26_28	Folding	-0.0547664	0.0661961	0.259489	2	TRUE	NA	NA	NA	NA	NA	surface	surface	sheet	sheet	16.6231	11.9162	4.72164	1	0	0	0	0	0	1	2	2
2	H1E_M3E	H26E_M28E	1_3	26_28	Folding	0.0520905	0.0655347	0.256896	2	TRUE	NA	NA	NA	NA	NA	surface	surface	sheet	sheet	16.6231	11.9162	4.72164	1	0	0	0	0	0	1	2	2
2	H1E_M3F	H26E_M28F	1_3	26_28	Folding	-0.54932	0.0446232	0.174923	2	TRUE	NA	NA	NA	NA	NA	surface	surface	sheet	sheet	16.6231	11.9162	4.72164	1	0	0	0	0	0	1	2	2
2	H1E_M3G	H26E_M28G	1_3	26_28	Folding	-0.45291	0.0868157	0.340318	2	TRUE	NA	NA	NA	NA	NA	surface	surface	sheet	sheet	16.6231	11.9162	4.72164	1	0	0	0	0	0	1	2	2
2	H1E_M3H	H26E_M28H	1_3	26_28	Folding	-0.588239	0.0598083	0.234449	2	TRUE	NA	NA	NA	NA	NA	surface	surface	sheet	sheet	16.6231	11.9162	4.72164	1	0	0	0	0	0	1	2	2
2	H1E_M3I	H26E_M28I	1_3	26_28	Folding	-0.491504	0.0666739	0.261362	2	TRUE	NA	NA	NA	NA	NA	surface	surface	sheet	sheet	16.6231	11.9162	4.72164	1	0	0	0	0	0	1	2	2
2	H1E_M3K	H26E_M28K	1_3	26_28	Folding	-0.56449	0.0740275	0.290188	2	TRUE	NA	NA	NA	NA	NA	surface	surface	sheet	sheet	16.6231	11.9162	4.72164	1	0	0	0	0	0	1	2	2
2	H1E_M3L	H26E_M28L	1_3	26_28	Folding	-0.32958	0.0410381	0.16087	2	TRUE	NA	NA	NA	NA	NA	surface	surface	sheet	sheet	16.6231	11.9162	4.72164	1	0	0	0	0	0	1	2	2
2	H1E_M3N	H26E_M28N	1_3	26_28	Folding	-0.499627	0.0718952	0.281829	2	TRUE	NA	NA	NA	NA	NA	surface	surface	sheet	sheet	16.6231	11.9162	4.72164	1	0	0	0	0	0	1	2	2
2	H1E_M3P	H26E_M28P	1_3	26_28	Folding	0.693031	0.540989	2.12068	2	FALSE	NA	NA	NA	NA	NA	surface	surface	sheet	sheet	16.6231	11.9162	4.72164	1	0	0	0	0	0	1	2	2
2	H1E_M3Q	H26E_M28Q	1_3	26_28	Folding	-0.247467	0.0661641	0.259363	2	TRUE	NA	NA	NA	NA	NA	surface	surface	sheet	sheet	16.6231	11.9162	4.72164	1	0	0	0	0	0	1	2	2
2	H1E_M3R	H26E_M28R	1_3	26_28	Folding	-0.669497	0.0695331	0.27257	2	TRUE	NA	NA	NA	NA	NA	surface	surface	sheet	sheet	16.6231	11.9162	4.72164	1	0	0	0	0	0	1	2	2
2	H1E_M3S	H26E_M28S	1_3	26_28	Folding	-0.218086	0.0380689	0.14923	2	TRUE	NA	NA	NA	NA	NA	surface	surface	sheet	sheet	16.6231	11.9162	4.72164	1	0	0	0	0	0	1	2	2
2	H1E_M3T	H26E_M28T	1_3	26_28	Folding	-0.234039	0.0605905	0.237515	2	TRUE	NA	NA	NA	NA	NA	surface	surface	sheet	sheet	16.6231	11.9162	4.72164	1	0	0	0	0	0	1	2	2
2	H1E_M3V	H26E_M28V	1_3	26_28	Folding	-0.273778	0.0447756	0.17552	2	TRUE	NA	NA	NA	NA	NA	surface	surface	sheet	sheet	16.6231	11.9162	4.72164	1	0	0	0	0	0	1	2	2
2	H1E_M3W	H26E_M28W	1_3	26_28	Folding	-0.45112	0.0648711	0.254295	2	TRUE	NA	NA	NA	NA	NA	surface	surface	sheet	sheet	16.6231	11.9162	4.72164	1	0	0	0	0	0	1	2	2
2	H1E_M3Y	H26E_M28Y	1_3	26_28	Folding	-0.651059	0.0681839	0.267281	2	TRUE	NA	NA	NA	NA	NA	surface	surface	sheet	sheet	16.6231	11.9162	4.72164	1	0	0	0	0	0	1	2	2
2	H1F_M3A	H26F_M28A	1_3	26_28	Folding	-0.473802	0.0386676	0.151577	2	TRUE	NA	NA	NA	NA	NA	surface	surface	sheet	sheet	16.6231	11.9162	4.72164	1	0	0	0	0	0	1	2	2
2	H1F_M3C	H26F_M28C	1_3	26_28	Folding	-0.436362	0.0404437	0.158539	2	TRUE	NA	NA	NA	NA	NA	surface	surface	sheet	sheet	16.6231	11.9162	4.72164	1	0	0	0	0	0	1	2	2
2	H1F_M3D	H26F_M28D	1_3	26_28	Folding	-0.32452	0.0315849	0.123813	2	TRUE	NA	NA	NA	NA	NA	surface	surface	sheet	sheet	16.6231	11.9162	4.72164	1	0	0	0	0	0	1	2	2
2	H1F_M3E	H26F_M28E	1_3	26_28	Folding	-0.301693	0.0409872	0.16067	2	TRUE	NA	NA	NA	NA	NA	surface	surface	sheet	sheet	16.6231	11.9162	4.72164	1	0	0	0	0	0	1	2	2
2	H1F_M3F	H26F_M28F	1_3	26_28	Folding	-0.340235	0.0296726	0.116317	2	TRUE	NA	NA	NA	NA	NA	surface	surface	sheet	sheet	16.6231	11.9162	4.72164	1	0	0	0	0	0	1	2	2
2	H1F_M3G	H26F_M28G	1_3	26_28	Folding	0.0530563	0.0787526	0.30871	2	TRUE	NA	NA	NA	NA	NA	surface	surface	sheet	sheet	16.6231	11.9162	4.72164	1	0	0	0	0	0	1	2	2
2	H1F_M3H	H26F_M28H	1_3	26_28	Folding	-0.216587	0.0401542	0.157404	2	TRUE	NA	NA	NA	NA	NA	surface	surface	sheet	sheet	16.6231	11.9162	4.72164	1	0	0	0	0	0	1	2	2
2	H1F_M3I	H26F_M28I	1_3	26_28	Folding	-0.208002	0.028654	0.112324	2	TRUE	NA	NA	NA	NA	NA	surface	surface	sheet	sheet	16.6231	11.9162	4.72164	1	0	0	0	0	0	1	2	2
2	H1F_M3K	H26F_M28K	1_3	26_28	Folding	-0.236139	0.0388726	0.15238	2	TRUE	NA	NA	NA	NA	NA	surface	surface	sheet	sheet	16.6231	11.9162	4.72164	1	0	0	0	0	0	1	2	2
2	H1F_M3L	H26F_M28L	1_3	26_28	Folding	-0.00819423	0.0402054	0.157605	2	TRUE	NA	NA	NA	NA	NA	surface	surface	sheet	sheet	16.6231	11.9162	4.72164	1	0	0	0	0	0	1	2	2
2	H1F_M3N	H26F_M28N	1_3	26_28	Folding	-0.453107	0.0407251	0.159642	2	TRUE	NA	NA	NA	NA	NA	surface	surface	sheet	sheet	16.6231	11.9162	4.72164	1	0	0	0	0	0	1	2	2
2	H1F_M3P	H26F_M28P	1_3	26_28	Folding	0.430519	0.466895	1.83023	2	FALSE	NA	NA	NA	NA	NA	surface	surface	sheet	sheet	16.6231	11.9162	4.72164	1	0	0	0	0	0	1	2	2
2	H1F_M3Q	H26F_M28Q	1_3	26_28	Folding	-0.108079	0.0437256	0.171405	2	TRUE	NA	NA	NA	NA	NA	surface	surface	sheet	sheet	16.6231	11.9162	4.72164	1	0	0	0	0	0	1	2	2
2	H1F_M3R	H26F_M28R	1_3	26_28	Folding	-0.0707617	0.0597007	0.234027	2	TRUE	NA	NA	NA	NA	NA	surface	surface	sheet	sheet	16.6231	11.9162	4.72164	1	0	0	0	0	0	1	2	2
2	H1F_M3S	H26F_M28S	1_3	26_28	Folding	-0.254384	0.0359138	0.140782	2	TRUE	NA	NA	NA	NA	NA	surface	surface	sheet	sheet	16.6231	11.9162	4.72164	1	0	0	0	0	0	1	2	2
2	H1F_M3T	H26F_M28T	1_3	26_28	Folding	-0.168923	0.0462494	0.181297	2	TRUE	NA	NA	NA	NA	NA	surface	surface	sheet	sheet	16.6231	11.9162	4.72164	1	0	0	0	0	0	1	2	2
2	H1F_M3V	H26F_M28V	1_3	26_28	Folding	-0.126882	0.0362507	0.142103	2	TRUE	NA	NA	NA	NA	NA	surface	surface	sheet	sheet	16.6231	11.9162	4.72164	1	0	0	0	0	0	1	2	2
2	H1F_M3W	H26F_M28W	1_3	26_28	Folding	-0.0928153	0.03196	0.125283	2	TRUE	NA	NA	NA	NA	NA	surface	surface	sheet	sheet	16.6231	11.9162	4.72164	1	0	0	0	0	0	1	2	2
2	H1F_M3Y	H26F_M28Y	1_3	26_28	Folding	-0.462957	0.0282131	0.110596	2	TRUE	NA	NA	NA	NA	NA	surface	surface	sheet	sheet	16.6231	11.9162	4.72164	1	0	0	0	0	0	1	2	2
2	H1G_M3A	H26G_M28A	1_3	26_28	Folding	0.0213846	0.0644184	0.25252	2	TRUE	NA	NA	NA	NA	NA	surface	surface	sheet	sheet	16.6231	11.9162	4.72164	1	0	0	0	0	0	1	2	2
2	H1G_M3C	H26G_M28C	1_3	26_28	Folding	-0.122123	0.0450023	0.176409	2	TRUE	NA	NA	NA	NA	NA	surface	surface	sheet	sheet	16.6231	11.9162	4.72164	1	0	0	0	0	0	1	2	2
2	H1G_M3D	H26G_M28D	1_3	26_28	Folding	-0.244029	0.0505758	0.198257	2	TRUE	NA	NA	NA	NA	NA	surface	surface	sheet	sheet	16.6231	11.9162	4.72164	1	0	0	0	0	0	1	2	2
2	H1G_M3E	H26G_M28E	1_3	26_28	Folding	-0.206012	0.0278039	0.108991	2	TRUE	NA	NA	NA	NA	NA	surface	surface	sheet	sheet	16.6231	11.9162	4.72164	1	0	0	0	0	0	1	2	2
2	H1G_M3F	H26G_M28F	1_3	26_28	Folding	-0.14227	0.0358453	0.140514	2	TRUE	NA	NA	NA	NA	NA	surface	surface	sheet	sheet	16.6231	11.9162	4.72164	1	0	0	0	0	0	1	2	2
2	H1G_M3G	H26G_M28G	1_3	26_28	Folding	-0.328921	0.165523	0.648851	2	TRUE	NA	NA	NA	NA	NA	surface	surface	sheet	sheet	16.6231	11.9162	4.72164	1	0	0	0	0	0	1	2	2
2	H1G_M3H	H26G_M28H	1_3	26_28	Folding	-0.0124334	0.0724594	0.284041	2	TRUE	NA	NA	NA	NA	NA	surface	surface	sheet	sheet	16.6231	11.9162	4.72164	1	0	0	0	0	0	1	2	2
2	H1G_M3I	H26G_M28I	1_3	26_28	Folding	-0.732298	0.0305624	0.119805	2	TRUE	NA	NA	NA	NA	NA	surface	surface	sheet	sheet	16.6231	11.9162	4.72164	1	0	0	0	0	0	1	2	2
2	H1G_M3K	H26G_M28K	1_3	26_28	Folding	0.34073	0.071355	0.279712	2	TRUE	NA	NA	NA	NA	NA	surface	surface	sheet	sheet	16.6231	11.9162	4.72164	1	0	0	0	0	0	1	2	2
2	H1G_M3L	H26G_M28L	1_3	26_28	Folding	-0.620188	0.038039	0.149113	2	TRUE	NA	NA	NA	NA	NA	surface	surface	sheet	sheet	16.6231	11.9162	4.72164	1	0	0	0	0	0	1	2	2
2	H1G_M3N	H26G_M28N	1_3	26_28	Folding	0.102581	0.0733265	0.28744	2	TRUE	NA	NA	NA	NA	NA	surface	surface	sheet	sheet	16.6231	11.9162	4.72164	1	0	0	0	0	0	1	2	2
2	H1G_M3P	H26G_M28P	1_3	26_28	Folding	-1.35488	0.68882	2.70017	2	FALSE	NA	NA	NA	NA	NA	surface	surface	sheet	sheet	16.6231	11.9162	4.72164	1	0	0	0	0	0	1	2	2
2	H1G_M3Q	H26G_M28Q	1_3	26_28	Folding	0.140422	0.0636587	0.249542	2	TRUE	NA	NA	NA	NA	NA	surface	surface	sheet	sheet	16.6231	11.9162	4.72164	1	0	0	0	0	0	1	2	2
2	H1G_M3R	H26G_M28R	1_3	26_28	Folding	0.0287722	0.0719492	0.282041	2	TRUE	NA	NA	NA	NA	NA	surface	surface	sheet	sheet	16.6231	11.9162	4.72164	1	0	0	0	0	0	1	2	2
2	H1G_M3S	H26G_M28S	1_3	26_28	Folding	0.0266678	0.0528807	0.207292	2	TRUE	NA	NA	NA	NA	NA	surface	surface	sheet	sheet	16.6231	11.9162	4.72164	1	0	0	0	0	0	1	2	2
2	H1G_M3T	H26G_M28T	1_3	26_28	Folding	-0.29122	0.0426132	0.167044	2	TRUE	NA	NA	NA	NA	NA	surface	surface	sheet	sheet	16.6231	11.9162	4.72164	1	0	0	0	0	0	1	2	2
2	H1G_M3V	H26G_M28V	1_3	26_28	Folding	-0.359409	0.0451354	0.176931	2	TRUE	NA	NA	NA	NA	NA	surface	surface	sheet	sheet	16.6231	11.9162	4.72164	1	0	0	0	0	0	1	2	2
2	H1G_M3W	H26G_M28W	1_3	26_28	Folding	0.116699	0.054664	0.214283	2	TRUE	NA	NA	NA	NA	NA	surface	surface	sheet	sheet	16.6231	11.9162	4.72164	1	0	0	0	0	0	1	2	2
2	H1G_M3Y	H26G_M28Y	1_3	26_28	Folding	-0.416009	0.0466277	0.18278	2	TRUE	NA	NA	NA	NA	NA	surface	surface	sheet	sheet	16.6231	11.9162	4.72164	1	0	0	0	0	0	1	2	2
2	H1I_M3A	H26I_M28A	1_3	26_28	Folding	-0.611123	0.0406687	0.159421	2	TRUE	NA	NA	NA	NA	NA	surface	surface	sheet	sheet	16.6231	11.9162	4.72164	1	0	0	0	0	0	1	2	2
2	H1I_M3C	H26I_M28C	1_3	26_28	Folding	-0.584373	0.0457279	0.179254	2	TRUE	NA	NA	NA	NA	NA	surface	surface	sheet	sheet	16.6231	11.9162	4.72164	1	0	0	0	0	0	1	2	2
2	H1I_M3D	H26I_M28D	1_3	26_28	Folding	-0.771786	0.0286032	0.112125	2	TRUE	NA	NA	NA	NA	NA	surface	surface	sheet	sheet	16.6231	11.9162	4.72164	1	0	0	0	0	0	1	2	2
2	H1I_M3E	H26I_M28E	1_3	26_28	Folding	-0.577936	0.0406714	0.159432	2	TRUE	NA	NA	NA	NA	NA	surface	surface	sheet	sheet	16.6231	11.9162	4.72164	1	0	0	0	0	0	1	2	2
2	H1I_M3F	H26I_M28F	1_3	26_28	Folding	-0.567845	0.0391127	0.153322	2	TRUE	NA	NA	NA	NA	NA	surface	surface	sheet	sheet	16.6231	11.9162	4.72164	1	0	0	0	0	0	1	2	2
2	H1I_M3G	H26I_M28G	1_3	26_28	Folding	-0.600059	0.0652848	0.255916	2	TRUE	NA	NA	NA	NA	NA	surface	surface	sheet	sheet	16.6231	11.9162	4.72164	1	0	0	0	0	0	1	2	2
2	H1I_M3H	H26I_M28H	1_3	26_28	Folding	-0.883274	0.0437866	0.171643	2	TRUE	NA	NA	NA	NA	NA	surface	surface	sheet	sheet	16.6231	11.9162	4.72164	1	0	0	0	0	0	1	2	2
2	H1I_M3I	H26I_M28I	1_3	26_28	Folding	-0.333445	0.0314547	0.123302	2	TRUE	NA	NA	NA	NA	NA	surface	surface	sheet	sheet	16.6231	11.9162	4.72164	1	0	0	0	0	0	1	2	2
2	H1I_M3K	H26I_M28K	1_3	26_28	Folding	-0.63172	0.0560474	0.219706	2	TRUE	NA	NA	NA	NA	NA	surface	surface	sheet	sheet	16.6231	11.9162	4.72164	1	0	0	0	0	0	1	2	2
2	H1I_M3L	H26I_M28L	1_3	26_28	Folding	-0.275363	0.0285329	0.111849	2	TRUE	NA	NA	NA	NA	NA	surface	surface	sheet	sheet	16.6231	11.9162	4.72164	1	0	0	0	0	0	1	2	2
2	H1I_M3N	H26I_M28N	1_3	26_28	Folding	-0.898916	0.0458824	0.179859	2	TRUE	NA	NA	NA	NA	NA	surface	surface	sheet	sheet	16.6231	11.9162	4.72164	1	0	0	0	0	0	1	2	2
2	H1I_M3P	H26I_M28P	1_3	26_28	Folding	-0.169931	0.345722	1.35523	2	FALSE	NA	NA	NA	NA	NA	surface	surface	sheet	sheet	16.6231	11.9162	4.72164	1	0	0	0	0	0	1	2	2
2	H1I_M3Q	H26I_M28Q	1_3	26_28	Folding	-0.349197	0.0402294	0.157699	2	TRUE	NA	NA	NA	NA	NA	surface	surface	sheet	sheet	16.6231	11.9162	4.72164	1	0	0	0	0	0	1	2	2
2	H1I_M3R	H26I_M28R	1_3	26_28	Folding	-0.586947	0.0550008	0.215603	2	TRUE	NA	NA	NA	NA	NA	surface	surface	sheet	sheet	16.6231	11.9162	4.72164	1	0	0	0	0	0	1	2	2
2	H1I_M3S	H26I_M28S	1_3	26_28	Folding	-0.486873	0.0338757	0.132793	2	TRUE	NA	NA	NA	NA	NA	surface	surface	sheet	sheet	16.6231	11.9162	4.72164	1	0	0	0	0	0	1	2	2
2	H1I_M3T	H26I_M28T	1_3	26_28	Folding	-0.361997	0.0428313	0.167899	2	TRUE	NA	NA	NA	NA	NA	surface	surface	sheet	sheet	16.6231	11.9162	4.72164	1	0	0	0	0	0	1	2	2
2	H1I_M3V	H26I_M28V	1_3	26_28	Folding	-0.298293	0.037783	0.14811	2	TRUE	NA	NA	NA	NA	NA	surface	surface	sheet	sheet	16.6231	11.9162	4.72164	1	0	0	0	0	0	1	2	2
2	H1I_M3W	H26I_M28W	1_3	26_28	Folding	-0.384148	0.0344233	0.134939	2	TRUE	NA	NA	NA	NA	NA	surface	surface	sheet	sheet	16.6231	11.9162	4.72164	1	0	0	0	0	0	1	2	2
2	H1I_M3Y	H26I_M28Y	1_3	26_28	Folding	-0.849111	0.0383951	0.150509	2	TRUE	NA	NA	NA	NA	NA	surface	surface	sheet	sheet	16.6231	11.9162	4.72164	1	0	0	0	0	0	1	2	2
2	H1K_M3A	H26K_M28A	1_3	26_28	Folding	-0.63562	0.0429269	0.168273	2	TRUE	NA	NA	NA	NA	NA	surface	surface	sheet	sheet	16.6231	11.9162	4.72164	1	0	0	0	0	0	1	2	2
2	H1K_M3C	H26K_M28C	1_3	26_28	Folding	-0.522979	0.0307092	0.12038	2	TRUE	NA	NA	NA	NA	NA	surface	surface	sheet	sheet	16.6231	11.9162	4.72164	1	0	0	0	0	0	1	2	2
2	H1K_M3D	H26K_M28D	1_3	26_28	Folding	-0.622978	0.0429724	0.168452	2	TRUE	NA	NA	NA	NA	NA	surface	surface	sheet	sheet	16.6231	11.9162	4.72164	1	0	0	0	0	0	1	2	2
2	H1K_M3E	H26K_M28E	1_3	26_28	Folding	-0.564042	0.0437587	0.171534	2	TRUE	NA	NA	NA	NA	NA	surface	surface	sheet	sheet	16.6231	11.9162	4.72164	1	0	0	0	0	0	1	2	2
2	H1K_M3F	H26K_M28F	1_3	26_28	Folding	-0.417391	0.0421253	0.165131	2	TRUE	NA	NA	NA	NA	NA	surface	surface	sheet	sheet	16.6231	11.9162	4.72164	1	0	0	0	0	0	1	2	2
2	H1K_M3G	H26K_M28G	1_3	26_28	Folding	-0.542009	0.11547	0.452642	2	TRUE	NA	NA	NA	NA	NA	surface	surface	sheet	sheet	16.6231	11.9162	4.72164	1	0	0	0	0	0	1	2	2
2	H1K_M3H	H26K_M28H	1_3	26_28	Folding	-0.327785	0.0466212	0.182755	2	TRUE	NA	NA	NA	NA	NA	surface	surface	sheet	sheet	16.6231	11.9162	4.72164	1	0	0	0	0	0	1	2	2
2	H1K_M3I	H26K_M28I	1_3	26_28	Folding	-0.622611	0.0472819	0.185345	2	TRUE	NA	NA	NA	NA	NA	surface	surface	sheet	sheet	16.6231	11.9162	4.72164	1	0	0	0	0	0	1	2	2
2	H1K_M3K	H26K_M28K	1_3	26_28	Folding	0.0267973	0.04503	0.176517	2	TRUE	NA	NA	NA	NA	NA	surface	surface	sheet	sheet	16.6231	11.9162	4.72164	1	0	0	0	0	0	1	2	2
2	H1K_M3L	H26K_M28L	1_3	26_28	Folding	-0.320578	0.0526229	0.206282	2	TRUE	NA	NA	NA	NA	NA	surface	surface	sheet	sheet	16.6231	11.9162	4.72164	1	0	0	0	0	0	1	2	2
2	H1K_M3N	H26K_M28N	1_3	26_28	Folding	-0.55611	0.0518701	0.203331	2	TRUE	NA	NA	NA	NA	NA	surface	surface	sheet	sheet	16.6231	11.9162	4.72164	1	0	0	0	0	0	1	2	2
2	H1K_M3P	H26K_M28P	1_3	26_28	Folding	0.199348	0.290717	1.13961	2	FALSE	NA	NA	NA	NA	NA	surface	surface	sheet	sheet	16.6231	11.9162	4.72164	1	0	0	0	0	0	1	2	2
2	H1K_M3Q	H26K_M28Q	1_3	26_28	Folding	-0.165214	0.0521322	0.204358	2	TRUE	NA	NA	NA	NA	NA	surface	surface	sheet	sheet	16.6231	11.9162	4.72164	1	0	0	0	0	0	1	2	2
2	H1K_M3R	H26K_M28R	1_3	26_28	Folding	0.0423838	0.0621065	0.243458	2	TRUE	NA	NA	NA	NA	NA	surface	surface	sheet	sheet	16.6231	11.9162	4.72164	1	0	0	0	0	0	1	2	2
2	H1K_M3S	H26K_M28S	1_3	26_28	Folding	-0.30137	0.0355758	0.139457	2	TRUE	NA	NA	NA	NA	NA	surface	surface	sheet	sheet	16.6231	11.9162	4.72164	1	0	0	0	0	0	1	2	2
2	H1K_M3T	H26K_M28T	1_3	26_28	Folding	-0.235753	0.0540095	0.211717	2	TRUE	NA	NA	NA	NA	NA	surface	surface	sheet	sheet	16.6231	11.9162	4.72164	1	0	0	0	0	0	1	2	2
2	H1K_M3V	H26K_M28V	1_3	26_28	Folding	-0.322361	0.0331615	0.129993	2	TRUE	NA	NA	NA	NA	NA	surface	surface	sheet	sheet	16.6231	11.9162	4.72164	1	0	0	0	0	0	1	2	2
2	H1K_M3W	H26K_M28W	1_3	26_28	Folding	-0.064387	0.039312	0.154103	2	TRUE	NA	NA	NA	NA	NA	surface	surface	sheet	sheet	16.6231	11.9162	4.72164	1	0	0	0	0	0	1	2	2
2	H1K_M3Y	H26K_M28Y	1_3	26_28	Folding	-0.620811	0.0381857	0.149688	2	TRUE	NA	NA	NA	NA	NA	surface	surface	sheet	sheet	16.6231	11.9162	4.72164	1	0	0	0	0	0	1	2	2
2	H1L_M3A	H26L_M28A	1_3	26_28	Folding	-0.561726	0.0530718	0.208041	2	TRUE	NA	NA	NA	NA	NA	surface	surface	sheet	sheet	16.6231	11.9162	4.72164	1	0	0	0	0	0	1	2	2
2	H1L_M3C	H26L_M28C	1_3	26_28	Folding	-0.414221	0.0391581	0.1535	2	TRUE	NA	NA	NA	NA	NA	surface	surface	sheet	sheet	16.6231	11.9162	4.72164	1	0	0	0	0	0	1	2	2
2	H1L_M3D	H26L_M28D	1_3	26_28	Folding	-0.377617	0.0369612	0.144888	2	TRUE	NA	NA	NA	NA	NA	surface	surface	sheet	sheet	16.6231	11.9162	4.72164	1	0	0	0	0	0	1	2	2
2	H1L_M3E	H26L_M28E	1_3	26_28	Folding	-0.407991	0.0411925	0.161474	2	TRUE	NA	NA	NA	NA	NA	surface	surface	sheet	sheet	16.6231	11.9162	4.72164	1	0	0	0	0	0	1	2	2
2	H1L_M3F	H26L_M28F	1_3	26_28	Folding	-0.283997	0.0400121	0.156847	2	TRUE	NA	NA	NA	NA	NA	surface	surface	sheet	sheet	16.6231	11.9162	4.72164	1	0	0	0	0	0	1	2	2
2	H1L_M3G	H26L_M28G	1_3	26_28	Folding	-0.785856	0.0685616	0.268762	2	TRUE	NA	NA	NA	NA	NA	surface	surface	sheet	sheet	16.6231	11.9162	4.72164	1	0	0	0	0	0	1	2	2
2	H1L_M3H	H26L_M28H	1_3	26_28	Folding	-0.338192	0.0197188	0.0772976	2	TRUE	NA	NA	NA	NA	NA	surface	surface	sheet	sheet	16.6231	11.9162	4.72164	1	0	0	0	0	0	1	2	2
2	H1L_M3I	H26L_M28I	1_3	26_28	Folding	-0.0755055	0.0501759	0.196689	2	TRUE	NA	NA	NA	NA	NA	surface	surface	sheet	sheet	16.6231	11.9162	4.72164	1	0	0	0	0	0	1	2	2
2	H1L_M3K	H26L_M28K	1_3	26_28	Folding	-0.514623	0.0480558	0.188379	2	TRUE	NA	NA	NA	NA	NA	surface	surface	sheet	sheet	16.6231	11.9162	4.72164	1	0	0	0	0	0	1	2	2
2	H1L_M3L	H26L_M28L	1_3	26_28	Folding	-0.0861982	0.0397173	0.155692	2	TRUE	NA	NA	NA	NA	NA	surface	surface	sheet	sheet	16.6231	11.9162	4.72164	1	0	0	0	0	0	1	2	2
2	H1L_M3N	H26L_M28N	1_3	26_28	Folding	-0.60651	0.0581301	0.22787	2	TRUE	NA	NA	NA	NA	NA	surface	surface	sheet	sheet	16.6231	11.9162	4.72164	1	0	0	0	0	0	1	2	2
2	H1L_M3P	H26L_M28P	1_3	26_28	Folding	0.585456	0.258099	1.01175	2	FALSE	NA	NA	NA	NA	NA	surface	surface	sheet	sheet	16.6231	11.9162	4.72164	1	0	0	0	0	0	1	2	2
2	H1L_M3Q	H26L_M28Q	1_3	26_28	Folding	-0.323635	0.0494061	0.193672	2	TRUE	NA	NA	NA	NA	NA	surface	surface	sheet	sheet	16.6231	11.9162	4.72164	1	0	0	0	0	0	1	2	2
2	H1L_M3R	H26L_M28R	1_3	26_28	Folding	-0.430349	0.0552097	0.216422	2	TRUE	NA	NA	NA	NA	NA	surface	surface	sheet	sheet	16.6231	11.9162	4.72164	1	0	0	0	0	0	1	2	2
2	H1L_M3S	H26L_M28S	1_3	26_28	Folding	-0.27286	0.0461832	0.181038	2	TRUE	NA	NA	NA	NA	NA	surface	surface	sheet	sheet	16.6231	11.9162	4.72164	1	0	0	0	0	0	1	2	2
2	H1L_M3T	H26L_M28T	1_3	26_28	Folding	-0.0505783	0.0520006	0.203842	2	TRUE	NA	NA	NA	NA	NA	surface	surface	sheet	sheet	16.6231	11.9162	4.72164	1	0	0	0	0	0	1	2	2
2	H1L_M3V	H26L_M28V	1_3	26_28	Folding	-0.0277299	0.0385773	0.151223	2	TRUE	NA	NA	NA	NA	NA	surface	surface	sheet	sheet	16.6231	11.9162	4.72164	1	0	0	0	0	0	1	2	2
2	H1L_M3W	H26L_M28W	1_3	26_28	Folding	-0.171314	0.039263	0.153911	2	TRUE	NA	NA	NA	NA	NA	surface	surface	sheet	sheet	16.6231	11.9162	4.72164	1	0	0	0	0	0	1	2	2
2	H1L_M3Y	H26L_M28Y	1_3	26_28	Folding	-0.367444	0.0329538	0.129179	2	TRUE	NA	NA	NA	NA	NA	surface	surface	sheet	sheet	16.6231	11.9162	4.72164	1	0	0	0	0	0	1	2	2
2	H1M_M3A	H26M_M28A	1_3	26_28	Folding	-0.520113	0.0479751	0.188062	2	TRUE	NA	NA	NA	NA	NA	surface	surface	sheet	sheet	16.6231	11.9162	4.72164	1	0	0	0	0	0	1	2	2
2	H1M_M3C	H26M_M28C	1_3	26_28	Folding	-0.498762	0.0424888	0.166556	2	TRUE	NA	NA	NA	NA	NA	surface	surface	sheet	sheet	16.6231	11.9162	4.72164	1	0	0	0	0	0	1	2	2
2	H1M_M3D	H26M_M28D	1_3	26_28	Folding	-0.482084	0.0238346	0.0934318	2	TRUE	NA	NA	NA	NA	NA	surface	surface	sheet	sheet	16.6231	11.9162	4.72164	1	0	0	0	0	0	1	2	2
2	H1M_M3E	H26M_M28E	1_3	26_28	Folding	-0.293995	0.0360841	0.14145	2	TRUE	NA	NA	NA	NA	NA	surface	surface	sheet	sheet	16.6231	11.9162	4.72164	1	0	0	0	0	0	1	2	2
2	H1M_M3F	H26M_M28F	1_3	26_28	Folding	-0.485178	0.0399402	0.156566	2	TRUE	NA	NA	NA	NA	NA	surface	surface	sheet	sheet	16.6231	11.9162	4.72164	1	0	0	0	0	0	1	2	2
2	H1M_M3G	H26M_M28G	1_3	26_28	Folding	-0.269182	0.0768865	0.301395	2	TRUE	NA	NA	NA	NA	NA	surface	surface	sheet	sheet	16.6231	11.9162	4.72164	1	0	0	0	0	0	1	2	2
2	H1M_M3H	H26M_M28H	1_3	26_28	Folding	-0.579134	0.0506487	0.198543	2	TRUE	NA	NA	NA	NA	NA	surface	surface	sheet	sheet	16.6231	11.9162	4.72164	1	0	0	0	0	0	1	2	2
2	H1M_M3I	H26M_M28I	1_3	26_28	Folding	-0.417189	0.0452486	0.177374	2	TRUE	NA	NA	NA	NA	NA	surface	surface	sheet	sheet	16.6231	11.9162	4.72164	1	0	0	0	0	0	1	2	2
2	H1M_M3K	H26M_M28K	1_3	26_28	Folding	-0.318924	0.0419925	0.16461	2	TRUE	NA	NA	NA	NA	NA	surface	surface	sheet	sheet	16.6231	11.9162	4.72164	1	0	0	0	0	0	1	2	2
2	H1M_M3L	H26M_M28L	1_3	26_28	Folding	-0.235458	0.044724	0.175318	2	TRUE	NA	NA	NA	NA	NA	surface	surface	sheet	sheet	16.6231	11.9162	4.72164	1	0	0	0	0	0	1	2	2
2	H1M_M3N	H26M_M28N	1_3	26_28	Folding	-0.64279	0.0451047	0.17681	2	TRUE	NA	NA	NA	NA	NA	surface	surface	sheet	sheet	16.6231	11.9162	4.72164	1	0	0	0	0	0	1	2	2
2	H1M_M3P	H26M_M28P	1_3	26_28	Folding	0.222136	0.362194	1.4198	2	FALSE	NA	NA	NA	NA	NA	surface	surface	sheet	sheet	16.6231	11.9162	4.72164	1	0	0	0	0	0	1	2	2
2	H1M_M3Q	H26M_M28Q	1_3	26_28	Folding	-0.214327	0.0439716	0.172369	2	TRUE	NA	NA	NA	NA	NA	surface	surface	sheet	sheet	16.6231	11.9162	4.72164	1	0	0	0	0	0	1	2	2
2	H1M_M3R	H26M_M28R	1_3	26_28	Folding	-0.296008	0.0446213	0.174915	2	TRUE	NA	NA	NA	NA	NA	surface	surface	sheet	sheet	16.6231	11.9162	4.72164	1	0	0	0	0	0	1	2	2
2	H1M_M3S	H26M_M28S	1_3	26_28	Folding	-0.327307	0.0367886	0.144211	2	TRUE	NA	NA	NA	NA	NA	surface	surface	sheet	sheet	16.6231	11.9162	4.72164	1	0	0	0	0	0	1	2	2
2	H1M_M3T	H26M_M28T	1_3	26_28	Folding	-0.269099	0.0517877	0.203008	2	TRUE	NA	NA	NA	NA	NA	surface	surface	sheet	sheet	16.6231	11.9162	4.72164	1	0	0	0	0	0	1	2	2
2	H1M_M3V	H26M_M28V	1_3	26_28	Folding	-0.203354	0.0391074	0.153301	2	TRUE	NA	NA	NA	NA	NA	surface	surface	sheet	sheet	16.6231	11.9162	4.72164	1	0	0	0	0	0	1	2	2
2	H1M_M3W	H26M_M28W	1_3	26_28	Folding	-0.234374	0.022846	0.0895563	2	TRUE	NA	NA	NA	NA	NA	surface	surface	sheet	sheet	16.6231	11.9162	4.72164	1	0	0	0	0	0	1	2	2
2	H1M_M3Y	H26M_M28Y	1_3	26_28	Folding	-0.716867	0.0411468	0.161295	2	TRUE	NA	NA	NA	NA	NA	surface	surface	sheet	sheet	16.6231	11.9162	4.72164	1	0	0	0	0	0	1	2	2
2	H1N_M3A	H26N_M28A	1_3	26_28	Folding	-0.406342	0.0699422	0.274173	2	TRUE	NA	NA	NA	NA	NA	surface	surface	sheet	sheet	16.6231	11.9162	4.72164	1	0	0	0	0	0	1	2	2
2	H1N_M3C	H26N_M28C	1_3	26_28	Folding	-0.551546	0.0468191	0.183531	2	TRUE	NA	NA	NA	NA	NA	surface	surface	sheet	sheet	16.6231	11.9162	4.72164	1	0	0	0	0	0	1	2	2
2	H1N_M3D	H26N_M28D	1_3	26_28	Folding	-0.369808	0.0187613	0.0735444	2	TRUE	NA	NA	NA	NA	NA	surface	surface	sheet	sheet	16.6231	11.9162	4.72164	1	0	0	0	0	0	1	2	2
2	H1N_M3E	H26N_M28E	1_3	26_28	Folding	-0.272052	0.0381457	0.149531	2	TRUE	NA	NA	NA	NA	NA	surface	surface	sheet	sheet	16.6231	11.9162	4.72164	1	0	0	0	0	0	1	2	2
2	H1N_M3F	H26N_M28F	1_3	26_28	Folding	-0.651213	0.0391034	0.153285	2	TRUE	NA	NA	NA	NA	NA	surface	surface	sheet	sheet	16.6231	11.9162	4.72164	1	0	0	0	0	0	1	2	2
2	H1N_M3G	H26N_M28G	1_3	26_28	Folding	-0.286809	0.113935	0.446623	2	TRUE	NA	NA	NA	NA	NA	surface	surface	sheet	sheet	16.6231	11.9162	4.72164	1	0	0	0	0	0	1	2	2
2	H1N_M3H	H26N_M28H	1_3	26_28	Folding	-0.519942	0.0449645	0.176261	2	TRUE	NA	NA	NA	NA	NA	surface	surface	sheet	sheet	16.6231	11.9162	4.72164	1	0	0	0	0	0	1	2	2
2	H1N_M3I	H26N_M28I	1_3	26_28	Folding	-0.912637	0.0306954	0.120326	2	TRUE	NA	NA	NA	NA	NA	surface	surface	sheet	sheet	16.6231	11.9162	4.72164	1	0	0	0	0	0	1	2	2
2	H1N_M3K	H26N_M28K	1_3	26_28	Folding	-0.354849	0.0505889	0.198309	2	TRUE	NA	NA	NA	NA	NA	surface	surface	sheet	sheet	16.6231	11.9162	4.72164	1	0	0	0	0	0	1	2	2
2	H1N_M3L	H26N_M28L	1_3	26_28	Folding	-0.57157	0.0403522	0.158181	2	TRUE	NA	NA	NA	NA	NA	surface	surface	sheet	sheet	16.6231	11.9162	4.72164	1	0	0	0	0	0	1	2	2
2	H1N_M3N	H26N_M28N	1_3	26_28	Folding	-0.35292	0.0631532	0.24756	2	TRUE	NA	NA	NA	NA	NA	surface	surface	sheet	sheet	16.6231	11.9162	4.72164	1	0	0	0	0	0	1	2	2
2	H1N_M3P	H26N_M28P	1_3	26_28	Folding	-0.572895	0.405858	1.59096	2	FALSE	NA	NA	NA	NA	NA	surface	surface	sheet	sheet	16.6231	11.9162	4.72164	1	0	0	0	0	0	1	2	2
2	H1N_M3Q	H26N_M28Q	1_3	26_28	Folding	-0.234382	0.036395	0.142668	2	TRUE	NA	NA	NA	NA	NA	surface	surface	sheet	sheet	16.6231	11.9162	4.72164	1	0	0	0	0	0	1	2	2
2	H1N_M3R	H26N_M28R	1_3	26_28	Folding	-0.35044	0.067305	0.263836	2	TRUE	NA	NA	NA	NA	NA	surface	surface	sheet	sheet	16.6231	11.9162	4.72164	1	0	0	0	0	0	1	2	2
2	H1N_M3S	H26N_M28S	1_3	26_28	Folding	-0.443165	0.0536514	0.210313	2	TRUE	NA	NA	NA	NA	NA	surface	surface	sheet	sheet	16.6231	11.9162	4.72164	1	0	0	0	0	0	1	2	2
2	H1N_M3T	H26N_M28T	1_3	26_28	Folding	-0.612718	0.0482409	0.189104	2	TRUE	NA	NA	NA	NA	NA	surface	surface	sheet	sheet	16.6231	11.9162	4.72164	1	0	0	0	0	0	1	2	2
2	H1N_M3V	H26N_M28V	1_3	26_28	Folding	-0.659155	0.0489246	0.191785	2	TRUE	NA	NA	NA	NA	NA	surface	surface	sheet	sheet	16.6231	11.9162	4.72164	1	0	0	0	0	0	1	2	2
2	H1N_M3W	H26N_M28W	1_3	26_28	Folding	-0.330818	0.0633229	0.248226	2	TRUE	NA	NA	NA	NA	NA	surface	surface	sheet	sheet	16.6231	11.9162	4.72164	1	0	0	0	0	0	1	2	2
2	H1N_M3Y	H26N_M28Y	1_3	26_28	Folding	-0.837075	0.0502864	0.197123	2	TRUE	NA	NA	NA	NA	NA	surface	surface	sheet	sheet	16.6231	11.9162	4.72164	1	0	0	0	0	0	1	2	2
2	H1P_M3A	H26P_M28A	1_3	26_28	Folding	-1.67899	0.242367	0.950077	2	TRUE	NA	NA	NA	NA	NA	surface	surface	sheet	sheet	16.6231	11.9162	4.72164	1	0	0	0	0	0	1	2	2
2	H1P_M3C	H26P_M28C	1_3	26_28	Folding	-1.17219	0.251358	0.985325	2	TRUE	NA	NA	NA	NA	NA	surface	surface	sheet	sheet	16.6231	11.9162	4.72164	1	0	0	0	0	0	1	2	2
2	H1P_M3D	H26P_M28D	1_3	26_28	Folding	-1.06349	0.581768	2.28053	2	FALSE	NA	NA	NA	NA	NA	surface	surface	sheet	sheet	16.6231	11.9162	4.72164	1	0	0	0	0	0	1	2	2
2	H1P_M3E	H26P_M28E	1_3	26_28	Folding	-0.522469	0.513859	2.01433	2	FALSE	NA	NA	NA	NA	NA	surface	surface	sheet	sheet	16.6231	11.9162	4.72164	1	0	0	0	0	0	1	2	2
2	H1P_M3F	H26P_M28F	1_3	26_28	Folding	-0.154882	0.456423	1.78918	2	FALSE	NA	NA	NA	NA	NA	surface	surface	sheet	sheet	16.6231	11.9162	4.72164	1	0	0	0	0	0	1	2	2
2	H1P_M3G	H26P_M28G	1_3	26_28	Folding	-0.876186	0.930092	3.64596	2	FALSE	NA	NA	NA	NA	NA	surface	surface	sheet	sheet	16.6231	11.9162	4.72164	1	0	0	0	0	0	1	2	2
2	H1P_M3H	H26P_M28H	1_3	26_28	Folding	-0.835249	0.269621	1.05691	2	FALSE	NA	NA	NA	NA	NA	surface	surface	sheet	sheet	16.6231	11.9162	4.72164	1	0	0	0	0	0	1	2	2
2	H1P_M3I	H26P_M28I	1_3	26_28	Folding	0.245745	0.204947	0.803392	2	TRUE	NA	NA	NA	NA	NA	surface	surface	sheet	sheet	16.6231	11.9162	4.72164	1	0	0	0	0	0	1	2	2
2	H1P_M3K	H26P_M28K	1_3	26_28	Folding	-0.697271	0.306725	1.20236	2	FALSE	NA	NA	NA	NA	NA	surface	surface	sheet	sheet	16.6231	11.9162	4.72164	1	0	0	0	0	0	1	2	2
2	H1P_M3L	H26P_M28L	1_3	26_28	Folding	-0.0340463	0.240738	0.943693	2	TRUE	NA	NA	NA	NA	NA	surface	surface	sheet	sheet	16.6231	11.9162	4.72164	1	0	0	0	0	0	1	2	2
2	H1P_M3N	H26P_M28N	1_3	26_28	Folding	-1.25201	0.55769	2.18614	2	FALSE	NA	NA	NA	NA	NA	surface	surface	sheet	sheet	16.6231	11.9162	4.72164	1	0	0	0	0	0	1	2	2
2	H1P_M3P	H26P_M28P	1_3	26_28	Folding	-0.0971582	0.0758366	0.29728	2	TRUE	NA	NA	NA	NA	NA	surface	surface	sheet	sheet	16.6231	11.9162	4.72164	1	0	0	0	0	0	1	2	2
2	H1P_M3Q	H26P_M28Q	1_3	26_28	Folding	-0.4579	0.331472	1.29937	2	FALSE	NA	NA	NA	NA	NA	surface	surface	sheet	sheet	16.6231	11.9162	4.72164	1	0	0	0	0	0	1	2	2
2	H1P_M3R	H26P_M28R	1_3	26_28	Folding	-1.37346	0.346096	1.35669	2	FALSE	NA	NA	NA	NA	NA	surface	surface	sheet	sheet	16.6231	11.9162	4.72164	1	0	0	0	0	0	1	2	2
2	H1P_M3S	H26P_M28S	1_3	26_28	Folding	-0.922967	0.217839	0.853927	2	TRUE	NA	NA	NA	NA	NA	surface	surface	sheet	sheet	16.6231	11.9162	4.72164	1	0	0	0	0	0	1	2	2
2	H1P_M3T	H26P_M28T	1_3	26_28	Folding	0.0189933	0.35511	1.39203	2	FALSE	NA	NA	NA	NA	NA	surface	surface	sheet	sheet	16.6231	11.9162	4.72164	1	0	0	0	0	0	1	2	2
2	H1P_M3V	H26P_M28V	1_3	26_28	Folding	0.118634	0.279319	1.09493	2	FALSE	NA	NA	NA	NA	NA	surface	surface	sheet	sheet	16.6231	11.9162	4.72164	1	0	0	0	0	0	1	2	2
2	H1P_M3W	H26P_M28W	1_3	26_28	Folding	-0.96605	0.520328	2.03969	2	FALSE	NA	NA	NA	NA	NA	surface	surface	sheet	sheet	16.6231	11.9162	4.72164	1	0	0	0	0	0	1	2	2
2	H1P_M3Y	H26P_M28Y	1_3	26_28	Folding	-1.20599	0.270163	1.05904	2	FALSE	NA	NA	NA	NA	NA	surface	surface	sheet	sheet	16.6231	11.9162	4.72164	1	0	0	0	0	0	1	2	2
2	H1Q_M3A	H26Q_M28A	1_3	26_28	Folding	-0.292549	0.0454073	0.177997	2	TRUE	NA	NA	NA	NA	NA	surface	surface	sheet	sheet	16.6231	11.9162	4.72164	1	0	0	0	0	0	1	2	2
2	H1Q_M3C	H26Q_M28C	1_3	26_28	Folding	-0.243732	0.0584767	0.229229	2	TRUE	NA	NA	NA	NA	NA	surface	surface	sheet	sheet	16.6231	11.9162	4.72164	1	0	0	0	0	0	1	2	2
2	H1Q_M3D	H26Q_M28D	1_3	26_28	Folding	-0.247543	0.0439142	0.172144	2	TRUE	NA	NA	NA	NA	NA	surface	surface	sheet	sheet	16.6231	11.9162	4.72164	1	0	0	0	0	0	1	2	2
2	H1Q_M3E	H26Q_M28E	1_3	26_28	Folding	-0.0636836	0.0882258	0.345845	2	TRUE	NA	NA	NA	NA	NA	surface	surface	sheet	sheet	16.6231	11.9162	4.72164	1	0	0	0	0	0	1	2	2
2	H1Q_M3F	H26Q_M28F	1_3	26_28	Folding	-0.289845	0.0515945	0.202251	2	TRUE	NA	NA	NA	NA	NA	surface	surface	sheet	sheet	16.6231	11.9162	4.72164	1	0	0	0	0	0	1	2	2
2	H1Q_M3G	H26Q_M28G	1_3	26_28	Folding	-0.308642	0.0670113	0.262684	2	TRUE	NA	NA	NA	NA	NA	surface	surface	sheet	sheet	16.6231	11.9162	4.72164	1	0	0	0	0	0	1	2	2
2	H1Q_M3H	H26Q_M28H	1_3	26_28	Folding	-0.209473	0.0520857	0.204176	2	TRUE	NA	NA	NA	NA	NA	surface	surface	sheet	sheet	16.6231	11.9162	4.72164	1	0	0	0	0	0	1	2	2
2	H1Q_M3I	H26Q_M28I	1_3	26_28	Folding	-0.0937619	0.0550648	0.215854	2	TRUE	NA	NA	NA	NA	NA	surface	surface	sheet	sheet	16.6231	11.9162	4.72164	1	0	0	0	0	0	1	2	2
2	H1Q_M3K	H26Q_M28K	1_3	26_28	Folding	-0.150846	0.0398165	0.156081	2	TRUE	NA	NA	NA	NA	NA	surface	surface	sheet	sheet	16.6231	11.9162	4.72164	1	0	0	0	0	0	1	2	2
2	H1Q_M3L	H26Q_M28L	1_3	26_28	Folding	-0.199426	0.0584671	0.229191	2	TRUE	NA	NA	NA	NA	NA	surface	surface	sheet	sheet	16.6231	11.9162	4.72164	1	0	0	0	0	0	1	2	2
2	H1Q_M3N	H26Q_M28N	1_3	26_28	Folding	-0.318987	0.0500911	0.196357	2	TRUE	NA	NA	NA	NA	NA	surface	surface	sheet	sheet	16.6231	11.9162	4.72164	1	0	0	0	0	0	1	2	2
2	H1Q_M3P	H26Q_M28P	1_3	26_28	Folding	0.543119	0.570286	2.23552	2	FALSE	NA	NA	NA	NA	NA	surface	surface	sheet	sheet	16.6231	11.9162	4.72164	1	0	0	0	0	0	1	2	2
2	H1Q_M3Q	H26Q_M28Q	1_3	26_28	Folding	-0.137087	0.0547398	0.21458	2	TRUE	NA	NA	NA	NA	NA	surface	surface	sheet	sheet	16.6231	11.9162	4.72164	1	0	0	0	0	0	1	2	2
2	H1Q_M3R	H26Q_M28R	1_3	26_28	Folding	-0.219856	0.0645778	0.253145	2	TRUE	NA	NA	NA	NA	NA	surface	surface	sheet	sheet	16.6231	11.9162	4.72164	1	0	0	0	0	0	1	2	2
2	H1Q_M3S	H26Q_M28S	1_3	26_28	Folding	-0.0980232	0.0576601	0.226028	2	TRUE	NA	NA	NA	NA	NA	surface	surface	sheet	sheet	16.6231	11.9162	4.72164	1	0	0	0	0	0	1	2	2
2	H1Q_M3T	H26Q_M28T	1_3	26_28	Folding	-0.0429841	0.046288	0.181449	2	TRUE	NA	NA	NA	NA	NA	surface	surface	sheet	sheet	16.6231	11.9162	4.72164	1	0	0	0	0	0	1	2	2
2	H1Q_M3V	H26Q_M28V	1_3	26_28	Folding	-0.0755116	0.0573127	0.224666	2	TRUE	NA	NA	NA	NA	NA	surface	surface	sheet	sheet	16.6231	11.9162	4.72164	1	0	0	0	0	0	1	2	2
2	H1Q_M3W	H26Q_M28W	1_3	26_28	Folding	-0.211678	0.0498709	0.195494	2	TRUE	NA	NA	NA	NA	NA	surface	surface	sheet	sheet	16.6231	11.9162	4.72164	1	0	0	0	0	0	1	2	2
2	H1Q_M3Y	H26Q_M28Y	1_3	26_28	Folding	-0.352449	0.0614761	0.240986	2	TRUE	NA	NA	NA	NA	NA	surface	surface	sheet	sheet	16.6231	11.9162	4.72164	1	0	0	0	0	0	1	2	2
2	H1R_M3A	H26R_M28A	1_3	26_28	Folding	-0.632287	0.0364428	0.142856	2	TRUE	NA	NA	NA	NA	NA	surface	surface	sheet	sheet	16.6231	11.9162	4.72164	1	0	0	0	0	0	1	2	2
2	H1R_M3C	H26R_M28C	1_3	26_28	Folding	-0.524491	0.0410105	0.160761	2	TRUE	NA	NA	NA	NA	NA	surface	surface	sheet	sheet	16.6231	11.9162	4.72164	1	0	0	0	0	0	1	2	2
2	H1R_M3D	H26R_M28D	1_3	26_28	Folding	-1.24974	0.0399613	0.156648	2	TRUE	NA	NA	NA	NA	NA	surface	surface	sheet	sheet	16.6231	11.9162	4.72164	1	0	0	0	0	0	1	2	2
2	H1R_M3E	H26R_M28E	1_3	26_28	Folding	-0.643434	0.046175	0.181006	2	TRUE	NA	NA	NA	NA	NA	surface	surface	sheet	sheet	16.6231	11.9162	4.72164	1	0	0	0	0	0	1	2	2
2	H1R_M3F	H26R_M28F	1_3	26_28	Folding	-0.411189	0.0349416	0.136971	2	TRUE	NA	NA	NA	NA	NA	surface	surface	sheet	sheet	16.6231	11.9162	4.72164	1	0	0	0	0	0	1	2	2
2	H1R_M3G	H26R_M28G	1_3	26_28	Folding	-0.612302	0.091095	0.357093	2	TRUE	NA	NA	NA	NA	NA	surface	surface	sheet	sheet	16.6231	11.9162	4.72164	1	0	0	0	0	0	1	2	2
2	H1R_M3H	H26R_M28H	1_3	26_28	Folding	-0.34373	0.0251783	0.098699	2	TRUE	NA	NA	NA	NA	NA	surface	surface	sheet	sheet	16.6231	11.9162	4.72164	1	0	0	0	0	0	1	2	2
2	H1R_M3I	H26R_M28I	1_3	26_28	Folding	-0.369863	0.0284129	0.111378	2	TRUE	NA	NA	NA	NA	NA	surface	surface	sheet	sheet	16.6231	11.9162	4.72164	1	0	0	0	0	0	1	2	2
2	H1R_M3K	H26R_M28K	1_3	26_28	Folding	-0.0639814	0.0367118	0.14391	2	TRUE	NA	NA	NA	NA	NA	surface	surface	sheet	sheet	16.6231	11.9162	4.72164	1	0	0	0	0	0	1	2	2
2	H1R_M3L	H26R_M28L	1_3	26_28	Folding	-0.163408	0.0320719	0.125722	2	TRUE	NA	NA	NA	NA	NA	surface	surface	sheet	sheet	16.6231	11.9162	4.72164	1	0	0	0	0	0	1	2	2
2	H1R_M3N	H26R_M28N	1_3	26_28	Folding	-0.518485	0.0525487	0.205991	2	TRUE	NA	NA	NA	NA	NA	surface	surface	sheet	sheet	16.6231	11.9162	4.72164	1	0	0	0	0	0	1	2	2
2	H1R_M3P	H26R_M28P	1_3	26_28	Folding	0.029564	0.278604	1.09213	2	FALSE	NA	NA	NA	NA	NA	surface	surface	sheet	sheet	16.6231	11.9162	4.72164	1	0	0	0	0	0	1	2	2
2	H1R_M3Q	H26R_M28Q	1_3	26_28	Folding	-0.11494	0.0411775	0.161416	2	TRUE	NA	NA	NA	NA	NA	surface	surface	sheet	sheet	16.6231	11.9162	4.72164	1	0	0	0	0	0	1	2	2
2	H1R_M3R	H26R_M28R	1_3	26_28	Folding	-0.0174947	0.0409464	0.16051	2	TRUE	NA	NA	NA	NA	NA	surface	surface	sheet	sheet	16.6231	11.9162	4.72164	1	0	0	0	0	0	1	2	2
2	H1R_M3S	H26R_M28S	1_3	26_28	Folding	-0.355016	0.0309743	0.121419	2	TRUE	NA	NA	NA	NA	NA	surface	surface	sheet	sheet	16.6231	11.9162	4.72164	1	0	0	0	0	0	1	2	2
2	H1R_M3T	H26R_M28T	1_3	26_28	Folding	-0.215897	0.0479246	0.187864	2	TRUE	NA	NA	NA	NA	NA	surface	surface	sheet	sheet	16.6231	11.9162	4.72164	1	0	0	0	0	0	1	2	2
2	H1R_M3V	H26R_M28V	1_3	26_28	Folding	-0.280051	0.0364878	0.143032	2	TRUE	NA	NA	NA	NA	NA	surface	surface	sheet	sheet	16.6231	11.9162	4.72164	1	0	0	0	0	0	1	2	2
2	H1R_M3W	H26R_M28W	1_3	26_28	Folding	-0.231329	0.0250664	0.0982604	2	TRUE	NA	NA	NA	NA	NA	surface	surface	sheet	sheet	16.6231	11.9162	4.72164	1	0	0	0	0	0	1	2	2
2	H1R_M3Y	H26R_M28Y	1_3	26_28	Folding	-0.525216	0.0334442	0.131101	2	TRUE	NA	NA	NA	NA	NA	surface	surface	sheet	sheet	16.6231	11.9162	4.72164	1	0	0	0	0	0	1	2	2
2	H1S_M3A	H26S_M28A	1_3	26_28	Folding	-0.636813	0.0492863	0.193202	2	TRUE	NA	NA	NA	NA	NA	surface	surface	sheet	sheet	16.6231	11.9162	4.72164	1	0	0	0	0	0	1	2	2
2	H1S_M3C	H26S_M28C	1_3	26_28	Folding	-0.579766	0.0261872	0.102654	2	TRUE	NA	NA	NA	NA	NA	surface	surface	sheet	sheet	16.6231	11.9162	4.72164	1	0	0	0	0	0	1	2	2
2	H1S_M3D	H26S_M28D	1_3	26_28	Folding	-0.686634	0.0202999	0.0795755	2	TRUE	NA	NA	NA	NA	NA	surface	surface	sheet	sheet	16.6231	11.9162	4.72164	1	0	0	0	0	0	1	2	2
2	H1S_M3E	H26S_M28E	1_3	26_28	Folding	-0.529005	0.0330104	0.129401	2	TRUE	NA	NA	NA	NA	NA	surface	surface	sheet	sheet	16.6231	11.9162	4.72164	1	0	0	0	0	0	1	2	2
2	H1S_M3F	H26S_M28F	1_3	26_28	Folding	-0.48492	0.025918	0.101599	2	TRUE	NA	NA	NA	NA	NA	surface	surface	sheet	sheet	16.6231	11.9162	4.72164	1	0	0	0	0	0	1	2	2
2	H1S_M3G	H26S_M28G	1_3	26_28	Folding	-0.471858	0.0755621	0.296203	2	TRUE	NA	NA	NA	NA	NA	surface	surface	sheet	sheet	16.6231	11.9162	4.72164	1	0	0	0	0	0	1	2	2
2	H1S_M3H	H26S_M28H	1_3	26_28	Folding	-0.507133	0.0266701	0.104547	2	TRUE	NA	NA	NA	NA	NA	surface	surface	sheet	sheet	16.6231	11.9162	4.72164	1	0	0	0	0	0	1	2	2
2	H1S_M3I	H26S_M28I	1_3	26_28	Folding	-0.580983	0.030443	0.119336	2	TRUE	NA	NA	NA	NA	NA	surface	surface	sheet	sheet	16.6231	11.9162	4.72164	1	0	0	0	0	0	1	2	2
2	H1S_M3K	H26S_M28K	1_3	26_28	Folding	-0.292319	0.0312321	0.12243	2	TRUE	NA	NA	NA	NA	NA	surface	surface	sheet	sheet	16.6231	11.9162	4.72164	1	0	0	0	0	0	1	2	2
2	H1S_M3L	H26S_M28L	1_3	26_28	Folding	-0.369221	0.0208137	0.0815898	2	TRUE	NA	NA	NA	NA	NA	surface	surface	sheet	sheet	16.6231	11.9162	4.72164	1	0	0	0	0	0	1	2	2
2	H1S_M3N	H26S_M28N	1_3	26_28	Folding	-0.495997	0.0460191	0.180395	2	TRUE	NA	NA	NA	NA	NA	surface	surface	sheet	sheet	16.6231	11.9162	4.72164	1	0	0	0	0	0	1	2	2
2	H1S_M3P	H26S_M28P	1_3	26_28	Folding	-0.834193	0.215606	0.845177	2	TRUE	NA	NA	NA	NA	NA	surface	surface	sheet	sheet	16.6231	11.9162	4.72164	1	0	0	0	0	0	1	2	2
2	H1S_M3Q	H26S_M28Q	1_3	26_28	Folding	-0.448277	0.0360126	0.141169	2	TRUE	NA	NA	NA	NA	NA	surface	surface	sheet	sheet	16.6231	11.9162	4.72164	1	0	0	0	0	0	1	2	2
2	H1S_M3R	H26S_M28R	1_3	26_28	Folding	-0.394683	0.0285175	0.111789	2	TRUE	NA	NA	NA	NA	NA	surface	surface	sheet	sheet	16.6231	11.9162	4.72164	1	0	0	0	0	0	1	2	2
2	H1S_M3S	H26S_M28S	1_3	26_28	Folding	-0.602845	0.0272783	0.106931	2	TRUE	NA	NA	NA	NA	NA	surface	surface	sheet	sheet	16.6231	11.9162	4.72164	1	0	0	0	0	0	1	2	2
2	H1S_M3T	H26S_M28T	1_3	26_28	Folding	-0.536811	0.0341876	0.134015	2	TRUE	NA	NA	NA	NA	NA	surface	surface	sheet	sheet	16.6231	11.9162	4.72164	1	0	0	0	0	0	1	2	2
2	H1S_M3V	H26S_M28V	1_3	26_28	Folding	-0.443882	0.0302025	0.118394	2	TRUE	NA	NA	NA	NA	NA	surface	surface	sheet	sheet	16.6231	11.9162	4.72164	1	0	0	0	0	0	1	2	2
2	H1S_M3W	H26S_M28W	1_3	26_28	Folding	-0.429218	0.0240532	0.0942887	2	TRUE	NA	NA	NA	NA	NA	surface	surface	sheet	sheet	16.6231	11.9162	4.72164	1	0	0	0	0	0	1	2	2
2	H1S_M3Y	H26S_M28Y	1_3	26_28	Folding	-0.76462	0.0256795	0.100663	2	TRUE	NA	NA	NA	NA	NA	surface	surface	sheet	sheet	16.6231	11.9162	4.72164	1	0	0	0	0	0	1	2	2
2	H1T_M3A	H26T_M28A	1_3	26_28	Folding	-0.32524	0.0503764	0.197475	2	TRUE	NA	NA	NA	NA	NA	surface	surface	sheet	sheet	16.6231	11.9162	4.72164	1	0	0	0	0	0	1	2	2
2	H1T_M3C	H26T_M28C	1_3	26_28	Folding	-0.482912	0.0350249	0.137298	2	TRUE	NA	NA	NA	NA	NA	surface	surface	sheet	sheet	16.6231	11.9162	4.72164	1	0	0	0	0	0	1	2	2
2	H1T_M3D	H26T_M28D	1_3	26_28	Folding	-0.324217	0.0328958	0.128952	2	TRUE	NA	NA	NA	NA	NA	surface	surface	sheet	sheet	16.6231	11.9162	4.72164	1	0	0	0	0	0	1	2	2
2	H1T_M3E	H26T_M28E	1_3	26_28	Folding	-0.274429	0.0507415	0.198907	2	TRUE	NA	NA	NA	NA	NA	surface	surface	sheet	sheet	16.6231	11.9162	4.72164	1	0	0	0	0	0	1	2	2
2	H1T_M3F	H26T_M28F	1_3	26_28	Folding	-0.441885	0.0236308	0.0926328	2	TRUE	NA	NA	NA	NA	NA	surface	surface	sheet	sheet	16.6231	11.9162	4.72164	1	0	0	0	0	0	1	2	2
2	H1T_M3G	H26T_M28G	1_3	26_28	Folding	-0.0248449	0.0627582	0.246012	2	TRUE	NA	NA	NA	NA	NA	surface	surface	sheet	sheet	16.6231	11.9162	4.72164	1	0	0	0	0	0	1	2	2
2	H1T_M3H	H26T_M28H	1_3	26_28	Folding	-0.446544	0.04094	0.160485	2	TRUE	NA	NA	NA	NA	NA	surface	surface	sheet	sheet	16.6231	11.9162	4.72164	1	0	0	0	0	0	1	2	2
2	H1T_M3I	H26T_M28I	1_3	26_28	Folding	-0.385892	0.0363106	0.142338	2	TRUE	NA	NA	NA	NA	NA	surface	surface	sheet	sheet	16.6231	11.9162	4.72164	1	0	0	0	0	0	1	2	2
2	H1T_M3K	H26T_M28K	1_3	26_28	Folding	-0.117758	0.0341105	0.133713	2	TRUE	NA	NA	NA	NA	NA	surface	surface	sheet	sheet	16.6231	11.9162	4.72164	1	0	0	0	0	0	1	2	2
2	H1T_M3L	H26T_M28L	1_3	26_28	Folding	-0.358605	0.0184228	0.0722173	2	TRUE	NA	NA	NA	NA	NA	surface	surface	sheet	sheet	16.6231	11.9162	4.72164	1	0	0	0	0	0	1	2	2
2	H1T_M3N	H26T_M28N	1_3	26_28	Folding	-0.377839	0.0314832	0.123414	2	TRUE	NA	NA	NA	NA	NA	surface	surface	sheet	sheet	16.6231	11.9162	4.72164	1	0	0	0	0	0	1	2	2
2	H1T_M3P	H26T_M28P	1_3	26_28	Folding	-0.161427	0.151915	0.595508	2	TRUE	NA	NA	NA	NA	NA	surface	surface	sheet	sheet	16.6231	11.9162	4.72164	1	0	0	0	0	0	1	2	2
2	H1T_M3Q	H26T_M28Q	1_3	26_28	Folding	-0.130493	0.0395835	0.155167	2	TRUE	NA	NA	NA	NA	NA	surface	surface	sheet	sheet	16.6231	11.9162	4.72164	1	0	0	0	0	0	1	2	2
2	H1T_M3R	H26T_M28R	1_3	26_28	Folding	-0.105592	0.0362997	0.142295	2	TRUE	NA	NA	NA	NA	NA	surface	surface	sheet	sheet	16.6231	11.9162	4.72164	1	0	0	0	0	0	1	2	2
2	H1T_M3S	H26T_M28S	1_3	26_28	Folding	-0.320678	0.0287532	0.112712	2	TRUE	NA	NA	NA	NA	NA	surface	surface	sheet	sheet	16.6231	11.9162	4.72164	1	0	0	0	0	0	1	2	2
2	H1T_M3T	H26T_M28T	1_3	26_28	Folding	-0.34252	0.0294477	0.115435	2	TRUE	NA	NA	NA	NA	NA	surface	surface	sheet	sheet	16.6231	11.9162	4.72164	1	0	0	0	0	0	1	2	2
2	H1T_M3V	H26T_M28V	1_3	26_28	Folding	-0.432262	0.0409344	0.160463	2	TRUE	NA	NA	NA	NA	NA	surface	surface	sheet	sheet	16.6231	11.9162	4.72164	1	0	0	0	0	0	1	2	2
2	H1T_M3W	H26T_M28W	1_3	26_28	Folding	-0.300316	0.0315679	0.123746	2	TRUE	NA	NA	NA	NA	NA	surface	surface	sheet	sheet	16.6231	11.9162	4.72164	1	0	0	0	0	0	1	2	2
2	H1T_M3Y	H26T_M28Y	1_3	26_28	Folding	-0.701428	0.0238987	0.0936829	2	TRUE	NA	NA	NA	NA	NA	surface	surface	sheet	sheet	16.6231	11.9162	4.72164	1	0	0	0	0	0	1	2	2
2	H1V_M3A	H26V_M28A	1_3	26_28	Folding	-0.670064	0.0529548	0.207583	2	TRUE	NA	NA	NA	NA	NA	surface	surface	sheet	sheet	16.6231	11.9162	4.72164	1	0	0	0	0	0	1	2	2
2	H1V_M3C	H26V_M28C	1_3	26_28	Folding	-0.588045	0.0556237	0.218045	2	TRUE	NA	NA	NA	NA	NA	surface	surface	sheet	sheet	16.6231	11.9162	4.72164	1	0	0	0	0	0	1	2	2
2	H1V_M3D	H26V_M28D	1_3	26_28	Folding	-0.599683	0.0240501	0.0942764	2	TRUE	NA	NA	NA	NA	NA	surface	surface	sheet	sheet	16.6231	11.9162	4.72164	1	0	0	0	0	0	1	2	2
2	H1V_M3E	H26V_M28E	1_3	26_28	Folding	-0.572516	0.0462363	0.181246	2	TRUE	NA	NA	NA	NA	NA	surface	surface	sheet	sheet	16.6231	11.9162	4.72164	1	0	0	0	0	0	1	2	2
2	H1V_M3F	H26V_M28F	1_3	26_28	Folding	-0.598383	0.042239	0.165577	2	TRUE	NA	NA	NA	NA	NA	surface	surface	sheet	sheet	16.6231	11.9162	4.72164	1	0	0	0	0	0	1	2	2
2	H1V_M3G	H26V_M28G	1_3	26_28	Folding	-0.487408	0.073281	0.287262	2	TRUE	NA	NA	NA	NA	NA	surface	surface	sheet	sheet	16.6231	11.9162	4.72164	1	0	0	0	0	0	1	2	2
2	H1V_M3H	H26V_M28H	1_3	26_28	Folding	-0.718719	0.0347503	0.136221	2	TRUE	NA	NA	NA	NA	NA	surface	surface	sheet	sheet	16.6231	11.9162	4.72164	1	0	0	0	0	0	1	2	2
2	H1V_M3I	H26V_M28I	1_3	26_28	Folding	-0.353286	0.0367609	0.144103	2	TRUE	NA	NA	NA	NA	NA	surface	surface	sheet	sheet	16.6231	11.9162	4.72164	1	0	0	0	0	0	1	2	2
2	H1V_M3K	H26V_M28K	1_3	26_28	Folding	-0.615923	0.0393555	0.154274	2	TRUE	NA	NA	NA	NA	NA	surface	surface	sheet	sheet	16.6231	11.9162	4.72164	1	0	0	0	0	0	1	2	2
2	H1V_M3L	H26V_M28L	1_3	26_28	Folding	-0.326931	0.0427845	0.167715	2	TRUE	NA	NA	NA	NA	NA	surface	surface	sheet	sheet	16.6231	11.9162	4.72164	1	0	0	0	0	0	1	2	2
2	H1V_M3N	H26V_M28N	1_3	26_28	Folding	-0.755831	0.0661377	0.25926	2	TRUE	NA	NA	NA	NA	NA	surface	surface	sheet	sheet	16.6231	11.9162	4.72164	1	0	0	0	0	0	1	2	2
2	H1V_M3P	H26V_M28P	1_3	26_28	Folding	-0.183852	0.220594	0.86473	2	TRUE	NA	NA	NA	NA	NA	surface	surface	sheet	sheet	16.6231	11.9162	4.72164	1	0	0	0	0	0	1	2	2
2	H1V_M3Q	H26V_M28Q	1_3	26_28	Folding	-0.430816	0.0509577	0.199754	2	TRUE	NA	NA	NA	NA	NA	surface	surface	sheet	sheet	16.6231	11.9162	4.72164	1	0	0	0	0	0	1	2	2
2	H1V_M3R	H26V_M28R	1_3	26_28	Folding	-0.476427	0.0634477	0.248715	2	TRUE	NA	NA	NA	NA	NA	surface	surface	sheet	sheet	16.6231	11.9162	4.72164	1	0	0	0	0	0	1	2	2
2	H1V_M3S	H26V_M28S	1_3	26_28	Folding	-0.513992	0.0485346	0.190256	2	TRUE	NA	NA	NA	NA	NA	surface	surface	sheet	sheet	16.6231	11.9162	4.72164	1	0	0	0	0	0	1	2	2
2	H1V_M3T	H26V_M28T	1_3	26_28	Folding	-0.487697	0.0552689	0.216654	2	TRUE	NA	NA	NA	NA	NA	surface	surface	sheet	sheet	16.6231	11.9162	4.72164	1	0	0	0	0	0	1	2	2
2	H1V_M3V	H26V_M28V	1_3	26_28	Folding	-0.34992	0.0465729	0.182566	2	TRUE	NA	NA	NA	NA	NA	surface	surface	sheet	sheet	16.6231	11.9162	4.72164	1	0	0	0	0	0	1	2	2
2	H1V_M3W	H26V_M28W	1_3	26_28	Folding	-0.493821	0.0373503	0.146413	2	TRUE	NA	NA	NA	NA	NA	surface	surface	sheet	sheet	16.6231	11.9162	4.72164	1	0	0	0	0	0	1	2	2
2	H1V_M3Y	H26V_M28Y	1_3	26_28	Folding	-0.853612	0.0455336	0.178492	2	TRUE	NA	NA	NA	NA	NA	surface	surface	sheet	sheet	16.6231	11.9162	4.72164	1	0	0	0	0	0	1	2	2
2	H1W_M3A	H26W_M28A	1_3	26_28	Folding	-0.729661	0.0438711	0.171975	2	TRUE	NA	NA	NA	NA	NA	surface	surface	sheet	sheet	16.6231	11.9162	4.72164	1	0	0	0	0	0	1	2	2
2	H1W_M3C	H26W_M28C	1_3	26_28	Folding	-0.522164	0.0511913	0.20067	2	TRUE	NA	NA	NA	NA	NA	surface	surface	sheet	sheet	16.6231	11.9162	4.72164	1	0	0	0	0	0	1	2	2
2	H1W_M3D	H26W_M28D	1_3	26_28	Folding	-0.630652	0.0315912	0.123838	2	TRUE	NA	NA	NA	NA	NA	surface	surface	sheet	sheet	16.6231	11.9162	4.72164	1	0	0	0	0	0	1	2	2
2	H1W_M3E	H26W_M28E	1_3	26_28	Folding	-0.481004	0.0558056	0.218758	2	TRUE	NA	NA	NA	NA	NA	surface	surface	sheet	sheet	16.6231	11.9162	4.72164	1	0	0	0	0	0	1	2	2
2	H1W_M3F	H26W_M28F	1_3	26_28	Folding	-0.666583	0.049374	0.193546	2	TRUE	NA	NA	NA	NA	NA	surface	surface	sheet	sheet	16.6231	11.9162	4.72164	1	0	0	0	0	0	1	2	2
2	H1W_M3G	H26W_M28G	1_3	26_28	Folding	-0.528914	0.101864	0.399306	2	TRUE	NA	NA	NA	NA	NA	surface	surface	sheet	sheet	16.6231	11.9162	4.72164	1	0	0	0	0	0	1	2	2
2	H1W_M3H	H26W_M28H	1_3	26_28	Folding	-0.438468	0.0357604	0.140181	2	TRUE	NA	NA	NA	NA	NA	surface	surface	sheet	sheet	16.6231	11.9162	4.72164	1	0	0	0	0	0	1	2	2
2	H1W_M3I	H26W_M28I	1_3	26_28	Folding	-0.385441	0.0386514	0.151514	2	TRUE	NA	NA	NA	NA	NA	surface	surface	sheet	sheet	16.6231	11.9162	4.72164	1	0	0	0	0	0	1	2	2
2	H1W_M3K	H26W_M28K	1_3	26_28	Folding	-0.338483	0.0534856	0.209664	2	TRUE	NA	NA	NA	NA	NA	surface	surface	sheet	sheet	16.6231	11.9162	4.72164	1	0	0	0	0	0	1	2	2
2	H1W_M3L	H26W_M28L	1_3	26_28	Folding	-0.156939	0.0461927	0.181075	2	TRUE	NA	NA	NA	NA	NA	surface	surface	sheet	sheet	16.6231	11.9162	4.72164	1	0	0	0	0	0	1	2	2
2	H1W_M3N	H26W_M28N	1_3	26_28	Folding	-0.679427	0.0571312	0.223954	2	TRUE	NA	NA	NA	NA	NA	surface	surface	sheet	sheet	16.6231	11.9162	4.72164	1	0	0	0	0	0	1	2	2
2	H1W_M3P	H26W_M28P	1_3	26_28	Folding	-0.841815	0.34602	1.3564	2	FALSE	NA	NA	NA	NA	NA	surface	surface	sheet	sheet	16.6231	11.9162	4.72164	1	0	0	0	0	0	1	2	2
2	H1W_M3Q	H26W_M28Q	1_3	26_28	Folding	-0.372948	0.057057	0.223664	2	TRUE	NA	NA	NA	NA	NA	surface	surface	sheet	sheet	16.6231	11.9162	4.72164	1	0	0	0	0	0	1	2	2
2	H1W_M3R	H26W_M28R	1_3	26_28	Folding	-0.378727	0.0550714	0.21588	2	TRUE	NA	NA	NA	NA	NA	surface	surface	sheet	sheet	16.6231	11.9162	4.72164	1	0	0	0	0	0	1	2	2
2	H1W_M3S	H26W_M28S	1_3	26_28	Folding	-0.476073	0.0420674	0.164904	2	TRUE	NA	NA	NA	NA	NA	surface	surface	sheet	sheet	16.6231	11.9162	4.72164	1	0	0	0	0	0	1	2	2
2	H1W_M3T	H26W_M28T	1_3	26_28	Folding	-0.424553	0.0613944	0.240666	2	TRUE	NA	NA	NA	NA	NA	surface	surface	sheet	sheet	16.6231	11.9162	4.72164	1	0	0	0	0	0	1	2	2
2	H1W_M3V	H26W_M28V	1_3	26_28	Folding	-0.227906	0.0360683	0.141388	2	TRUE	NA	NA	NA	NA	NA	surface	surface	sheet	sheet	16.6231	11.9162	4.72164	1	0	0	0	0	0	1	2	2
2	H1W_M3W	H26W_M28W	1_3	26_28	Folding	-0.528728	0.050121	0.196474	2	TRUE	NA	NA	NA	NA	NA	surface	surface	sheet	sheet	16.6231	11.9162	4.72164	1	0	0	0	0	0	1	2	2
2	H1W_M3Y	H26W_M28Y	1_3	26_28	Folding	-0.827345	0.0382002	0.149745	2	TRUE	NA	NA	NA	NA	NA	surface	surface	sheet	sheet	16.6231	11.9162	4.72164	1	0	0	0	0	0	1	2	2
2	H1Y_M3A	H26Y_M28A	1_3	26_28	Folding	-0.506826	0.0479113	0.187812	2	TRUE	NA	NA	NA	NA	NA	surface	surface	sheet	sheet	16.6231	11.9162	4.72164	1	0	0	0	0	0	1	2	2
2	H1Y_M3C	H26Y_M28C	1_3	26_28	Folding	-0.472388	0.0462739	0.181394	2	TRUE	NA	NA	NA	NA	NA	surface	surface	sheet	sheet	16.6231	11.9162	4.72164	1	0	0	0	0	0	1	2	2
2	H1Y_M3D	H26Y_M28D	1_3	26_28	Folding	-0.333014	0.0362134	0.141957	2	TRUE	NA	NA	NA	NA	NA	surface	surface	sheet	sheet	16.6231	11.9162	4.72164	1	0	0	0	0	0	1	2	2
2	H1Y_M3E	H26Y_M28E	1_3	26_28	Folding	-0.329887	0.0456303	0.178871	2	TRUE	NA	NA	NA	NA	NA	surface	surface	sheet	sheet	16.6231	11.9162	4.72164	1	0	0	0	0	0	1	2	2
2	H1Y_M3F	H26Y_M28F	1_3	26_28	Folding	-0.411366	0.0395879	0.155184	2	TRUE	NA	NA	NA	NA	NA	surface	surface	sheet	sheet	16.6231	11.9162	4.72164	1	0	0	0	0	0	1	2	2
2	H1Y_M3G	H26Y_M28G	1_3	26_28	Folding	0.0751786	0.117328	0.459924	2	TRUE	NA	NA	NA	NA	NA	surface	surface	sheet	sheet	16.6231	11.9162	4.72164	1	0	0	0	0	0	1	2	2
2	H1Y_M3H	H26Y_M28H	1_3	26_28	Folding	-0.31452	0.03842	0.150607	2	TRUE	NA	NA	NA	NA	NA	surface	surface	sheet	sheet	16.6231	11.9162	4.72164	1	0	0	0	0	0	1	2	2
2	H1Y_M3I	H26Y_M28I	1_3	26_28	Folding	-0.206174	0.0451665	0.177053	2	TRUE	NA	NA	NA	NA	NA	surface	surface	sheet	sheet	16.6231	11.9162	4.72164	1	0	0	0	0	0	1	2	2
2	H1Y_M3K	H26Y_M28K	1_3	26_28	Folding	-0.201878	0.040504	0.158776	2	TRUE	NA	NA	NA	NA	NA	surface	surface	sheet	sheet	16.6231	11.9162	4.72164	1	0	0	0	0	0	1	2	2
2	H1Y_M3L	H26Y_M28L	1_3	26_28	Folding	-0.0609811	0.0469769	0.18415	2	TRUE	NA	NA	NA	NA	NA	surface	surface	sheet	sheet	16.6231	11.9162	4.72164	1	0	0	0	0	0	1	2	2
2	H1Y_M3N	H26Y_M28N	1_3	26_28	Folding	-0.498971	0.0604621	0.237011	2	TRUE	NA	NA	NA	NA	NA	surface	surface	sheet	sheet	16.6231	11.9162	4.72164	1	0	0	0	0	0	1	2	2
2	H1Y_M3P	H26Y_M28P	1_3	26_28	Folding	0.010526	0.402208	1.57666	2	FALSE	NA	NA	NA	NA	NA	surface	surface	sheet	sheet	16.6231	11.9162	4.72164	1	0	0	0	0	0	1	2	2
2	H1Y_M3Q	H26Y_M28Q	1_3	26_28	Folding	-0.117284	0.0670768	0.262941	2	TRUE	NA	NA	NA	NA	NA	surface	surface	sheet	sheet	16.6231	11.9162	4.72164	1	0	0	0	0	0	1	2	2
2	H1Y_M3R	H26Y_M28R	1_3	26_28	Folding	-0.147656	0.0641647	0.251526	2	TRUE	NA	NA	NA	NA	NA	surface	surface	sheet	sheet	16.6231	11.9162	4.72164	1	0	0	0	0	0	1	2	2
2	H1Y_M3S	H26Y_M28S	1_3	26_28	Folding	-0.324915	0.0466485	0.182862	2	TRUE	NA	NA	NA	NA	NA	surface	surface	sheet	sheet	16.6231	11.9162	4.72164	1	0	0	0	0	0	1	2	2
2	H1Y_M3T	H26Y_M28T	1_3	26_28	Folding	-0.16439	0.0473856	0.185752	2	TRUE	NA	NA	NA	NA	NA	surface	surface	sheet	sheet	16.6231	11.9162	4.72164	1	0	0	0	0	0	1	2	2
2	H1Y_M3V	H26Y_M28V	1_3	26_28	Folding	-0.134242	0.0406212	0.159235	2	TRUE	NA	NA	NA	NA	NA	surface	surface	sheet	sheet	16.6231	11.9162	4.72164	1	0	0	0	0	0	1	2	2
2	H1Y_M3W	H26Y_M28W	1_3	26_28	Folding	-0.228575	0.037853	0.148384	2	TRUE	NA	NA	NA	NA	NA	surface	surface	sheet	sheet	16.6231	11.9162	4.72164	1	0	0	0	0	0	1	2	2
2	H1Y_M3Y	H26Y_M28Y	1_3	26_28	Folding	-0.517673	0.0481167	0.188618	2	TRUE	NA	NA	NA	NA	NA	surface	surface	sheet	sheet	16.6231	11.9162	4.72164	1	0	0	0	0	0	1	2	2
2	H1A_A14C	H26A_A39C	1_14	26_39	Folding	0.136931	0.0574784	0.225315	2	TRUE	NA	NA	NA	NA	NA	surface	surface	sheet	sheet	16.6231	15.1559	4.49721	2	0	0	0	0	0	2	4	13
2	H1A_A14D	H26A_A39D	1_14	26_39	Folding	0.504766	0.0356874	0.139895	2	TRUE	NA	NA	NA	NA	NA	surface	surface	sheet	sheet	16.6231	15.1559	4.49721	2	0	0	0	0	0	2	4	13
2	H1A_A14E	H26A_A39E	1_14	26_39	Folding	0.281273	0.0734342	0.287862	2	TRUE	NA	NA	NA	NA	NA	surface	surface	sheet	sheet	16.6231	15.1559	4.49721	2	0	0	0	0	0	2	4	13
2	H1A_A14F	H26A_A39F	1_14	26_39	Folding	0.117728	0.0458984	0.179922	2	TRUE	NA	NA	NA	NA	NA	surface	surface	sheet	sheet	16.6231	15.1559	4.49721	2	0	0	0	0	0	2	4	13
2	H1A_A14G	H26A_A39G	1_14	26_39	Folding	0.311108	0.0715462	0.280461	2	TRUE	NA	NA	NA	NA	NA	surface	surface	sheet	sheet	16.6231	15.1559	4.49721	2	0	0	0	0	0	2	4	13
2	H1A_A14H	H26A_A39H	1_14	26_39	Folding	0.152129	0.0503999	0.197567	2	TRUE	NA	NA	NA	NA	NA	surface	surface	sheet	sheet	16.6231	15.1559	4.49721	2	0	0	0	0	0	2	4	13
2	H1A_A14I	H26A_A39I	1_14	26_39	Folding	0.123134	0.0555786	0.217868	2	TRUE	NA	NA	NA	NA	NA	surface	surface	sheet	sheet	16.6231	15.1559	4.49721	2	0	0	0	0	0	2	4	13
2	H1A_A14K	H26A_A39K	1_14	26_39	Folding	0.102198	0.0566952	0.222245	2	TRUE	NA	NA	NA	NA	NA	surface	surface	sheet	sheet	16.6231	15.1559	4.49721	2	0	0	0	0	0	2	4	13
2	H1A_A14L	H26A_A39L	1_14	26_39	Folding	0.0650554	0.0434034	0.170141	2	TRUE	NA	NA	NA	NA	NA	surface	surface	sheet	sheet	16.6231	15.1559	4.49721	2	0	0	0	0	0	2	4	13
2	H1A_A14M	H26A_A39M	1_14	26_39	Folding	0.0854154	0.05349	0.209681	2	TRUE	NA	NA	NA	NA	NA	surface	surface	sheet	sheet	16.6231	15.1559	4.49721	2	0	0	0	0	0	2	4	13
2	H1A_A14N	H26A_A39N	1_14	26_39	Folding	0.170396	0.0468423	0.183622	2	TRUE	NA	NA	NA	NA	NA	surface	surface	sheet	sheet	16.6231	15.1559	4.49721	2	0	0	0	0	0	2	4	13
2	H1A_A14P	H26A_A39P	1_14	26_39	Folding	0.0410405	0.459732	1.80215	2	FALSE	NA	NA	NA	NA	NA	surface	surface	sheet	sheet	16.6231	15.1559	4.49721	2	0	0	0	0	0	2	4	13
2	H1A_A14Q	H26A_A39Q	1_14	26_39	Folding	0.103964	0.0611327	0.23964	2	TRUE	NA	NA	NA	NA	NA	surface	surface	sheet	sheet	16.6231	15.1559	4.49721	2	0	0	0	0	0	2	4	13
2	H1A_A14R	H26A_A39R	1_14	26_39	Folding	0.156422	0.0499902	0.195962	2	TRUE	NA	NA	NA	NA	NA	surface	surface	sheet	sheet	16.6231	15.1559	4.49721	2	0	0	0	0	0	2	4	13
2	H1A_A14S	H26A_A39S	1_14	26_39	Folding	0.182561	0.0487639	0.191155	2	TRUE	NA	NA	NA	NA	NA	surface	surface	sheet	sheet	16.6231	15.1559	4.49721	2	0	0	0	0	0	2	4	13
2	H1A_A14T	H26A_A39T	1_14	26_39	Folding	0.205151	0.0523136	0.205069	2	TRUE	NA	NA	NA	NA	NA	surface	surface	sheet	sheet	16.6231	15.1559	4.49721	2	0	0	0	0	0	2	4	13
2	H1A_A14V	H26A_A39V	1_14	26_39	Folding	0.126434	0.0529861	0.207705	2	TRUE	NA	NA	NA	NA	NA	surface	surface	sheet	sheet	16.6231	15.1559	4.49721	2	0	0	0	0	0	2	4	13
2	H1A_A14W	H26A_A39W	1_14	26_39	Folding	0.199705	0.054903	0.21522	2	TRUE	NA	NA	NA	NA	NA	surface	surface	sheet	sheet	16.6231	15.1559	4.49721	2	0	0	0	0	0	2	4	13
2	H1A_A14Y	H26A_A39Y	1_14	26_39	Folding	0.0988656	0.0440103	0.172521	2	TRUE	NA	NA	NA	NA	NA	surface	surface	sheet	sheet	16.6231	15.1559	4.49721	2	0	0	0	0	0	2	4	13
2	H1C_A14C	H26C_A39C	1_14	26_39	Folding	0.0224757	0.0343046	0.134474	2	TRUE	NA	NA	NA	NA	NA	surface	surface	sheet	sheet	16.6231	15.1559	4.49721	2	0	0	0	0	0	2	4	13
2	H1C_A14D	H26C_A39D	1_14	26_39	Folding	0.389042	0.0470844	0.184571	2	TRUE	NA	NA	NA	NA	NA	surface	surface	sheet	sheet	16.6231	15.1559	4.49721	2	0	0	0	0	0	2	4	13
2	H1C_A14E	H26C_A39E	1_14	26_39	Folding	0.255183	0.0319371	0.125194	2	TRUE	NA	NA	NA	NA	NA	surface	surface	sheet	sheet	16.6231	15.1559	4.49721	2	0	0	0	0	0	2	4	13
2	H1C_A14F	H26C_A39F	1_14	26_39	Folding	0.0614408	0.0357299	0.140061	2	TRUE	NA	NA	NA	NA	NA	surface	surface	sheet	sheet	16.6231	15.1559	4.49721	2	0	0	0	0	0	2	4	13
2	H1C_A14G	H26C_A39G	1_14	26_39	Folding	0.173105	0.0300298	0.117717	2	TRUE	NA	NA	NA	NA	NA	surface	surface	sheet	sheet	16.6231	15.1559	4.49721	2	0	0	0	0	0	2	4	13
2	H1C_A14H	H26C_A39H	1_14	26_39	Folding	-0.0112131	0.0548031	0.214828	2	TRUE	NA	NA	NA	NA	NA	surface	surface	sheet	sheet	16.6231	15.1559	4.49721	2	0	0	0	0	0	2	4	13
2	H1C_A14I	H26C_A39I	1_14	26_39	Folding	-0.0314834	0.0368088	0.14429	2	TRUE	NA	NA	NA	NA	NA	surface	surface	sheet	sheet	16.6231	15.1559	4.49721	2	0	0	0	0	0	2	4	13
2	H1C_A14K	H26C_A39K	1_14	26_39	Folding	0.0271978	0.0378963	0.148554	2	TRUE	NA	NA	NA	NA	NA	surface	surface	sheet	sheet	16.6231	15.1559	4.49721	2	0	0	0	0	0	2	4	13
2	H1C_A14L	H26C_A39L	1_14	26_39	Folding	-0.0598383	0.0437354	0.171443	2	TRUE	NA	NA	NA	NA	NA	surface	surface	sheet	sheet	16.6231	15.1559	4.49721	2	0	0	0	0	0	2	4	13
2	H1C_A14M	H26C_A39M	1_14	26_39	Folding	0.0170564	0.0434918	0.170488	2	TRUE	NA	NA	NA	NA	NA	surface	surface	sheet	sheet	16.6231	15.1559	4.49721	2	0	0	0	0	0	2	4	13
2	H1C_A14N	H26C_A39N	1_14	26_39	Folding	0.0857743	0.0305686	0.119829	2	TRUE	NA	NA	NA	NA	NA	surface	surface	sheet	sheet	16.6231	15.1559	4.49721	2	0	0	0	0	0	2	4	13
2	H1C_A14P	H26C_A39P	1_14	26_39	Folding	0.475065	0.546304	2.14151	2	FALSE	NA	NA	NA	NA	NA	surface	surface	sheet	sheet	16.6231	15.1559	4.49721	2	0	0	0	0	0	2	4	13
2	H1C_A14Q	H26C_A39Q	1_14	26_39	Folding	0.0299471	0.0473984	0.185802	2	TRUE	NA	NA	NA	NA	NA	surface	surface	sheet	sheet	16.6231	15.1559	4.49721	2	0	0	0	0	0	2	4	13
2	H1C_A14R	H26C_A39R	1_14	26_39	Folding	0.0587181	0.0309511	0.121328	2	TRUE	NA	NA	NA	NA	NA	surface	surface	sheet	sheet	16.6231	15.1559	4.49721	2	0	0	0	0	0	2	4	13
2	H1C_A14S	H26C_A39S	1_14	26_39	Folding	0.00576913	0.0328035	0.12859	2	TRUE	NA	NA	NA	NA	NA	surface	surface	sheet	sheet	16.6231	15.1559	4.49721	2	0	0	0	0	0	2	4	13
2	H1C_A14T	H26C_A39T	1_14	26_39	Folding	-0.018342	0.043872	0.171978	2	TRUE	NA	NA	NA	NA	NA	surface	surface	sheet	sheet	16.6231	15.1559	4.49721	2	0	0	0	0	0	2	4	13
2	H1C_A14V	H26C_A39V	1_14	26_39	Folding	0.0228732	0.0375658	0.147258	2	TRUE	NA	NA	NA	NA	NA	surface	surface	sheet	sheet	16.6231	15.1559	4.49721	2	0	0	0	0	0	2	4	13
2	H1C_A14W	H26C_A39W	1_14	26_39	Folding	0.105663	0.0423206	0.165897	2	TRUE	NA	NA	NA	NA	NA	surface	surface	sheet	sheet	16.6231	15.1559	4.49721	2	0	0	0	0	0	2	4	13
2	H1C_A14Y	H26C_A39Y	1_14	26_39	Folding	0.0175616	0.0463095	0.181533	2	TRUE	NA	NA	NA	NA	NA	surface	surface	sheet	sheet	16.6231	15.1559	4.49721	2	0	0	0	0	0	2	4	13
2	H1D_A14C	H26D_A39C	1_14	26_39	Folding	0.0200644	0.0823419	0.32278	2	TRUE	NA	NA	NA	NA	NA	surface	surface	sheet	sheet	16.6231	15.1559	4.49721	2	0	0	0	0	0	2	4	13
2	H1D_A14D	H26D_A39D	1_14	26_39	Folding	0.64088	0.0629378	0.246716	2	TRUE	NA	NA	NA	NA	NA	surface	surface	sheet	sheet	16.6231	15.1559	4.49721	2	0	0	0	0	0	2	4	13
2	H1D_A14E	H26D_A39E	1_14	26_39	Folding	0.606345	0.0629937	0.246935	2	TRUE	NA	NA	NA	NA	NA	surface	surface	sheet	sheet	16.6231	15.1559	4.49721	2	0	0	0	0	0	2	4	13
2	H1D_A14F	H26D_A39F	1_14	26_39	Folding	0.0918213	0.057144	0.224005	2	TRUE	NA	NA	NA	NA	NA	surface	surface	sheet	sheet	16.6231	15.1559	4.49721	2	0	0	0	0	0	2	4	13
2	H1D_A14G	H26D_A39G	1_14	26_39	Folding	0.287401	0.0927653	0.36364	2	TRUE	NA	NA	NA	NA	NA	surface	surface	sheet	sheet	16.6231	15.1559	4.49721	2	0	0	0	0	0	2	4	13
2	H1D_A14H	H26D_A39H	1_14	26_39	Folding	-0.0159481	0.0605301	0.237278	2	TRUE	NA	NA	NA	NA	NA	surface	surface	sheet	sheet	16.6231	15.1559	4.49721	2	0	0	0	0	0	2	4	13
2	H1D_A14I	H26D_A39I	1_14	26_39	Folding	0.0174239	0.0707876	0.277488	2	TRUE	NA	NA	NA	NA	NA	surface	surface	sheet	sheet	16.6231	15.1559	4.49721	2	0	0	0	0	0	2	4	13
2	H1D_A14K	H26D_A39K	1_14	26_39	Folding	-0.201322	0.0784151	0.307387	2	TRUE	NA	NA	NA	NA	NA	surface	surface	sheet	sheet	16.6231	15.1559	4.49721	2	0	0	0	0	0	2	4	13
2	H1D_A14L	H26D_A39L	1_14	26_39	Folding	0.0898079	0.0513783	0.201403	2	TRUE	NA	NA	NA	NA	NA	surface	surface	sheet	sheet	16.6231	15.1559	4.49721	2	0	0	0	0	0	2	4	13
2	H1D_A14M	H26D_A39M	1_14	26_39	Folding	0.000520912	0.0605364	0.237303	2	TRUE	NA	NA	NA	NA	NA	surface	surface	sheet	sheet	16.6231	15.1559	4.49721	2	0	0	0	0	0	2	4	13
2	H1D_A14N	H26D_A39N	1_14	26_39	Folding	0.0647566	0.0507795	0.199056	2	TRUE	NA	NA	NA	NA	NA	surface	surface	sheet	sheet	16.6231	15.1559	4.49721	2	0	0	0	0	0	2	4	13
2	H1D_A14P	H26D_A39P	1_14	26_39	Folding	-0.267101	0.493984	1.93642	2	FALSE	NA	NA	NA	NA	NA	surface	surface	sheet	sheet	16.6231	15.1559	4.49721	2	0	0	0	0	0	2	4	13
2	H1D_A14Q	H26D_A39Q	1_14	26_39	Folding	0.0137073	0.0531048	0.208171	2	TRUE	NA	NA	NA	NA	NA	surface	surface	sheet	sheet	16.6231	15.1559	4.49721	2	0	0	0	0	0	2	4	13
2	H1D_A14R	H26D_A39R	1_14	26_39	Folding	-0.275202	0.0597566	0.234246	2	TRUE	NA	NA	NA	NA	NA	surface	surface	sheet	sheet	16.6231	15.1559	4.49721	2	0	0	0	0	0	2	4	13
2	H1D_A14S	H26D_A39S	1_14	26_39	Folding	0.0493179	0.0593513	0.232657	2	TRUE	NA	NA	NA	NA	NA	surface	surface	sheet	sheet	16.6231	15.1559	4.49721	2	0	0	0	0	0	2	4	13
2	H1D_A14T	H26D_A39T	1_14	26_39	Folding	0.0541132	0.0697694	0.273496	2	TRUE	NA	NA	NA	NA	NA	surface	surface	sheet	sheet	16.6231	15.1559	4.49721	2	0	0	0	0	0	2	4	13
2	H1D_A14V	H26D_A39V	1_14	26_39	Folding	0.0602805	0.0770587	0.30207	2	TRUE	NA	NA	NA	NA	NA	surface	surface	sheet	sheet	16.6231	15.1559	4.49721	2	0	0	0	0	0	2	4	13
2	H1D_A14W	H26D_A39W	1_14	26_39	Folding	0.0565537	0.0729037	0.285783	2	TRUE	NA	NA	NA	NA	NA	surface	surface	sheet	sheet	16.6231	15.1559	4.49721	2	0	0	0	0	0	2	4	13
2	H1D_A14Y	H26D_A39Y	1_14	26_39	Folding	0.0226984	0.0610288	0.239233	2	TRUE	NA	NA	NA	NA	NA	surface	surface	sheet	sheet	16.6231	15.1559	4.49721	2	0	0	0	0	0	2	4	13
2	H1E_A14C	H26E_A39C	1_14	26_39	Folding	0.088005	0.0900065	0.352825	2	TRUE	NA	NA	NA	NA	NA	surface	surface	sheet	sheet	16.6231	15.1559	4.49721	2	0	0	0	0	0	2	4	13
2	H1E_A14D	H26E_A39D	1_14	26_39	Folding	0.890809	0.0886751	0.347606	2	TRUE	NA	NA	NA	NA	NA	surface	surface	sheet	sheet	16.6231	15.1559	4.49721	2	0	0	0	0	0	2	4	13
2	H1E_A14E	H26E_A39E	1_14	26_39	Folding	0.815673	0.0927134	0.363437	2	TRUE	NA	NA	NA	NA	NA	surface	surface	sheet	sheet	16.6231	15.1559	4.49721	2	0	0	0	0	0	2	4	13
2	H1E_A14F	H26E_A39F	1_14	26_39	Folding	0.178523	0.0664946	0.260659	2	TRUE	NA	NA	NA	NA	NA	surface	surface	sheet	sheet	16.6231	15.1559	4.49721	2	0	0	0	0	0	2	4	13
2	H1E_A14G	H26E_A39G	1_14	26_39	Folding	0.0660401	0.0880803	0.345275	2	TRUE	NA	NA	NA	NA	NA	surface	surface	sheet	sheet	16.6231	15.1559	4.49721	2	0	0	0	0	0	2	4	13
2	H1E_A14H	H26E_A39H	1_14	26_39	Folding	0.121928	0.0815068	0.319507	2	TRUE	NA	NA	NA	NA	NA	surface	surface	sheet	sheet	16.6231	15.1559	4.49721	2	0	0	0	0	0	2	4	13
2	H1E_A14I	H26E_A39I	1_14	26_39	Folding	-0.0398744	0.0807184	0.316416	2	TRUE	NA	NA	NA	NA	NA	surface	surface	sheet	sheet	16.6231	15.1559	4.49721	2	0	0	0	0	0	2	4	13
2	H1E_A14K	H26E_A39K	1_14	26_39	Folding	-0.367232	0.125763	0.492993	2	TRUE	NA	NA	NA	NA	NA	surface	surface	sheet	sheet	16.6231	15.1559	4.49721	2	0	0	0	0	0	2	4	13
2	H1E_A14L	H26E_A39L	1_14	26_39	Folding	-0.0623421	0.0786582	0.30834	2	TRUE	NA	NA	NA	NA	NA	surface	surface	sheet	sheet	16.6231	15.1559	4.49721	2	0	0	0	0	0	2	4	13
2	H1E_A14M	H26E_A39M	1_14	26_39	Folding	0.144218	0.0750841	0.29433	2	TRUE	NA	NA	NA	NA	NA	surface	surface	sheet	sheet	16.6231	15.1559	4.49721	2	0	0	0	0	0	2	4	13
2	H1E_A14N	H26E_A39N	1_14	26_39	Folding	-0.0142944	0.0702265	0.275288	2	TRUE	NA	NA	NA	NA	NA	surface	surface	sheet	sheet	16.6231	15.1559	4.49721	2	0	0	0	0	0	2	4	13
2	H1E_A14P	H26E_A39P	1_14	26_39	Folding	-0.135243	0.403671	1.58239	2	FALSE	NA	NA	NA	NA	NA	surface	surface	sheet	sheet	16.6231	15.1559	4.49721	2	0	0	0	0	0	2	4	13
2	H1E_A14Q	H26E_A39Q	1_14	26_39	Folding	0.0400789	0.0700224	0.274488	2	TRUE	NA	NA	NA	NA	NA	surface	surface	sheet	sheet	16.6231	15.1559	4.49721	2	0	0	0	0	0	2	4	13
2	H1E_A14R	H26E_A39R	1_14	26_39	Folding	-0.316708	0.0775914	0.304158	2	TRUE	NA	NA	NA	NA	NA	surface	surface	sheet	sheet	16.6231	15.1559	4.49721	2	0	0	0	0	0	2	4	13
2	H1E_A14S	H26E_A39S	1_14	26_39	Folding	0.246901	0.0797184	0.312496	2	TRUE	NA	NA	NA	NA	NA	surface	surface	sheet	sheet	16.6231	15.1559	4.49721	2	0	0	0	0	0	2	4	13
2	H1E_A14T	H26E_A39T	1_14	26_39	Folding	0.23549	0.0840981	0.329665	2	TRUE	NA	NA	NA	NA	NA	surface	surface	sheet	sheet	16.6231	15.1559	4.49721	2	0	0	0	0	0	2	4	13
2	H1E_A14V	H26E_A39V	1_14	26_39	Folding	0.0435454	0.0817139	0.320319	2	TRUE	NA	NA	NA	NA	NA	surface	surface	sheet	sheet	16.6231	15.1559	4.49721	2	0	0	0	0	0	2	4	13
2	H1E_A14W	H26E_A39W	1_14	26_39	Folding	0.349852	0.0758609	0.297375	2	TRUE	NA	NA	NA	NA	NA	surface	surface	sheet	sheet	16.6231	15.1559	4.49721	2	0	0	0	0	0	2	4	13
2	H1E_A14Y	H26E_A39Y	1_14	26_39	Folding	0.216466	0.0919712	0.360527	2	TRUE	NA	NA	NA	NA	NA	surface	surface	sheet	sheet	16.6231	15.1559	4.49721	2	0	0	0	0	0	2	4	13
2	H1F_A14C	H26F_A39C	1_14	26_39	Folding	-0.0438736	0.0288693	0.113168	2	TRUE	NA	NA	NA	NA	NA	surface	surface	sheet	sheet	16.6231	15.1559	4.49721	2	0	0	0	0	0	2	4	13
2	H1F_A14D	H26F_A39D	1_14	26_39	Folding	0.376326	0.0401413	0.157354	2	TRUE	NA	NA	NA	NA	NA	surface	surface	sheet	sheet	16.6231	15.1559	4.49721	2	0	0	0	0	0	2	4	13
2	H1F_A14E	H26F_A39E	1_14	26_39	Folding	0.204505	0.040905	0.160348	2	TRUE	NA	NA	NA	NA	NA	surface	surface	sheet	sheet	16.6231	15.1559	4.49721	2	0	0	0	0	0	2	4	13
2	H1F_A14F	H26F_A39F	1_14	26_39	Folding	-0.0913981	0.0377547	0.147999	2	TRUE	NA	NA	NA	NA	NA	surface	surface	sheet	sheet	16.6231	15.1559	4.49721	2	0	0	0	0	0	2	4	13
2	H1F_A14G	H26F_A39G	1_14	26_39	Folding	0.02387	0.070155	0.275007	2	TRUE	NA	NA	NA	NA	NA	surface	surface	sheet	sheet	16.6231	15.1559	4.49721	2	0	0	0	0	0	2	4	13
2	H1F_A14H	H26F_A39H	1_14	26_39	Folding	-0.0310558	0.0538373	0.211042	2	TRUE	NA	NA	NA	NA	NA	surface	surface	sheet	sheet	16.6231	15.1559	4.49721	2	0	0	0	0	0	2	4	13
2	H1F_A14I	H26F_A39I	1_14	26_39	Folding	-0.300233	0.0357503	0.140141	2	TRUE	NA	NA	NA	NA	NA	surface	surface	sheet	sheet	16.6231	15.1559	4.49721	2	0	0	0	0	0	2	4	13
2	H1F_A14K	H26F_A39K	1_14	26_39	Folding	-0.0326853	0.0349607	0.137046	2	TRUE	NA	NA	NA	NA	NA	surface	surface	sheet	sheet	16.6231	15.1559	4.49721	2	0	0	0	0	0	2	4	13
2	H1F_A14L	H26F_A39L	1_14	26_39	Folding	-0.299425	0.0327425	0.128351	2	TRUE	NA	NA	NA	NA	NA	surface	surface	sheet	sheet	16.6231	15.1559	4.49721	2	0	0	0	0	0	2	4	13
2	H1F_A14M	H26F_A39M	1_14	26_39	Folding	-0.158856	0.0465823	0.182603	2	TRUE	NA	NA	NA	NA	NA	surface	surface	sheet	sheet	16.6231	15.1559	4.49721	2	0	0	0	0	0	2	4	13
2	H1F_A14N	H26F_A39N	1_14	26_39	Folding	0.0469771	0.034292	0.134425	2	TRUE	NA	NA	NA	NA	NA	surface	surface	sheet	sheet	16.6231	15.1559	4.49721	2	0	0	0	0	0	2	4	13
2	H1F_A14P	H26F_A39P	1_14	26_39	Folding	1.13359	0.404009	1.58371	2	FALSE	NA	NA	NA	NA	NA	surface	surface	sheet	sheet	16.6231	15.1559	4.49721	2	0	0	0	0	0	2	4	13
2	H1F_A14Q	H26F_A39Q	1_14	26_39	Folding	-0.0734183	0.0350919	0.13756	2	TRUE	NA	NA	NA	NA	NA	surface	surface	sheet	sheet	16.6231	15.1559	4.49721	2	0	0	0	0	0	2	4	13
2	H1F_A14R	H26F_A39R	1_14	26_39	Folding	-0.0807309	0.0402665	0.157844	2	TRUE	NA	NA	NA	NA	NA	surface	surface	sheet	sheet	16.6231	15.1559	4.49721	2	0	0	0	0	0	2	4	13
2	H1F_A14S	H26F_A39S	1_14	26_39	Folding	0.100849	0.0276856	0.108527	2	TRUE	NA	NA	NA	NA	NA	surface	surface	sheet	sheet	16.6231	15.1559	4.49721	2	0	0	0	0	0	2	4	13
2	H1F_A14T	H26F_A39T	1_14	26_39	Folding	0.0778661	0.0430311	0.168682	2	TRUE	NA	NA	NA	NA	NA	surface	surface	sheet	sheet	16.6231	15.1559	4.49721	2	0	0	0	0	0	2	4	13
2	H1F_A14V	H26F_A39V	1_14	26_39	Folding	-0.145561	0.0376092	0.147428	2	TRUE	NA	NA	NA	NA	NA	surface	surface	sheet	sheet	16.6231	15.1559	4.49721	2	0	0	0	0	0	2	4	13
2	H1F_A14W	H26F_A39W	1_14	26_39	Folding	-0.0978074	0.0442499	0.17346	2	TRUE	NA	NA	NA	NA	NA	surface	surface	sheet	sheet	16.6231	15.1559	4.49721	2	0	0	0	0	0	2	4	13
2	H1F_A14Y	H26F_A39Y	1_14	26_39	Folding	-0.0889665	0.036551	0.14328	2	TRUE	NA	NA	NA	NA	NA	surface	surface	sheet	sheet	16.6231	15.1559	4.49721	2	0	0	0	0	0	2	4	13
2	H1G_A14C	H26G_A39C	1_14	26_39	Folding	-0.265681	0.0565968	0.221859	2	TRUE	NA	NA	NA	NA	NA	surface	surface	sheet	sheet	16.6231	15.1559	4.49721	2	0	0	0	0	0	2	4	13
2	H1G_A14D	H26G_A39D	1_14	26_39	Folding	0.23011	0.0814679	0.319354	2	TRUE	NA	NA	NA	NA	NA	surface	surface	sheet	sheet	16.6231	15.1559	4.49721	2	0	0	0	0	0	2	4	13
2	H1G_A14E	H26G_A39E	1_14	26_39	Folding	-0.0222511	0.0780763	0.306059	2	TRUE	NA	NA	NA	NA	NA	surface	surface	sheet	sheet	16.6231	15.1559	4.49721	2	0	0	0	0	0	2	4	13
2	H1G_A14F	H26G_A39F	1_14	26_39	Folding	-0.621336	0.0421856	0.165367	2	TRUE	NA	NA	NA	NA	NA	surface	surface	sheet	sheet	16.6231	15.1559	4.49721	2	0	0	0	0	0	2	4	13
2	H1G_A14G	H26G_A39G	1_14	26_39	Folding	0.405653	0.0647682	0.253891	2	TRUE	NA	NA	NA	NA	NA	surface	surface	sheet	sheet	16.6231	15.1559	4.49721	2	0	0	0	0	0	2	4	13
2	H1G_A14H	H26G_A39H	1_14	26_39	Folding	-0.425214	0.0539367	0.211432	2	TRUE	NA	NA	NA	NA	NA	surface	surface	sheet	sheet	16.6231	15.1559	4.49721	2	0	0	0	0	0	2	4	13
2	H1G_A14I	H26G_A39I	1_14	26_39	Folding	-0.420387	0.0609315	0.238851	2	TRUE	NA	NA	NA	NA	NA	surface	surface	sheet	sheet	16.6231	15.1559	4.49721	2	0	0	0	0	0	2	4	13
2	H1G_A14K	H26G_A39K	1_14	26_39	Folding	-0.0311055	0.037103	0.145444	2	TRUE	NA	NA	NA	NA	NA	surface	surface	sheet	sheet	16.6231	15.1559	4.49721	2	0	0	0	0	0	2	4	13
2	H1G_A14L	H26G_A39L	1_14	26_39	Folding	-0.0587366	0.0500251	0.196098	2	TRUE	NA	NA	NA	NA	NA	surface	surface	sheet	sheet	16.6231	15.1559	4.49721	2	0	0	0	0	0	2	4	13
2	H1G_A14M	H26G_A39M	1_14	26_39	Folding	-0.193167	0.0565819	0.221801	2	TRUE	NA	NA	NA	NA	NA	surface	surface	sheet	sheet	16.6231	15.1559	4.49721	2	0	0	0	0	0	2	4	13
2	H1G_A14N	H26G_A39N	1_14	26_39	Folding	-0.159027	0.0385898	0.151272	2	TRUE	NA	NA	NA	NA	NA	surface	surface	sheet	sheet	16.6231	15.1559	4.49721	2	0	0	0	0	0	2	4	13
2	H1G_A14P	H26G_A39P	1_14	26_39	Folding	-1.01746	0.633511	2.48336	2	FALSE	NA	NA	NA	NA	NA	surface	surface	sheet	sheet	16.6231	15.1559	4.49721	2	0	0	0	0	0	2	4	13
2	H1G_A14Q	H26G_A39Q	1_14	26_39	Folding	-0.153305	0.034801	0.13642	2	TRUE	NA	NA	NA	NA	NA	surface	surface	sheet	sheet	16.6231	15.1559	4.49721	2	0	0	0	0	0	2	4	13
2	H1G_A14R	H26G_A39R	1_14	26_39	Folding	-0.0355992	0.0610235	0.239212	2	TRUE	NA	NA	NA	NA	NA	surface	surface	sheet	sheet	16.6231	15.1559	4.49721	2	0	0	0	0	0	2	4	13
2	H1G_A14S	H26G_A39S	1_14	26_39	Folding	-0.0534389	0.0599856	0.235144	2	TRUE	NA	NA	NA	NA	NA	surface	surface	sheet	sheet	16.6231	15.1559	4.49721	2	0	0	0	0	0	2	4	13
2	H1G_A14T	H26G_A39T	1_14	26_39	Folding	-0.412136	0.0585142	0.229376	2	TRUE	NA	NA	NA	NA	NA	surface	surface	sheet	sheet	16.6231	15.1559	4.49721	2	0	0	0	0	0	2	4	13
2	H1G_A14V	H26G_A39V	1_14	26_39	Folding	-0.374857	0.044904	0.176024	2	TRUE	NA	NA	NA	NA	NA	surface	surface	sheet	sheet	16.6231	15.1559	4.49721	2	0	0	0	0	0	2	4	13
2	H1G_A14W	H26G_A39W	1_14	26_39	Folding	-0.512486	0.0349422	0.136973	2	TRUE	NA	NA	NA	NA	NA	surface	surface	sheet	sheet	16.6231	15.1559	4.49721	2	0	0	0	0	0	2	4	13
2	H1G_A14Y	H26G_A39Y	1_14	26_39	Folding	-0.558167	0.0491305	0.192592	2	TRUE	NA	NA	NA	NA	NA	surface	surface	sheet	sheet	16.6231	15.1559	4.49721	2	0	0	0	0	0	2	4	13
2	H1I_A14C	H26I_A39C	1_14	26_39	Folding	0.0841268	0.0407385	0.159695	2	TRUE	NA	NA	NA	NA	NA	surface	surface	sheet	sheet	16.6231	15.1559	4.49721	2	0	0	0	0	0	2	4	13
2	H1I_A14D	H26I_A39D	1_14	26_39	Folding	0.490045	0.058369	0.228806	2	TRUE	NA	NA	NA	NA	NA	surface	surface	sheet	sheet	16.6231	15.1559	4.49721	2	0	0	0	0	0	2	4	13
2	H1I_A14E	H26I_A39E	1_14	26_39	Folding	0.257186	0.0508291	0.19925	2	TRUE	NA	NA	NA	NA	NA	surface	surface	sheet	sheet	16.6231	15.1559	4.49721	2	0	0	0	0	0	2	4	13
2	H1I_A14F	H26I_A39F	1_14	26_39	Folding	0.00495474	0.0358857	0.140672	2	TRUE	NA	NA	NA	NA	NA	surface	surface	sheet	sheet	16.6231	15.1559	4.49721	2	0	0	0	0	0	2	4	13
2	H1I_A14G	H26I_A39G	1_14	26_39	Folding	-0.0739452	0.051192	0.200673	2	TRUE	NA	NA	NA	NA	NA	surface	surface	sheet	sheet	16.6231	15.1559	4.49721	2	0	0	0	0	0	2	4	13
2	H1I_A14H	H26I_A39H	1_14	26_39	Folding	0.0986386	0.0483408	0.189496	2	TRUE	NA	NA	NA	NA	NA	surface	surface	sheet	sheet	16.6231	15.1559	4.49721	2	0	0	0	0	0	2	4	13
2	H1I_A14I	H26I_A39I	1_14	26_39	Folding	-0.0434576	0.0392335	0.153795	2	TRUE	NA	NA	NA	NA	NA	surface	surface	sheet	sheet	16.6231	15.1559	4.49721	2	0	0	0	0	0	2	4	13
2	H1I_A14K	H26I_A39K	1_14	26_39	Folding	0.0518121	0.0328529	0.128783	2	TRUE	NA	NA	NA	NA	NA	surface	surface	sheet	sheet	16.6231	15.1559	4.49721	2	0	0	0	0	0	2	4	13
2	H1I_A14L	H26I_A39L	1_14	26_39	Folding	-0.16039	0.0208959	0.0819118	2	TRUE	NA	NA	NA	NA	NA	surface	surface	sheet	sheet	16.6231	15.1559	4.49721	2	0	0	0	0	0	2	4	13
2	H1I_A14M	H26I_A39M	1_14	26_39	Folding	-0.0554596	0.032982	0.12929	2	TRUE	NA	NA	NA	NA	NA	surface	surface	sheet	sheet	16.6231	15.1559	4.49721	2	0	0	0	0	0	2	4	13
2	H1I_A14N	H26I_A39N	1_14	26_39	Folding	0.185928	0.0261468	0.102495	2	TRUE	NA	NA	NA	NA	NA	surface	surface	sheet	sheet	16.6231	15.1559	4.49721	2	0	0	0	0	0	2	4	13
2	H1I_A14P	H26I_A39P	1_14	26_39	Folding	0.996259	0.446585	1.75061	2	FALSE	NA	NA	NA	NA	NA	surface	surface	sheet	sheet	16.6231	15.1559	4.49721	2	0	0	0	0	0	2	4	13
2	H1I_A14Q	H26I_A39Q	1_14	26_39	Folding	-0.0384817	0.0337625	0.132349	2	TRUE	NA	NA	NA	NA	NA	surface	surface	sheet	sheet	16.6231	15.1559	4.49721	2	0	0	0	0	0	2	4	13
2	H1I_A14R	H26I_A39R	1_14	26_39	Folding	0.0953954	0.0283585	0.111165	2	TRUE	NA	NA	NA	NA	NA	surface	surface	sheet	sheet	16.6231	15.1559	4.49721	2	0	0	0	0	0	2	4	13
2	H1I_A14S	H26I_A39S	1_14	26_39	Folding	0.180666	0.0300812	0.117918	2	TRUE	NA	NA	NA	NA	NA	surface	surface	sheet	sheet	16.6231	15.1559	4.49721	2	0	0	0	0	0	2	4	13
2	H1I_A14T	H26I_A39T	1_14	26_39	Folding	0.213022	0.0378711	0.148455	2	TRUE	NA	NA	NA	NA	NA	surface	surface	sheet	sheet	16.6231	15.1559	4.49721	2	0	0	0	0	0	2	4	13
2	H1I_A14V	H26I_A39V	1_14	26_39	Folding	0.0872964	0.0315065	0.123505	2	TRUE	NA	NA	NA	NA	NA	surface	surface	sheet	sheet	16.6231	15.1559	4.49721	2	0	0	0	0	0	2	4	13
2	H1I_A14W	H26I_A39W	1_14	26_39	Folding	0.0148885	0.0400648	0.157054	2	TRUE	NA	NA	NA	NA	NA	surface	surface	sheet	sheet	16.6231	15.1559	4.49721	2	0	0	0	0	0	2	4	13
2	H1I_A14Y	H26I_A39Y	1_14	26_39	Folding	-0.00833826	0.0269974	0.10583	2	TRUE	NA	NA	NA	NA	NA	surface	surface	sheet	sheet	16.6231	15.1559	4.49721	2	0	0	0	0	0	2	4	13
2	H1K_A14C	H26K_A39C	1_14	26_39	Folding	-0.00747162	0.050469	0.197839	2	TRUE	NA	NA	NA	NA	NA	surface	surface	sheet	sheet	16.6231	15.1559	4.49721	2	0	0	0	0	0	2	4	13
2	H1K_A14D	H26K_A39D	1_14	26_39	Folding	0.0183746	0.0536625	0.210357	2	TRUE	NA	NA	NA	NA	NA	surface	surface	sheet	sheet	16.6231	15.1559	4.49721	2	0	0	0	0	0	2	4	13
2	H1K_A14E	H26K_A39E	1_14	26_39	Folding	-0.519504	0.104812	0.410862	2	TRUE	NA	NA	NA	NA	NA	surface	surface	sheet	sheet	16.6231	15.1559	4.49721	2	0	0	0	0	0	2	4	13
2	H1K_A14F	H26K_A39F	1_14	26_39	Folding	0.0918041	0.0413965	0.162274	2	TRUE	NA	NA	NA	NA	NA	surface	surface	sheet	sheet	16.6231	15.1559	4.49721	2	0	0	0	0	0	2	4	13
2	H1K_A14G	H26K_A39G	1_14	26_39	Folding	0.0186107	0.060278	0.23629	2	TRUE	NA	NA	NA	NA	NA	surface	surface	sheet	sheet	16.6231	15.1559	4.49721	2	0	0	0	0	0	2	4	13
2	H1K_A14H	H26K_A39H	1_14	26_39	Folding	0.11053	0.0670413	0.262802	2	TRUE	NA	NA	NA	NA	NA	surface	surface	sheet	sheet	16.6231	15.1559	4.49721	2	0	0	0	0	0	2	4	13
2	H1K_A14I	H26K_A39I	1_14	26_39	Folding	-0.0258373	0.0424218	0.166293	2	TRUE	NA	NA	NA	NA	NA	surface	surface	sheet	sheet	16.6231	15.1559	4.49721	2	0	0	0	0	0	2	4	13
2	H1K_A14K	H26K_A39K	1_14	26_39	Folding	0.23039	0.0343252	0.134555	2	TRUE	NA	NA	NA	NA	NA	surface	surface	sheet	sheet	16.6231	15.1559	4.49721	2	0	0	0	0	0	2	4	13
2	H1K_A14L	H26K_A39L	1_14	26_39	Folding	-0.120912	0.0324337	0.12714	2	TRUE	NA	NA	NA	NA	NA	surface	surface	sheet	sheet	16.6231	15.1559	4.49721	2	0	0	0	0	0	2	4	13
2	H1K_A14M	H26K_A39M	1_14	26_39	Folding	0.0384707	0.04244	0.166365	2	TRUE	NA	NA	NA	NA	NA	surface	surface	sheet	sheet	16.6231	15.1559	4.49721	2	0	0	0	0	0	2	4	13
2	H1K_A14N	H26K_A39N	1_14	26_39	Folding	0.112284	0.0318256	0.124757	2	TRUE	NA	NA	NA	NA	NA	surface	surface	sheet	sheet	16.6231	15.1559	4.49721	2	0	0	0	0	0	2	4	13
2	H1K_A14P	H26K_A39P	1_14	26_39	Folding	0.123603	0.502074	1.96813	2	FALSE	NA	NA	NA	NA	NA	surface	surface	sheet	sheet	16.6231	15.1559	4.49721	2	0	0	0	0	0	2	4	13
2	H1K_A14Q	H26K_A39Q	1_14	26_39	Folding	-0.183139	0.0366442	0.143645	2	TRUE	NA	NA	NA	NA	NA	surface	surface	sheet	sheet	16.6231	15.1559	4.49721	2	0	0	0	0	0	2	4	13
2	H1K_A14R	H26K_A39R	1_14	26_39	Folding	0.357164	0.0377236	0.147877	2	TRUE	NA	NA	NA	NA	NA	surface	surface	sheet	sheet	16.6231	15.1559	4.49721	2	0	0	0	0	0	2	4	13
2	H1K_A14S	H26K_A39S	1_14	26_39	Folding	-0.00858882	0.0422746	0.165716	2	TRUE	NA	NA	NA	NA	NA	surface	surface	sheet	sheet	16.6231	15.1559	4.49721	2	0	0	0	0	0	2	4	13
2	H1K_A14T	H26K_A39T	1_14	26_39	Folding	0.110843	0.03173	0.124381	2	TRUE	NA	NA	NA	NA	NA	surface	surface	sheet	sheet	16.6231	15.1559	4.49721	2	0	0	0	0	0	2	4	13
2	H1K_A14V	H26K_A39V	1_14	26_39	Folding	-0.0326642	0.038706	0.151728	2	TRUE	NA	NA	NA	NA	NA	surface	surface	sheet	sheet	16.6231	15.1559	4.49721	2	0	0	0	0	0	2	4	13
2	H1K_A14W	H26K_A39W	1_14	26_39	Folding	0.0962086	0.0530729	0.208046	2	TRUE	NA	NA	NA	NA	NA	surface	surface	sheet	sheet	16.6231	15.1559	4.49721	2	0	0	0	0	0	2	4	13
2	H1K_A14Y	H26K_A39Y	1_14	26_39	Folding	0.0473335	0.0377142	0.14784	2	TRUE	NA	NA	NA	NA	NA	surface	surface	sheet	sheet	16.6231	15.1559	4.49721	2	0	0	0	0	0	2	4	13
2	H1L_A14C	H26L_A39C	1_14	26_39	Folding	0.0347762	0.0433019	0.169744	2	TRUE	NA	NA	NA	NA	NA	surface	surface	sheet	sheet	16.6231	15.1559	4.49721	2	0	0	0	0	0	2	4	13
2	H1L_A14D	H26L_A39D	1_14	26_39	Folding	0.379027	0.0515113	0.201924	2	TRUE	NA	NA	NA	NA	NA	surface	surface	sheet	sheet	16.6231	15.1559	4.49721	2	0	0	0	0	0	2	4	13
2	H1L_A14E	H26L_A39E	1_14	26_39	Folding	0.182408	0.0514569	0.201711	2	TRUE	NA	NA	NA	NA	NA	surface	surface	sheet	sheet	16.6231	15.1559	4.49721	2	0	0	0	0	0	2	4	13
2	H1L_A14F	H26L_A39F	1_14	26_39	Folding	-0.111684	0.0242947	0.0952351	2	TRUE	NA	NA	NA	NA	NA	surface	surface	sheet	sheet	16.6231	15.1559	4.49721	2	0	0	0	0	0	2	4	13
2	H1L_A14G	H26L_A39G	1_14	26_39	Folding	0.0375594	0.0552322	0.21651	2	TRUE	NA	NA	NA	NA	NA	surface	surface	sheet	sheet	16.6231	15.1559	4.49721	2	0	0	0	0	0	2	4	13
2	H1L_A14H	H26L_A39H	1_14	26_39	Folding	0.0573494	0.0518574	0.203281	2	TRUE	NA	NA	NA	NA	NA	surface	surface	sheet	sheet	16.6231	15.1559	4.49721	2	0	0	0	0	0	2	4	13
2	H1L_A14I	H26L_A39I	1_14	26_39	Folding	-0.185656	0.0378285	0.148288	2	TRUE	NA	NA	NA	NA	NA	surface	surface	sheet	sheet	16.6231	15.1559	4.49721	2	0	0	0	0	0	2	4	13
2	H1L_A14K	H26L_A39K	1_14	26_39	Folding	0.0397572	0.0388949	0.152468	2	TRUE	NA	NA	NA	NA	NA	surface	surface	sheet	sheet	16.6231	15.1559	4.49721	2	0	0	0	0	0	2	4	13
2	H1L_A14L	H26L_A39L	1_14	26_39	Folding	-0.328179	0.0270006	0.105842	2	TRUE	NA	NA	NA	NA	NA	surface	surface	sheet	sheet	16.6231	15.1559	4.49721	2	0	0	0	0	0	2	4	13
2	H1L_A14M	H26L_A39M	1_14	26_39	Folding	-0.0721292	0.0362102	0.141944	2	TRUE	NA	NA	NA	NA	NA	surface	surface	sheet	sheet	16.6231	15.1559	4.49721	2	0	0	0	0	0	2	4	13
2	H1L_A14N	H26L_A39N	1_14	26_39	Folding	0.123805	0.0274758	0.107705	2	TRUE	NA	NA	NA	NA	NA	surface	surface	sheet	sheet	16.6231	15.1559	4.49721	2	0	0	0	0	0	2	4	13
2	H1L_A14P	H26L_A39P	1_14	26_39	Folding	0.621349	0.658865	2.58275	2	FALSE	NA	NA	NA	NA	NA	surface	surface	sheet	sheet	16.6231	15.1559	4.49721	2	0	0	0	0	0	2	4	13
2	H1L_A14Q	H26L_A39Q	1_14	26_39	Folding	-0.137783	0.0154721	0.0606505	2	TRUE	NA	NA	NA	NA	NA	surface	surface	sheet	sheet	16.6231	15.1559	4.49721	2	0	0	0	0	0	2	4	13
2	H1L_A14R	H26L_A39R	1_14	26_39	Folding	0.126284	0.0288895	0.113247	2	TRUE	NA	NA	NA	NA	NA	surface	surface	sheet	sheet	16.6231	15.1559	4.49721	2	0	0	0	0	0	2	4	13
2	H1L_A14S	H26L_A39S	1_14	26_39	Folding	0.135792	0.0393031	0.154068	2	TRUE	NA	NA	NA	NA	NA	surface	surface	sheet	sheet	16.6231	15.1559	4.49721	2	0	0	0	0	0	2	4	13
2	H1L_A14T	H26L_A39T	1_14	26_39	Folding	0.248241	0.0374655	0.146865	2	TRUE	NA	NA	NA	NA	NA	surface	surface	sheet	sheet	16.6231	15.1559	4.49721	2	0	0	0	0	0	2	4	13
2	H1L_A14V	H26L_A39V	1_14	26_39	Folding	-0.0649145	0.0297153	0.116484	2	TRUE	NA	NA	NA	NA	NA	surface	surface	sheet	sheet	16.6231	15.1559	4.49721	2	0	0	0	0	0	2	4	13
2	H1L_A14W	H26L_A39W	1_14	26_39	Folding	0.0791704	0.0386122	0.15136	2	TRUE	NA	NA	NA	NA	NA	surface	surface	sheet	sheet	16.6231	15.1559	4.49721	2	0	0	0	0	0	2	4	13
2	H1L_A14Y	H26L_A39Y	1_14	26_39	Folding	0.00612218	0.040281	0.157901	2	TRUE	NA	NA	NA	NA	NA	surface	surface	sheet	sheet	16.6231	15.1559	4.49721	2	0	0	0	0	0	2	4	13
2	H1M_A14C	H26M_A39C	1_14	26_39	Folding	-0.0159082	0.025859	0.101367	2	TRUE	NA	NA	NA	NA	NA	surface	surface	sheet	sheet	16.6231	15.1559	4.49721	2	0	0	0	0	0	2	4	13
2	H1M_A14D	H26M_A39D	1_14	26_39	Folding	0.458594	0.0320702	0.125715	2	TRUE	NA	NA	NA	NA	NA	surface	surface	sheet	sheet	16.6231	15.1559	4.49721	2	0	0	0	0	0	2	4	13
2	H1M_A14E	H26M_A39E	1_14	26_39	Folding	0.225455	0.0250848	0.0983323	2	TRUE	NA	NA	NA	NA	NA	surface	surface	sheet	sheet	16.6231	15.1559	4.49721	2	0	0	0	0	0	2	4	13
2	H1M_A14F	H26M_A39F	1_14	26_39	Folding	-0.0831524	0.0374162	0.146671	2	TRUE	NA	NA	NA	NA	NA	surface	surface	sheet	sheet	16.6231	15.1559	4.49721	2	0	0	0	0	0	2	4	13
2	H1M_A14G	H26M_A39G	1_14	26_39	Folding	0.110005	0.0390976	0.153263	2	TRUE	NA	NA	NA	NA	NA	surface	surface	sheet	sheet	16.6231	15.1559	4.49721	2	0	0	0	0	0	2	4	13
2	H1M_A14H	H26M_A39H	1_14	26_39	Folding	0.0788521	0.0537429	0.210672	2	TRUE	NA	NA	NA	NA	NA	surface	surface	sheet	sheet	16.6231	15.1559	4.49721	2	0	0	0	0	0	2	4	13
2	H1M_A14I	H26M_A39I	1_14	26_39	Folding	-0.17433	0.0278183	0.109048	2	TRUE	NA	NA	NA	NA	NA	surface	surface	sheet	sheet	16.6231	15.1559	4.49721	2	0	0	0	0	0	2	4	13
2	H1M_A14K	H26M_A39K	1_14	26_39	Folding	0.028396	0.0432356	0.169483	2	TRUE	NA	NA	NA	NA	NA	surface	surface	sheet	sheet	16.6231	15.1559	4.49721	2	0	0	0	0	0	2	4	13
2	H1M_A14L	H26M_A39L	1_14	26_39	Folding	-0.253171	0.0321553	0.126049	2	TRUE	NA	NA	NA	NA	NA	surface	surface	sheet	sheet	16.6231	15.1559	4.49721	2	0	0	0	0	0	2	4	13
2	H1M_A14M	H26M_A39M	1_14	26_39	Folding	-0.0534779	0.047284	0.185353	2	TRUE	NA	NA	NA	NA	NA	surface	surface	sheet	sheet	16.6231	15.1559	4.49721	2	0	0	0	0	0	2	4	13
2	H1M_A14N	H26M_A39N	1_14	26_39	Folding	0.0816671	0.033535	0.131457	2	TRUE	NA	NA	NA	NA	NA	surface	surface	sheet	sheet	16.6231	15.1559	4.49721	2	0	0	0	0	0	2	4	13
2	H1M_A14P	H26M_A39P	1_14	26_39	Folding	0.23119	0.456325	1.7888	2	FALSE	NA	NA	NA	NA	NA	surface	surface	sheet	sheet	16.6231	15.1559	4.49721	2	0	0	0	0	0	2	4	13
2	H1M_A14Q	H26M_A39Q	1_14	26_39	Folding	-0.0662974	0.0493358	0.193396	2	TRUE	NA	NA	NA	NA	NA	surface	surface	sheet	sheet	16.6231	15.1559	4.49721	2	0	0	0	0	0	2	4	13
2	H1M_A14R	H26M_A39R	1_14	26_39	Folding	0.098589	0.0370119	0.145087	2	TRUE	NA	NA	NA	NA	NA	surface	surface	sheet	sheet	16.6231	15.1559	4.49721	2	0	0	0	0	0	2	4	13
2	H1M_A14S	H26M_A39S	1_14	26_39	Folding	0.108344	0.0253819	0.0994969	2	TRUE	NA	NA	NA	NA	NA	surface	surface	sheet	sheet	16.6231	15.1559	4.49721	2	0	0	0	0	0	2	4	13
2	H1M_A14T	H26M_A39T	1_14	26_39	Folding	0.134185	0.0257028	0.100755	2	TRUE	NA	NA	NA	NA	NA	surface	surface	sheet	sheet	16.6231	15.1559	4.49721	2	0	0	0	0	0	2	4	13
2	H1M_A14V	H26M_A39V	1_14	26_39	Folding	-0.116068	0.0321492	0.126025	2	TRUE	NA	NA	NA	NA	NA	surface	surface	sheet	sheet	16.6231	15.1559	4.49721	2	0	0	0	0	0	2	4	13
2	H1M_A14W	H26M_A39W	1_14	26_39	Folding	0.0347308	0.0468027	0.183467	2	TRUE	NA	NA	NA	NA	NA	surface	surface	sheet	sheet	16.6231	15.1559	4.49721	2	0	0	0	0	0	2	4	13
2	H1M_A14Y	H26M_A39Y	1_14	26_39	Folding	-0.0206707	0.0405515	0.158962	2	TRUE	NA	NA	NA	NA	NA	surface	surface	sheet	sheet	16.6231	15.1559	4.49721	2	0	0	0	0	0	2	4	13
2	H1N_A14C	H26N_A39C	1_14	26_39	Folding	0.0109708	0.0475906	0.186555	2	TRUE	NA	NA	NA	NA	NA	surface	surface	sheet	sheet	16.6231	15.1559	4.49721	2	0	0	0	0	0	2	4	13
2	H1N_A14D	H26N_A39D	1_14	26_39	Folding	0.188056	0.0530285	0.207872	2	TRUE	NA	NA	NA	NA	NA	surface	surface	sheet	sheet	16.6231	15.1559	4.49721	2	0	0	0	0	0	2	4	13
2	H1N_A14E	H26N_A39E	1_14	26_39	Folding	-0.0540286	0.0374932	0.146973	2	TRUE	NA	NA	NA	NA	NA	surface	surface	sheet	sheet	16.6231	15.1559	4.49721	2	0	0	0	0	0	2	4	13
2	H1N_A14F	H26N_A39F	1_14	26_39	Folding	0.0551208	0.0256699	0.100626	2	TRUE	NA	NA	NA	NA	NA	surface	surface	sheet	sheet	16.6231	15.1559	4.49721	2	0	0	0	0	0	2	4	13
2	H1N_A14G	H26N_A39G	1_14	26_39	Folding	0.170455	0.0544144	0.213304	2	TRUE	NA	NA	NA	NA	NA	surface	surface	sheet	sheet	16.6231	15.1559	4.49721	2	0	0	0	0	0	2	4	13
2	H1N_A14H	H26N_A39H	1_14	26_39	Folding	0.036659	0.0537509	0.210703	2	TRUE	NA	NA	NA	NA	NA	surface	surface	sheet	sheet	16.6231	15.1559	4.49721	2	0	0	0	0	0	2	4	13
2	H1N_A14I	H26N_A39I	1_14	26_39	Folding	0.0224567	0.0299287	0.117321	2	TRUE	NA	NA	NA	NA	NA	surface	surface	sheet	sheet	16.6231	15.1559	4.49721	2	0	0	0	0	0	2	4	13
2	H1N_A14K	H26N_A39K	1_14	26_39	Folding	0.0983361	0.0324368	0.127152	2	TRUE	NA	NA	NA	NA	NA	surface	surface	sheet	sheet	16.6231	15.1559	4.49721	2	0	0	0	0	0	2	4	13
2	H1N_A14L	H26N_A39L	1_14	26_39	Folding	0.111172	0.0345543	0.135453	2	TRUE	NA	NA	NA	NA	NA	surface	surface	sheet	sheet	16.6231	15.1559	4.49721	2	0	0	0	0	0	2	4	13
2	H1N_A14M	H26N_A39M	1_14	26_39	Folding	0.034768	0.0268222	0.105143	2	TRUE	NA	NA	NA	NA	NA	surface	surface	sheet	sheet	16.6231	15.1559	4.49721	2	0	0	0	0	0	2	4	13
2	H1N_A14N	H26N_A39N	1_14	26_39	Folding	0.0283935	0.0251465	0.0985743	2	TRUE	NA	NA	NA	NA	NA	surface	surface	sheet	sheet	16.6231	15.1559	4.49721	2	0	0	0	0	0	2	4	13
2	H1N_A14P	H26N_A39P	1_14	26_39	Folding	0.0241671	0.467698	1.83338	2	FALSE	NA	NA	NA	NA	NA	surface	surface	sheet	sheet	16.6231	15.1559	4.49721	2	0	0	0	0	0	2	4	13
2	H1N_A14Q	H26N_A39Q	1_14	26_39	Folding	-0.019622	0.0343439	0.134628	2	TRUE	NA	NA	NA	NA	NA	surface	surface	sheet	sheet	16.6231	15.1559	4.49721	2	0	0	0	0	0	2	4	13
2	H1N_A14R	H26N_A39R	1_14	26_39	Folding	0.122884	0.0326923	0.128154	2	TRUE	NA	NA	NA	NA	NA	surface	surface	sheet	sheet	16.6231	15.1559	4.49721	2	0	0	0	0	0	2	4	13
2	H1N_A14S	H26N_A39S	1_14	26_39	Folding	-0.0689299	0.029508	0.115671	2	TRUE	NA	NA	NA	NA	NA	surface	surface	sheet	sheet	16.6231	15.1559	4.49721	2	0	0	0	0	0	2	4	13
2	H1N_A14T	H26N_A39T	1_14	26_39	Folding	-0.0567952	0.0422958	0.1658	2	TRUE	NA	NA	NA	NA	NA	surface	surface	sheet	sheet	16.6231	15.1559	4.49721	2	0	0	0	0	0	2	4	13
2	H1N_A14V	H26N_A39V	1_14	26_39	Folding	0.0514531	0.0353611	0.138616	2	TRUE	NA	NA	NA	NA	NA	surface	surface	sheet	sheet	16.6231	15.1559	4.49721	2	0	0	0	0	0	2	4	13
2	H1N_A14W	H26N_A39W	1_14	26_39	Folding	0.0657771	0.0340414	0.133442	2	TRUE	NA	NA	NA	NA	NA	surface	surface	sheet	sheet	16.6231	15.1559	4.49721	2	0	0	0	0	0	2	4	13
2	H1N_A14Y	H26N_A39Y	1_14	26_39	Folding	0.00672694	0.0336416	0.131875	2	TRUE	NA	NA	NA	NA	NA	surface	surface	sheet	sheet	16.6231	15.1559	4.49721	2	0	0	0	0	0	2	4	13
2	H1P_A14C	H26P_A39C	1_14	26_39	Folding	0.473128	0.282526	1.1075	2	FALSE	NA	NA	NA	NA	NA	surface	surface	sheet	sheet	16.6231	15.1559	4.49721	2	0	0	0	0	0	2	4	13
2	H1P_A14D	H26P_A39D	1_14	26_39	Folding	0.375849	0.496435	1.94602	2	FALSE	NA	NA	NA	NA	NA	surface	surface	sheet	sheet	16.6231	15.1559	4.49721	2	0	0	0	0	0	2	4	13
2	H1P_A14E	H26P_A39E	1_14	26_39	Folding	0.809083	0.269356	1.05587	2	FALSE	NA	NA	NA	NA	NA	surface	surface	sheet	sheet	16.6231	15.1559	4.49721	2	0	0	0	0	0	2	4	13
2	H1P_A14F	H26P_A39F	1_14	26_39	Folding	0.56942	0.467489	1.83256	2	FALSE	NA	NA	NA	NA	NA	surface	surface	sheet	sheet	16.6231	15.1559	4.49721	2	0	0	0	0	0	2	4	13
2	H1P_A14G	H26P_A39G	1_14	26_39	Folding	0.509609	0.42273	1.6571	2	FALSE	NA	NA	NA	NA	NA	surface	surface	sheet	sheet	16.6231	15.1559	4.49721	2	0	0	0	0	0	2	4	13
2	H1P_A14H	H26P_A39H	1_14	26_39	Folding	0.410475	0.392226	1.53753	2	FALSE	NA	NA	NA	NA	NA	surface	surface	sheet	sheet	16.6231	15.1559	4.49721	2	0	0	0	0	0	2	4	13
2	H1P_A14I	H26P_A39I	1_14	26_39	Folding	0.303046	0.212965	0.834822	2	TRUE	NA	NA	NA	NA	NA	surface	surface	sheet	sheet	16.6231	15.1559	4.49721	2	0	0	0	0	0	2	4	13
2	H1P_A14K	H26P_A39K	1_14	26_39	Folding	0.203922	0.304104	1.19209	2	FALSE	NA	NA	NA	NA	NA	surface	surface	sheet	sheet	16.6231	15.1559	4.49721	2	0	0	0	0	0	2	4	13
2	H1P_A14L	H26P_A39L	1_14	26_39	Folding	0.316353	0.582232	2.28235	2	FALSE	NA	NA	NA	NA	NA	surface	surface	sheet	sheet	16.6231	15.1559	4.49721	2	0	0	0	0	0	2	4	13
2	H1P_A14M	H26P_A39M	1_14	26_39	Folding	0.347984	0.362497	1.42099	2	FALSE	NA	NA	NA	NA	NA	surface	surface	sheet	sheet	16.6231	15.1559	4.49721	2	0	0	0	0	0	2	4	13
2	H1P_A14N	H26P_A39N	1_14	26_39	Folding	0.101277	0.384184	1.506	2	FALSE	NA	NA	NA	NA	NA	surface	surface	sheet	sheet	16.6231	15.1559	4.49721	2	0	0	0	0	0	2	4	13
2	H1P_A14P	H26P_A39P	1_14	26_39	Folding	-0.0521306	0.1713	0.671498	2	TRUE	NA	NA	NA	NA	NA	surface	surface	sheet	sheet	16.6231	15.1559	4.49721	2	0	0	0	0	0	2	4	13
2	H1P_A14Q	H26P_A39Q	1_14	26_39	Folding	-0.11056	0.375609	1.47239	2	FALSE	NA	NA	NA	NA	NA	surface	surface	sheet	sheet	16.6231	15.1559	4.49721	2	0	0	0	0	0	2	4	13
2	H1P_A14R	H26P_A39R	1_14	26_39	Folding	0.0364543	0.308973	1.21117	2	FALSE	NA	NA	NA	NA	NA	surface	surface	sheet	sheet	16.6231	15.1559	4.49721	2	0	0	0	0	0	2	4	13
2	H1P_A14S	H26P_A39S	1_14	26_39	Folding	0.483206	0.231695	0.908243	2	TRUE	NA	NA	NA	NA	NA	surface	surface	sheet	sheet	16.6231	15.1559	4.49721	2	0	0	0	0	0	2	4	13
2	H1P_A14T	H26P_A39T	1_14	26_39	Folding	0.703313	0.520307	2.0396	2	FALSE	NA	NA	NA	NA	NA	surface	surface	sheet	sheet	16.6231	15.1559	4.49721	2	0	0	0	0	0	2	4	13
2	H1P_A14V	H26P_A39V	1_14	26_39	Folding	0.344873	0.223735	0.877042	2	TRUE	NA	NA	NA	NA	NA	surface	surface	sheet	sheet	16.6231	15.1559	4.49721	2	0	0	0	0	0	2	4	13
2	H1P_A14W	H26P_A39W	1_14	26_39	Folding	0.675261	0.589478	2.31076	2	FALSE	NA	NA	NA	NA	NA	surface	surface	sheet	sheet	16.6231	15.1559	4.49721	2	0	0	0	0	0	2	4	13
2	H1P_A14Y	H26P_A39Y	1_14	26_39	Folding	0.83755	0.401348	1.57328	2	FALSE	NA	NA	NA	NA	NA	surface	surface	sheet	sheet	16.6231	15.1559	4.49721	2	0	0	0	0	0	2	4	13
2	H1Q_A14C	H26Q_A39C	1_14	26_39	Folding	0.0347965	0.0679459	0.266348	2	TRUE	NA	NA	NA	NA	NA	surface	surface	sheet	sheet	16.6231	15.1559	4.49721	2	0	0	0	0	0	2	4	13
2	H1Q_A14D	H26Q_A39D	1_14	26_39	Folding	0.548545	0.086342	0.33846	2	TRUE	NA	NA	NA	NA	NA	surface	surface	sheet	sheet	16.6231	15.1559	4.49721	2	0	0	0	0	0	2	4	13
2	H1Q_A14E	H26Q_A39E	1_14	26_39	Folding	0.45607	0.0646039	0.253247	2	TRUE	NA	NA	NA	NA	NA	surface	surface	sheet	sheet	16.6231	15.1559	4.49721	2	0	0	0	0	0	2	4	13
2	H1Q_A14F	H26Q_A39F	1_14	26_39	Folding	0.06616	0.0519227	0.203537	2	TRUE	NA	NA	NA	NA	NA	surface	surface	sheet	sheet	16.6231	15.1559	4.49721	2	0	0	0	0	0	2	4	13
2	H1Q_A14G	H26Q_A39G	1_14	26_39	Folding	0.147325	0.0762507	0.298903	2	TRUE	NA	NA	NA	NA	NA	surface	surface	sheet	sheet	16.6231	15.1559	4.49721	2	0	0	0	0	0	2	4	13
2	H1Q_A14H	H26Q_A39H	1_14	26_39	Folding	0.17548	0.0718898	0.281808	2	TRUE	NA	NA	NA	NA	NA	surface	surface	sheet	sheet	16.6231	15.1559	4.49721	2	0	0	0	0	0	2	4	13
2	H1Q_A14I	H26Q_A39I	1_14	26_39	Folding	-0.0626144	0.0421994	0.165422	2	TRUE	NA	NA	NA	NA	NA	surface	surface	sheet	sheet	16.6231	15.1559	4.49721	2	0	0	0	0	0	2	4	13
2	H1Q_A14K	H26Q_A39K	1_14	26_39	Folding	-0.0719556	0.0797411	0.312585	2	TRUE	NA	NA	NA	NA	NA	surface	surface	sheet	sheet	16.6231	15.1559	4.49721	2	0	0	0	0	0	2	4	13
2	H1Q_A14L	H26Q_A39L	1_14	26_39	Folding	-0.167358	0.061939	0.242801	2	TRUE	NA	NA	NA	NA	NA	surface	surface	sheet	sheet	16.6231	15.1559	4.49721	2	0	0	0	0	0	2	4	13
2	H1Q_A14M	H26Q_A39M	1_14	26_39	Folding	0.0236361	0.0651805	0.255507	2	TRUE	NA	NA	NA	NA	NA	surface	surface	sheet	sheet	16.6231	15.1559	4.49721	2	0	0	0	0	0	2	4	13
2	H1Q_A14N	H26Q_A39N	1_14	26_39	Folding	0.0386925	0.0529629	0.207615	2	TRUE	NA	NA	NA	NA	NA	surface	surface	sheet	sheet	16.6231	15.1559	4.49721	2	0	0	0	0	0	2	4	13
2	H1Q_A14P	H26Q_A39P	1_14	26_39	Folding	-0.150616	0.427508	1.67583	2	FALSE	NA	NA	NA	NA	NA	surface	surface	sheet	sheet	16.6231	15.1559	4.49721	2	0	0	0	0	0	2	4	13
2	H1Q_A14Q	H26Q_A39Q	1_14	26_39	Folding	-0.012533	0.0510057	0.199942	2	TRUE	NA	NA	NA	NA	NA	surface	surface	sheet	sheet	16.6231	15.1559	4.49721	2	0	0	0	0	0	2	4	13
2	H1Q_A14R	H26Q_A39R	1_14	26_39	Folding	0.0490408	0.043566	0.170779	2	TRUE	NA	NA	NA	NA	NA	surface	surface	sheet	sheet	16.6231	15.1559	4.49721	2	0	0	0	0	0	2	4	13
2	H1Q_A14S	H26Q_A39S	1_14	26_39	Folding	0.21417	0.0610058	0.239143	2	TRUE	NA	NA	NA	NA	NA	surface	surface	sheet	sheet	16.6231	15.1559	4.49721	2	0	0	0	0	0	2	4	13
2	H1Q_A14T	H26Q_A39T	1_14	26_39	Folding	0.205111	0.0728845	0.285707	2	TRUE	NA	NA	NA	NA	NA	surface	surface	sheet	sheet	16.6231	15.1559	4.49721	2	0	0	0	0	0	2	4	13
2	H1Q_A14V	H26Q_A39V	1_14	26_39	Folding	0.0347639	0.0468667	0.183717	2	TRUE	NA	NA	NA	NA	NA	surface	surface	sheet	sheet	16.6231	15.1559	4.49721	2	0	0	0	0	0	2	4	13
2	H1Q_A14W	H26Q_A39W	1_14	26_39	Folding	0.245249	0.0694644	0.2723	2	TRUE	NA	NA	NA	NA	NA	surface	surface	sheet	sheet	16.6231	15.1559	4.49721	2	0	0	0	0	0	2	4	13
2	H1Q_A14Y	H26Q_A39Y	1_14	26_39	Folding	0.0390611	0.0606401	0.237709	2	TRUE	NA	NA	NA	NA	NA	surface	surface	sheet	sheet	16.6231	15.1559	4.49721	2	0	0	0	0	0	2	4	13
2	H1R_A14C	H26R_A39C	1_14	26_39	Folding	0.0732049	0.0415407	0.16284	2	TRUE	NA	NA	NA	NA	NA	surface	surface	sheet	sheet	16.6231	15.1559	4.49721	2	0	0	0	0	0	2	4	13
2	H1R_A14D	H26R_A39D	1_14	26_39	Folding	-0.292228	0.0461697	0.180985	2	TRUE	NA	NA	NA	NA	NA	surface	surface	sheet	sheet	16.6231	15.1559	4.49721	2	0	0	0	0	0	2	4	13
2	H1R_A14E	H26R_A39E	1_14	26_39	Folding	-0.154579	0.0920893	0.36099	2	TRUE	NA	NA	NA	NA	NA	surface	surface	sheet	sheet	16.6231	15.1559	4.49721	2	0	0	0	0	0	2	4	13
2	H1R_A14F	H26R_A39F	1_14	26_39	Folding	0.011148	0.030081	0.117917	2	TRUE	NA	NA	NA	NA	NA	surface	surface	sheet	sheet	16.6231	15.1559	4.49721	2	0	0	0	0	0	2	4	13
2	H1R_A14G	H26R_A39G	1_14	26_39	Folding	0.0367957	0.0544374	0.213395	2	TRUE	NA	NA	NA	NA	NA	surface	surface	sheet	sheet	16.6231	15.1559	4.49721	2	0	0	0	0	0	2	4	13
2	H1R_A14H	H26R_A39H	1_14	26_39	Folding	0.031154	0.0425658	0.166858	2	TRUE	NA	NA	NA	NA	NA	surface	surface	sheet	sheet	16.6231	15.1559	4.49721	2	0	0	0	0	0	2	4	13
2	H1R_A14I	H26R_A39I	1_14	26_39	Folding	0.0902607	0.0323308	0.126737	2	TRUE	NA	NA	NA	NA	NA	surface	surface	sheet	sheet	16.6231	15.1559	4.49721	2	0	0	0	0	0	2	4	13
2	H1R_A14K	H26R_A39K	1_14	26_39	Folding	0.380344	0.0465029	0.182291	2	TRUE	NA	NA	NA	NA	NA	surface	surface	sheet	sheet	16.6231	15.1559	4.49721	2	0	0	0	0	0	2	4	13
2	H1R_A14L	H26R_A39L	1_14	26_39	Folding	-0.00554323	0.0258407	0.101295	2	TRUE	NA	NA	NA	NA	NA	surface	surface	sheet	sheet	16.6231	15.1559	4.49721	2	0	0	0	0	0	2	4	13
2	H1R_A14M	H26R_A39M	1_14	26_39	Folding	0.106966	0.0384611	0.150768	2	TRUE	NA	NA	NA	NA	NA	surface	surface	sheet	sheet	16.6231	15.1559	4.49721	2	0	0	0	0	0	2	4	13
2	H1R_A14N	H26R_A39N	1_14	26_39	Folding	0.10198	0.0423513	0.166017	2	TRUE	NA	NA	NA	NA	NA	surface	surface	sheet	sheet	16.6231	15.1559	4.49721	2	0	0	0	0	0	2	4	13
2	H1R_A14P	H26R_A39P	1_14	26_39	Folding	-0.372924	0.392356	1.53803	2	FALSE	NA	NA	NA	NA	NA	surface	surface	sheet	sheet	16.6231	15.1559	4.49721	2	0	0	0	0	0	2	4	13
2	H1R_A14Q	H26R_A39Q	1_14	26_39	Folding	0.0083124	0.0435578	0.170747	2	TRUE	NA	NA	NA	NA	NA	surface	surface	sheet	sheet	16.6231	15.1559	4.49721	2	0	0	0	0	0	2	4	13
2	H1R_A14R	H26R_A39R	1_14	26_39	Folding	0.445183	0.046351	0.181696	2	TRUE	NA	NA	NA	NA	NA	surface	surface	sheet	sheet	16.6231	15.1559	4.49721	2	0	0	0	0	0	2	4	13
2	H1R_A14S	H26R_A39S	1_14	26_39	Folding	0.196778	0.0417496	0.163658	2	TRUE	NA	NA	NA	NA	NA	surface	surface	sheet	sheet	16.6231	15.1559	4.49721	2	0	0	0	0	0	2	4	13
2	H1R_A14T	H26R_A39T	1_14	26_39	Folding	0.239895	0.0508783	0.199443	2	TRUE	NA	NA	NA	NA	NA	surface	surface	sheet	sheet	16.6231	15.1559	4.49721	2	0	0	0	0	0	2	4	13
2	H1R_A14V	H26R_A39V	1_14	26_39	Folding	0.0472611	0.039814	0.156071	2	TRUE	NA	NA	NA	NA	NA	surface	surface	sheet	sheet	16.6231	15.1559	4.49721	2	0	0	0	0	0	2	4	13
2	H1R_A14W	H26R_A39W	1_14	26_39	Folding	0.047107	0.0481353	0.18869	2	TRUE	NA	NA	NA	NA	NA	surface	surface	sheet	sheet	16.6231	15.1559	4.49721	2	0	0	0	0	0	2	4	13
2	H1R_A14Y	H26R_A39Y	1_14	26_39	Folding	0.00218116	0.038937	0.152633	2	TRUE	NA	NA	NA	NA	NA	surface	surface	sheet	sheet	16.6231	15.1559	4.49721	2	0	0	0	0	0	2	4	13
2	H1S_A14C	H26S_A39C	1_14	26_39	Folding	0.0587415	0.0301547	0.118206	2	TRUE	NA	NA	NA	NA	NA	surface	surface	sheet	sheet	16.6231	15.1559	4.49721	2	0	0	0	0	0	2	4	13
2	H1S_A14D	H26S_A39D	1_14	26_39	Folding	0.433152	0.0360014	0.141125	2	TRUE	NA	NA	NA	NA	NA	surface	surface	sheet	sheet	16.6231	15.1559	4.49721	2	0	0	0	0	0	2	4	13
2	H1S_A14E	H26S_A39E	1_14	26_39	Folding	0.183178	0.0424581	0.166436	2	TRUE	NA	NA	NA	NA	NA	surface	surface	sheet	sheet	16.6231	15.1559	4.49721	2	0	0	0	0	0	2	4	13
2	H1S_A14F	H26S_A39F	1_14	26_39	Folding	0.120247	0.0245217	0.0961251	2	TRUE	NA	NA	NA	NA	NA	surface	surface	sheet	sheet	16.6231	15.1559	4.49721	2	0	0	0	0	0	2	4	13
2	H1S_A14G	H26S_A39G	1_14	26_39	Folding	0.206617	0.0478671	0.187639	2	TRUE	NA	NA	NA	NA	NA	surface	surface	sheet	sheet	16.6231	15.1559	4.49721	2	0	0	0	0	0	2	4	13
2	H1S_A14H	H26S_A39H	1_14	26_39	Folding	0.117015	0.0457453	0.179322	2	TRUE	NA	NA	NA	NA	NA	surface	surface	sheet	sheet	16.6231	15.1559	4.49721	2	0	0	0	0	0	2	4	13
2	H1S_A14I	H26S_A39I	1_14	26_39	Folding	0.141501	0.0236122	0.0925598	2	TRUE	NA	NA	NA	NA	NA	surface	surface	sheet	sheet	16.6231	15.1559	4.49721	2	0	0	0	0	0	2	4	13
2	H1S_A14K	H26S_A39K	1_14	26_39	Folding	0.0561486	0.0159598	0.0625625	2	TRUE	NA	NA	NA	NA	NA	surface	surface	sheet	sheet	16.6231	15.1559	4.49721	2	0	0	0	0	0	2	4	13
2	H1S_A14L	H26S_A39L	1_14	26_39	Folding	0.14055	0.0345591	0.135472	2	TRUE	NA	NA	NA	NA	NA	surface	surface	sheet	sheet	16.6231	15.1559	4.49721	2	0	0	0	0	0	2	4	13
2	H1S_A14M	H26S_A39M	1_14	26_39	Folding	0.04135	0.0287934	0.11287	2	TRUE	NA	NA	NA	NA	NA	surface	surface	sheet	sheet	16.6231	15.1559	4.49721	2	0	0	0	0	0	2	4	13
2	H1S_A14N	H26S_A39N	1_14	26_39	Folding	0.131395	0.0302326	0.118512	2	TRUE	NA	NA	NA	NA	NA	surface	surface	sheet	sheet	16.6231	15.1559	4.49721	2	0	0	0	0	0	2	4	13
2	H1S_A14P	H26S_A39P	1_14	26_39	Folding	0.197993	0.712017	2.79111	2	FALSE	NA	NA	NA	NA	NA	surface	surface	sheet	sheet	16.6231	15.1559	4.49721	2	0	0	0	0	0	2	4	13
2	H1S_A14Q	H26S_A39Q	1_14	26_39	Folding	0.058068	0.0301896	0.118343	2	TRUE	NA	NA	NA	NA	NA	surface	surface	sheet	sheet	16.6231	15.1559	4.49721	2	0	0	0	0	0	2	4	13
2	H1S_A14R	H26S_A39R	1_14	26_39	Folding	0.124431	0.0259755	0.101824	2	TRUE	NA	NA	NA	NA	NA	surface	surface	sheet	sheet	16.6231	15.1559	4.49721	2	0	0	0	0	0	2	4	13
2	H1S_A14S	H26S_A39S	1_14	26_39	Folding	0.0775665	0.0176068	0.0690187	2	TRUE	NA	NA	NA	NA	NA	surface	surface	sheet	sheet	16.6231	15.1559	4.49721	2	0	0	0	0	0	2	4	13
2	H1S_A14T	H26S_A39T	1_14	26_39	Folding	0.110187	0.030725	0.120442	2	TRUE	NA	NA	NA	NA	NA	surface	surface	sheet	sheet	16.6231	15.1559	4.49721	2	0	0	0	0	0	2	4	13
2	H1S_A14V	H26S_A39V	1_14	26_39	Folding	0.1083	0.0285307	0.11184	2	TRUE	NA	NA	NA	NA	NA	surface	surface	sheet	sheet	16.6231	15.1559	4.49721	2	0	0	0	0	0	2	4	13
2	H1S_A14W	H26S_A39W	1_14	26_39	Folding	0.144639	0.0251447	0.0985672	2	TRUE	NA	NA	NA	NA	NA	surface	surface	sheet	sheet	16.6231	15.1559	4.49721	2	0	0	0	0	0	2	4	13
2	H1S_A14Y	H26S_A39Y	1_14	26_39	Folding	0.0693343	0.0283658	0.111194	2	TRUE	NA	NA	NA	NA	NA	surface	surface	sheet	sheet	16.6231	15.1559	4.49721	2	0	0	0	0	0	2	4	13
2	H1T_A14C	H26T_A39C	1_14	26_39	Folding	0.0585627	0.0527537	0.206795	2	TRUE	NA	NA	NA	NA	NA	surface	surface	sheet	sheet	16.6231	15.1559	4.49721	2	0	0	0	0	0	2	4	13
2	H1T_A14D	H26T_A39D	1_14	26_39	Folding	0.404496	0.0532111	0.208587	2	TRUE	NA	NA	NA	NA	NA	surface	surface	sheet	sheet	16.6231	15.1559	4.49721	2	0	0	0	0	0	2	4	13
2	H1T_A14E	H26T_A39E	1_14	26_39	Folding	0.111619	0.0497624	0.195068	2	TRUE	NA	NA	NA	NA	NA	surface	surface	sheet	sheet	16.6231	15.1559	4.49721	2	0	0	0	0	0	2	4	13
2	H1T_A14F	H26T_A39F	1_14	26_39	Folding	0.0852445	0.0252839	0.0991131	2	TRUE	NA	NA	NA	NA	NA	surface	surface	sheet	sheet	16.6231	15.1559	4.49721	2	0	0	0	0	0	2	4	13
2	H1T_A14G	H26T_A39G	1_14	26_39	Folding	0.166215	0.0639104	0.250529	2	TRUE	NA	NA	NA	NA	NA	surface	surface	sheet	sheet	16.6231	15.1559	4.49721	2	0	0	0	0	0	2	4	13
2	H1T_A14H	H26T_A39H	1_14	26_39	Folding	0.0640423	0.0551273	0.216099	2	TRUE	NA	NA	NA	NA	NA	surface	surface	sheet	sheet	16.6231	15.1559	4.49721	2	0	0	0	0	0	2	4	13
2	H1T_A14I	H26T_A39I	1_14	26_39	Folding	0.070814	0.0396507	0.155431	2	TRUE	NA	NA	NA	NA	NA	surface	surface	sheet	sheet	16.6231	15.1559	4.49721	2	0	0	0	0	0	2	4	13
2	H1T_A14K	H26T_A39K	1_14	26_39	Folding	0.104166	0.0456896	0.179103	2	TRUE	NA	NA	NA	NA	NA	surface	surface	sheet	sheet	16.6231	15.1559	4.49721	2	0	0	0	0	0	2	4	13
2	H1T_A14L	H26T_A39L	1_14	26_39	Folding	0.0196316	0.0355707	0.139437	2	TRUE	NA	NA	NA	NA	NA	surface	surface	sheet	sheet	16.6231	15.1559	4.49721	2	0	0	0	0	0	2	4	13
2	H1T_A14M	H26T_A39M	1_14	26_39	Folding	0.0254075	0.0437347	0.17144	2	TRUE	NA	NA	NA	NA	NA	surface	surface	sheet	sheet	16.6231	15.1559	4.49721	2	0	0	0	0	0	2	4	13
2	H1T_A14N	H26T_A39N	1_14	26_39	Folding	0.151393	0.0302345	0.118519	2	TRUE	NA	NA	NA	NA	NA	surface	surface	sheet	sheet	16.6231	15.1559	4.49721	2	0	0	0	0	0	2	4	13
2	H1T_A14P	H26T_A39P	1_14	26_39	Folding	0.247432	0.507676	1.99009	2	FALSE	NA	NA	NA	NA	NA	surface	surface	sheet	sheet	16.6231	15.1559	4.49721	2	0	0	0	0	0	2	4	13
2	H1T_A14Q	H26T_A39Q	1_14	26_39	Folding	-0.01488	0.020598	0.0807442	2	TRUE	NA	NA	NA	NA	NA	surface	surface	sheet	sheet	16.6231	15.1559	4.49721	2	0	0	0	0	0	2	4	13
2	H1T_A14R	H26T_A39R	1_14	26_39	Folding	0.180043	0.0307465	0.120526	2	TRUE	NA	NA	NA	NA	NA	surface	surface	sheet	sheet	16.6231	15.1559	4.49721	2	0	0	0	0	0	2	4	13
2	H1T_A14S	H26T_A39S	1_14	26_39	Folding	0.0874616	0.028422	0.111414	2	TRUE	NA	NA	NA	NA	NA	surface	surface	sheet	sheet	16.6231	15.1559	4.49721	2	0	0	0	0	0	2	4	13
2	H1T_A14T	H26T_A39T	1_14	26_39	Folding	0.117827	0.0440883	0.172826	2	TRUE	NA	NA	NA	NA	NA	surface	surface	sheet	sheet	16.6231	15.1559	4.49721	2	0	0	0	0	0	2	4	13
2	H1T_A14V	H26T_A39V	1_14	26_39	Folding	0.12929	0.0444009	0.174052	2	TRUE	NA	NA	NA	NA	NA	surface	surface	sheet	sheet	16.6231	15.1559	4.49721	2	0	0	0	0	0	2	4	13
2	H1T_A14W	H26T_A39W	1_14	26_39	Folding	0.197871	0.0316892	0.124222	2	TRUE	NA	NA	NA	NA	NA	surface	surface	sheet	sheet	16.6231	15.1559	4.49721	2	0	0	0	0	0	2	4	13
2	H1T_A14Y	H26T_A39Y	1_14	26_39	Folding	0.0748631	0.0474633	0.186056	2	TRUE	NA	NA	NA	NA	NA	surface	surface	sheet	sheet	16.6231	15.1559	4.49721	2	0	0	0	0	0	2	4	13
2	H1V_A14C	H26V_A39C	1_14	26_39	Folding	0.108608	0.0177889	0.0697324	2	TRUE	NA	NA	NA	NA	NA	surface	surface	sheet	sheet	16.6231	15.1559	4.49721	2	0	0	0	0	0	2	4	13
2	H1V_A14D	H26V_A39D	1_14	26_39	Folding	0.549103	0.0458199	0.179614	2	TRUE	NA	NA	NA	NA	NA	surface	surface	sheet	sheet	16.6231	15.1559	4.49721	2	0	0	0	0	0	2	4	13
2	H1V_A14E	H26V_A39E	1_14	26_39	Folding	0.324898	0.0431938	0.16932	2	TRUE	NA	NA	NA	NA	NA	surface	surface	sheet	sheet	16.6231	15.1559	4.49721	2	0	0	0	0	0	2	4	13
2	H1V_A14F	H26V_A39F	1_14	26_39	Folding	0.0626813	0.0261797	0.102625	2	TRUE	NA	NA	NA	NA	NA	surface	surface	sheet	sheet	16.6231	15.1559	4.49721	2	0	0	0	0	0	2	4	13
2	H1V_A14G	H26V_A39G	1_14	26_39	Folding	-0.0159291	0.0406525	0.159358	2	TRUE	NA	NA	NA	NA	NA	surface	surface	sheet	sheet	16.6231	15.1559	4.49721	2	0	0	0	0	0	2	4	13
2	H1V_A14H	H26V_A39H	1_14	26_39	Folding	0.0782371	0.051258	0.200931	2	TRUE	NA	NA	NA	NA	NA	surface	surface	sheet	sheet	16.6231	15.1559	4.49721	2	0	0	0	0	0	2	4	13
2	H1V_A14I	H26V_A39I	1_14	26_39	Folding	0.0713237	0.0359467	0.140911	2	TRUE	NA	NA	NA	NA	NA	surface	surface	sheet	sheet	16.6231	15.1559	4.49721	2	0	0	0	0	0	2	4	13
2	H1V_A14K	H26V_A39K	1_14	26_39	Folding	0.0902792	0.0248805	0.0975317	2	TRUE	NA	NA	NA	NA	NA	surface	surface	sheet	sheet	16.6231	15.1559	4.49721	2	0	0	0	0	0	2	4	13
2	H1V_A14L	H26V_A39L	1_14	26_39	Folding	-0.0731349	0.0282401	0.110701	2	TRUE	NA	NA	NA	NA	NA	surface	surface	sheet	sheet	16.6231	15.1559	4.49721	2	0	0	0	0	0	2	4	13
2	H1V_A14M	H26V_A39M	1_14	26_39	Folding	0.0272591	0.0373478	0.146403	2	TRUE	NA	NA	NA	NA	NA	surface	surface	sheet	sheet	16.6231	15.1559	4.49721	2	0	0	0	0	0	2	4	13
2	H1V_A14N	H26V_A39N	1_14	26_39	Folding	0.190251	0.0339197	0.132965	2	TRUE	NA	NA	NA	NA	NA	surface	surface	sheet	sheet	16.6231	15.1559	4.49721	2	0	0	0	0	0	2	4	13
2	H1V_A14P	H26V_A39P	1_14	26_39	Folding	0.565037	0.584908	2.29284	2	FALSE	NA	NA	NA	NA	NA	surface	surface	sheet	sheet	16.6231	15.1559	4.49721	2	0	0	0	0	0	2	4	13
2	H1V_A14Q	H26V_A39Q	1_14	26_39	Folding	0.0201601	0.0497357	0.194964	2	TRUE	NA	NA	NA	NA	NA	surface	surface	sheet	sheet	16.6231	15.1559	4.49721	2	0	0	0	0	0	2	4	13
2	H1V_A14R	H26V_A39R	1_14	26_39	Folding	0.109805	0.0359352	0.140866	2	TRUE	NA	NA	NA	NA	NA	surface	surface	sheet	sheet	16.6231	15.1559	4.49721	2	0	0	0	0	0	2	4	13
2	H1V_A14S	H26V_A39S	1_14	26_39	Folding	0.169114	0.0351954	0.137966	2	TRUE	NA	NA	NA	NA	NA	surface	surface	sheet	sheet	16.6231	15.1559	4.49721	2	0	0	0	0	0	2	4	13
2	H1V_A14T	H26V_A39T	1_14	26_39	Folding	0.178971	0.0270746	0.106132	2	TRUE	NA	NA	NA	NA	NA	surface	surface	sheet	sheet	16.6231	15.1559	4.49721	2	0	0	0	0	0	2	4	13
2	H1V_A14V	H26V_A39V	1_14	26_39	Folding	0.150946	0.0329744	0.12926	2	TRUE	NA	NA	NA	NA	NA	surface	surface	sheet	sheet	16.6231	15.1559	4.49721	2	0	0	0	0	0	2	4	13
2	H1V_A14W	H26V_A39W	1_14	26_39	Folding	0.132367	0.0250267	0.0981045	2	TRUE	NA	NA	NA	NA	NA	surface	surface	sheet	sheet	16.6231	15.1559	4.49721	2	0	0	0	0	0	2	4	13
2	H1V_A14Y	H26V_A39Y	1_14	26_39	Folding	0.0565814	0.0347095	0.136061	2	TRUE	NA	NA	NA	NA	NA	surface	surface	sheet	sheet	16.6231	15.1559	4.49721	2	0	0	0	0	0	2	4	13
2	H1W_A14C	H26W_A39C	1_14	26_39	Folding	0.00229525	0.0508247	0.199233	2	TRUE	NA	NA	NA	NA	NA	surface	surface	sheet	sheet	16.6231	15.1559	4.49721	2	0	0	0	0	0	2	4	13
2	H1W_A14D	H26W_A39D	1_14	26_39	Folding	0.367138	0.0503776	0.19748	2	TRUE	NA	NA	NA	NA	NA	surface	surface	sheet	sheet	16.6231	15.1559	4.49721	2	0	0	0	0	0	2	4	13
2	H1W_A14E	H26W_A39E	1_14	26_39	Folding	0.352052	0.0605496	0.237354	2	TRUE	NA	NA	NA	NA	NA	surface	surface	sheet	sheet	16.6231	15.1559	4.49721	2	0	0	0	0	0	2	4	13
2	H1W_A14F	H26W_A39F	1_14	26_39	Folding	-0.115139	0.0485347	0.190256	2	TRUE	NA	NA	NA	NA	NA	surface	surface	sheet	sheet	16.6231	15.1559	4.49721	2	0	0	0	0	0	2	4	13
2	H1W_A14G	H26W_A39G	1_14	26_39	Folding	0.110495	0.0754134	0.295621	2	TRUE	NA	NA	NA	NA	NA	surface	surface	sheet	sheet	16.6231	15.1559	4.49721	2	0	0	0	0	0	2	4	13
2	H1W_A14H	H26W_A39H	1_14	26_39	Folding	-0.0483056	0.0607826	0.238268	2	TRUE	NA	NA	NA	NA	NA	surface	surface	sheet	sheet	16.6231	15.1559	4.49721	2	0	0	0	0	0	2	4	13
2	H1W_A14I	H26W_A39I	1_14	26_39	Folding	-0.207435	0.0491289	0.192585	2	TRUE	NA	NA	NA	NA	NA	surface	surface	sheet	sheet	16.6231	15.1559	4.49721	2	0	0	0	0	0	2	4	13
2	H1W_A14K	H26W_A39K	1_14	26_39	Folding	-0.00653239	0.0410219	0.160806	2	TRUE	NA	NA	NA	NA	NA	surface	surface	sheet	sheet	16.6231	15.1559	4.49721	2	0	0	0	0	0	2	4	13
2	H1W_A14L	H26W_A39L	1_14	26_39	Folding	-0.226026	0.0384777	0.150832	2	TRUE	NA	NA	NA	NA	NA	surface	surface	sheet	sheet	16.6231	15.1559	4.49721	2	0	0	0	0	0	2	4	13
2	H1W_A14M	H26W_A39M	1_14	26_39	Folding	-0.119655	0.0507957	0.199119	2	TRUE	NA	NA	NA	NA	NA	surface	surface	sheet	sheet	16.6231	15.1559	4.49721	2	0	0	0	0	0	2	4	13
2	H1W_A14N	H26W_A39N	1_14	26_39	Folding	0.0282705	0.0540257	0.211781	2	TRUE	NA	NA	NA	NA	NA	surface	surface	sheet	sheet	16.6231	15.1559	4.49721	2	0	0	0	0	0	2	4	13
2	H1W_A14P	H26W_A39P	1_14	26_39	Folding	0.00537148	0.607668	2.38206	2	FALSE	NA	NA	NA	NA	NA	surface	surface	sheet	sheet	16.6231	15.1559	4.49721	2	0	0	0	0	0	2	4	13
2	H1W_A14Q	H26W_A39Q	1_14	26_39	Folding	-0.05579	0.03617	0.141786	2	TRUE	NA	NA	NA	NA	NA	surface	surface	sheet	sheet	16.6231	15.1559	4.49721	2	0	0	0	0	0	2	4	13
2	H1W_A14R	H26W_A39R	1_14	26_39	Folding	-0.04452	0.0350658	0.137458	2	TRUE	NA	NA	NA	NA	NA	surface	surface	sheet	sheet	16.6231	15.1559	4.49721	2	0	0	0	0	0	2	4	13
2	H1W_A14S	H26W_A39S	1_14	26_39	Folding	0.197082	0.0381618	0.149594	2	TRUE	NA	NA	NA	NA	NA	surface	surface	sheet	sheet	16.6231	15.1559	4.49721	2	0	0	0	0	0	2	4	13
2	H1W_A14T	H26W_A39T	1_14	26_39	Folding	0.121886	0.0467398	0.18322	2	TRUE	NA	NA	NA	NA	NA	surface	surface	sheet	sheet	16.6231	15.1559	4.49721	2	0	0	0	0	0	2	4	13
2	H1W_A14V	H26W_A39V	1_14	26_39	Folding	-0.122978	0.0404105	0.158409	2	TRUE	NA	NA	NA	NA	NA	surface	surface	sheet	sheet	16.6231	15.1559	4.49721	2	0	0	0	0	0	2	4	13
2	H1W_A14W	H26W_A39W	1_14	26_39	Folding	-0.0855847	0.0442893	0.173614	2	TRUE	NA	NA	NA	NA	NA	surface	surface	sheet	sheet	16.6231	15.1559	4.49721	2	0	0	0	0	0	2	4	13
2	H1W_A14Y	H26W_A39Y	1_14	26_39	Folding	-0.107353	0.0509237	0.199621	2	TRUE	NA	NA	NA	NA	NA	surface	surface	sheet	sheet	16.6231	15.1559	4.49721	2	0	0	0	0	0	2	4	13
2	H1Y_A14C	H26Y_A39C	1_14	26_39	Folding	-0.0211906	0.0356021	0.13956	2	TRUE	NA	NA	NA	NA	NA	surface	surface	sheet	sheet	16.6231	15.1559	4.49721	2	0	0	0	0	0	2	4	13
2	H1Y_A14D	H26Y_A39D	1_14	26_39	Folding	0.421076	0.0418497	0.164051	2	TRUE	NA	NA	NA	NA	NA	surface	surface	sheet	sheet	16.6231	15.1559	4.49721	2	0	0	0	0	0	2	4	13
2	H1Y_A14E	H26Y_A39E	1_14	26_39	Folding	0.377595	0.0449043	0.176025	2	TRUE	NA	NA	NA	NA	NA	surface	surface	sheet	sheet	16.6231	15.1559	4.49721	2	0	0	0	0	0	2	4	13
2	H1Y_A14F	H26Y_A39F	1_14	26_39	Folding	-0.0741796	0.0358813	0.140655	2	TRUE	NA	NA	NA	NA	NA	surface	surface	sheet	sheet	16.6231	15.1559	4.49721	2	0	0	0	0	0	2	4	13
2	H1Y_A14G	H26Y_A39G	1_14	26_39	Folding	0.0172686	0.0699706	0.274285	2	TRUE	NA	NA	NA	NA	NA	surface	surface	sheet	sheet	16.6231	15.1559	4.49721	2	0	0	0	0	0	2	4	13
2	H1Y_A14H	H26Y_A39H	1_14	26_39	Folding	-0.0352722	0.0393805	0.154372	2	TRUE	NA	NA	NA	NA	NA	surface	surface	sheet	sheet	16.6231	15.1559	4.49721	2	0	0	0	0	0	2	4	13
2	H1Y_A14I	H26Y_A39I	1_14	26_39	Folding	-0.202263	0.0416949	0.163444	2	TRUE	NA	NA	NA	NA	NA	surface	surface	sheet	sheet	16.6231	15.1559	4.49721	2	0	0	0	0	0	2	4	13
2	H1Y_A14K	H26Y_A39K	1_14	26_39	Folding	0.0479579	0.0334233	0.131019	2	TRUE	NA	NA	NA	NA	NA	surface	surface	sheet	sheet	16.6231	15.1559	4.49721	2	0	0	0	0	0	2	4	13
2	H1Y_A14L	H26Y_A39L	1_14	26_39	Folding	-0.237774	0.0394229	0.154538	2	TRUE	NA	NA	NA	NA	NA	surface	surface	sheet	sheet	16.6231	15.1559	4.49721	2	0	0	0	0	0	2	4	13
2	H1Y_A14M	H26Y_A39M	1_14	26_39	Folding	-0.0503472	0.0264084	0.103521	2	TRUE	NA	NA	NA	NA	NA	surface	surface	sheet	sheet	16.6231	15.1559	4.49721	2	0	0	0	0	0	2	4	13
2	H1Y_A14N	H26Y_A39N	1_14	26_39	Folding	0.0869803	0.0360405	0.141279	2	TRUE	NA	NA	NA	NA	NA	surface	surface	sheet	sheet	16.6231	15.1559	4.49721	2	0	0	0	0	0	2	4	13
2	H1Y_A14P	H26Y_A39P	1_14	26_39	Folding	1.08278	0.353504	1.38574	2	FALSE	NA	NA	NA	NA	NA	surface	surface	sheet	sheet	16.6231	15.1559	4.49721	2	0	0	0	0	0	2	4	13
2	H1Y_A14Q	H26Y_A39Q	1_14	26_39	Folding	-0.0419544	0.043736	0.171445	2	TRUE	NA	NA	NA	NA	NA	surface	surface	sheet	sheet	16.6231	15.1559	4.49721	2	0	0	0	0	0	2	4	13
2	H1Y_A14R	H26Y_A39R	1_14	26_39	Folding	-0.00782772	0.0506747	0.198645	2	TRUE	NA	NA	NA	NA	NA	surface	surface	sheet	sheet	16.6231	15.1559	4.49721	2	0	0	0	0	0	2	4	13
2	H1Y_A14S	H26Y_A39S	1_14	26_39	Folding	0.180483	0.0310741	0.121811	2	TRUE	NA	NA	NA	NA	NA	surface	surface	sheet	sheet	16.6231	15.1559	4.49721	2	0	0	0	0	0	2	4	13
2	H1Y_A14T	H26Y_A39T	1_14	26_39	Folding	0.157507	0.0405983	0.159145	2	TRUE	NA	NA	NA	NA	NA	surface	surface	sheet	sheet	16.6231	15.1559	4.49721	2	0	0	0	0	0	2	4	13
2	H1Y_A14V	H26Y_A39V	1_14	26_39	Folding	-0.102171	0.0479343	0.187903	2	TRUE	NA	NA	NA	NA	NA	surface	surface	sheet	sheet	16.6231	15.1559	4.49721	2	0	0	0	0	0	2	4	13
2	H1Y_A14W	H26Y_A39W	1_14	26_39	Folding	-0.0817724	0.045029	0.176514	2	TRUE	NA	NA	NA	NA	NA	surface	surface	sheet	sheet	16.6231	15.1559	4.49721	2	0	0	0	0	0	2	4	13
2	H1Y_A14Y	H26Y_A39Y	1_14	26_39	Folding	-0.0885468	0.0404078	0.158398	2	TRUE	NA	NA	NA	NA	NA	surface	surface	sheet	sheet	16.6231	15.1559	4.49721	2	0	0	0	0	0	2	4	13
2	H1A_T19A	H26A_T44A	1_19	26_44	Folding	0.123295	0.0495756	0.194336	2	TRUE	NA	NA	NA	NA	NA	surface	surface	sheet	sheet	16.6231	11.0953	8.3792	0	0	0	0	0	0	0	0	18
2	H1A_T19C	H26A_T44C	1_19	26_44	Folding	0.0525362	0.0506327	0.19848	2	TRUE	NA	NA	NA	NA	NA	surface	surface	sheet	sheet	16.6231	11.0953	8.3792	0	0	0	0	0	0	0	0	18
2	H1A_T19D	H26A_T44D	1_19	26_44	Folding	0.066562	0.0335071	0.131348	2	TRUE	NA	NA	NA	NA	NA	surface	surface	sheet	sheet	16.6231	11.0953	8.3792	0	0	0	0	0	0	0	0	18
2	H1A_T19E	H26A_T44E	1_19	26_44	Folding	0.0436834	0.0669769	0.262549	2	TRUE	NA	NA	NA	NA	NA	surface	surface	sheet	sheet	16.6231	11.0953	8.3792	0	0	0	0	0	0	0	0	18
2	H1A_T19F	H26A_T44F	1_19	26_44	Folding	0.0755804	0.0395942	0.155209	2	TRUE	NA	NA	NA	NA	NA	surface	surface	sheet	sheet	16.6231	11.0953	8.3792	0	0	0	0	0	0	0	0	18
2	H1A_T19G	H26A_T44G	1_19	26_44	Folding	0.227762	0.0598895	0.234767	2	TRUE	NA	NA	NA	NA	NA	surface	surface	sheet	sheet	16.6231	11.0953	8.3792	0	0	0	0	0	0	0	0	18
2	H1A_T19H	H26A_T44H	1_19	26_44	Folding	0.0645717	0.0419537	0.164459	2	TRUE	NA	NA	NA	NA	NA	surface	surface	sheet	sheet	16.6231	11.0953	8.3792	0	0	0	0	0	0	0	0	18
2	H1A_T19I	H26A_T44I	1_19	26_44	Folding	0.0540134	0.0330782	0.129667	2	TRUE	NA	NA	NA	NA	NA	surface	surface	sheet	sheet	16.6231	11.0953	8.3792	0	0	0	0	0	0	0	0	18
2	H1A_T19K	H26A_T44K	1_19	26_44	Folding	0.0781737	0.0338406	0.132655	2	TRUE	NA	NA	NA	NA	NA	surface	surface	sheet	sheet	16.6231	11.0953	8.3792	0	0	0	0	0	0	0	0	18
2	H1A_T19L	H26A_T44L	1_19	26_44	Folding	0.0359002	0.0369755	0.144944	2	TRUE	NA	NA	NA	NA	NA	surface	surface	sheet	sheet	16.6231	11.0953	8.3792	0	0	0	0	0	0	0	0	18
2	H1A_T19M	H26A_T44M	1_19	26_44	Folding	0.0366455	0.0555349	0.217697	2	TRUE	NA	NA	NA	NA	NA	surface	surface	sheet	sheet	16.6231	11.0953	8.3792	0	0	0	0	0	0	0	0	18
2	H1A_T19N	H26A_T44N	1_19	26_44	Folding	0.0806722	0.0382402	0.149902	2	TRUE	NA	NA	NA	NA	NA	surface	surface	sheet	sheet	16.6231	11.0953	8.3792	0	0	0	0	0	0	0	0	18
2	H1A_T19P	H26A_T44P	1_19	26_44	Folding	0.264246	0.0899199	0.352486	2	TRUE	NA	NA	NA	NA	NA	surface	surface	sheet	sheet	16.6231	11.0953	8.3792	0	0	0	0	0	0	0	0	18
2	H1A_T19Q	H26A_T44Q	1_19	26_44	Folding	0.100555	0.0339663	0.133148	2	TRUE	NA	NA	NA	NA	NA	surface	surface	sheet	sheet	16.6231	11.0953	8.3792	0	0	0	0	0	0	0	0	18
2	H1A_T19R	H26A_T44R	1_19	26_44	Folding	0.110531	0.0744336	0.29178	2	TRUE	NA	NA	NA	NA	NA	surface	surface	sheet	sheet	16.6231	11.0953	8.3792	0	0	0	0	0	0	0	0	18
2	H1A_T19S	H26A_T44S	1_19	26_44	Folding	0.0949979	0.0470213	0.184324	2	TRUE	NA	NA	NA	NA	NA	surface	surface	sheet	sheet	16.6231	11.0953	8.3792	0	0	0	0	0	0	0	0	18
2	H1A_T19V	H26A_T44V	1_19	26_44	Folding	0.0725546	0.0510222	0.200007	2	TRUE	NA	NA	NA	NA	NA	surface	surface	sheet	sheet	16.6231	11.0953	8.3792	0	0	0	0	0	0	0	0	18
2	H1A_T19W	H26A_T44W	1_19	26_44	Folding	0.0297829	0.0553992	0.217165	2	TRUE	NA	NA	NA	NA	NA	surface	surface	sheet	sheet	16.6231	11.0953	8.3792	0	0	0	0	0	0	0	0	18
2	H1A_T19Y	H26A_T44Y	1_19	26_44	Folding	0.0880609	0.049077	0.192382	2	TRUE	NA	NA	NA	NA	NA	surface	surface	sheet	sheet	16.6231	11.0953	8.3792	0	0	0	0	0	0	0	0	18
2	H1C_T19A	H26C_T44A	1_19	26_44	Folding	0.0843298	0.0453054	0.177597	2	TRUE	NA	NA	NA	NA	NA	surface	surface	sheet	sheet	16.6231	11.0953	8.3792	0	0	0	0	0	0	0	0	18
2	H1C_T19C	H26C_T44C	1_19	26_44	Folding	0.127768	0.0399791	0.156718	2	TRUE	NA	NA	NA	NA	NA	surface	surface	sheet	sheet	16.6231	11.0953	8.3792	0	0	0	0	0	0	0	0	18
2	H1C_T19D	H26C_T44D	1_19	26_44	Folding	0.0742179	0.0262586	0.102934	2	TRUE	NA	NA	NA	NA	NA	surface	surface	sheet	sheet	16.6231	11.0953	8.3792	0	0	0	0	0	0	0	0	18
2	H1C_T19E	H26C_T44E	1_19	26_44	Folding	0.0724338	0.0538823	0.211219	2	TRUE	NA	NA	NA	NA	NA	surface	surface	sheet	sheet	16.6231	11.0953	8.3792	0	0	0	0	0	0	0	0	18
2	H1C_T19F	H26C_T44F	1_19	26_44	Folding	0.072147	0.0306492	0.120145	2	TRUE	NA	NA	NA	NA	NA	surface	surface	sheet	sheet	16.6231	11.0953	8.3792	0	0	0	0	0	0	0	0	18
2	H1C_T19G	H26C_T44G	1_19	26_44	Folding	0.199828	0.0724433	0.283978	2	TRUE	NA	NA	NA	NA	NA	surface	surface	sheet	sheet	16.6231	11.0953	8.3792	0	0	0	0	0	0	0	0	18
2	H1C_T19H	H26C_T44H	1_19	26_44	Folding	0.0859558	0.031516	0.123543	2	TRUE	NA	NA	NA	NA	NA	surface	surface	sheet	sheet	16.6231	11.0953	8.3792	0	0	0	0	0	0	0	0	18
2	H1C_T19I	H26C_T44I	1_19	26_44	Folding	0.0631206	0.0246911	0.096789	2	TRUE	NA	NA	NA	NA	NA	surface	surface	sheet	sheet	16.6231	11.0953	8.3792	0	0	0	0	0	0	0	0	18
2	H1C_T19K	H26C_T44K	1_19	26_44	Folding	0.0851018	0.0225775	0.0885039	2	TRUE	NA	NA	NA	NA	NA	surface	surface	sheet	sheet	16.6231	11.0953	8.3792	0	0	0	0	0	0	0	0	18
2	H1C_T19L	H26C_T44L	1_19	26_44	Folding	0.0297866	0.0171275	0.0671398	2	TRUE	NA	NA	NA	NA	NA	surface	surface	sheet	sheet	16.6231	11.0953	8.3792	0	0	0	0	0	0	0	0	18
2	H1C_T19M	H26C_T44M	1_19	26_44	Folding	0.0366532	0.0520082	0.203872	2	TRUE	NA	NA	NA	NA	NA	surface	surface	sheet	sheet	16.6231	11.0953	8.3792	0	0	0	0	0	0	0	0	18
2	H1C_T19N	H26C_T44N	1_19	26_44	Folding	0.0923033	0.0254725	0.0998522	2	TRUE	NA	NA	NA	NA	NA	surface	surface	sheet	sheet	16.6231	11.0953	8.3792	0	0	0	0	0	0	0	0	18
2	H1C_T19P	H26C_T44P	1_19	26_44	Folding	0.105772	0.117121	0.459112	2	TRUE	NA	NA	NA	NA	NA	surface	surface	sheet	sheet	16.6231	11.0953	8.3792	0	0	0	0	0	0	0	0	18
2	H1C_T19Q	H26C_T44Q	1_19	26_44	Folding	0.0741045	0.0339479	0.133076	2	TRUE	NA	NA	NA	NA	NA	surface	surface	sheet	sheet	16.6231	11.0953	8.3792	0	0	0	0	0	0	0	0	18
2	H1C_T19R	H26C_T44R	1_19	26_44	Folding	0.109254	0.0747259	0.292926	2	TRUE	NA	NA	NA	NA	NA	surface	surface	sheet	sheet	16.6231	11.0953	8.3792	0	0	0	0	0	0	0	0	18
2	H1C_T19S	H26C_T44S	1_19	26_44	Folding	0.103798	0.0397562	0.155844	2	TRUE	NA	NA	NA	NA	NA	surface	surface	sheet	sheet	16.6231	11.0953	8.3792	0	0	0	0	0	0	0	0	18
2	H1C_T19V	H26C_T44V	1_19	26_44	Folding	0.0210061	0.0287054	0.112525	2	TRUE	NA	NA	NA	NA	NA	surface	surface	sheet	sheet	16.6231	11.0953	8.3792	0	0	0	0	0	0	0	0	18
2	H1C_T19W	H26C_T44W	1_19	26_44	Folding	0.00290862	0.0573407	0.224776	2	TRUE	NA	NA	NA	NA	NA	surface	surface	sheet	sheet	16.6231	11.0953	8.3792	0	0	0	0	0	0	0	0	18
2	H1C_T19Y	H26C_T44Y	1_19	26_44	Folding	0.0855381	0.0300825	0.117923	2	TRUE	NA	NA	NA	NA	NA	surface	surface	sheet	sheet	16.6231	11.0953	8.3792	0	0	0	0	0	0	0	0	18
2	H1D_T19A	H26D_T44A	1_19	26_44	Folding	0.12388	0.068003	0.266572	2	TRUE	NA	NA	NA	NA	NA	surface	surface	sheet	sheet	16.6231	11.0953	8.3792	0	0	0	0	0	0	0	0	18
2	H1D_T19C	H26D_T44C	1_19	26_44	Folding	-0.00726725	0.0635076	0.24895	2	TRUE	NA	NA	NA	NA	NA	surface	surface	sheet	sheet	16.6231	11.0953	8.3792	0	0	0	0	0	0	0	0	18
2	H1D_T19D	H26D_T44D	1_19	26_44	Folding	0.182159	0.0568664	0.222916	2	TRUE	NA	NA	NA	NA	NA	surface	surface	sheet	sheet	16.6231	11.0953	8.3792	0	0	0	0	0	0	0	0	18
2	H1D_T19E	H26D_T44E	1_19	26_44	Folding	0.240131	0.0629052	0.246588	2	TRUE	NA	NA	NA	NA	NA	surface	surface	sheet	sheet	16.6231	11.0953	8.3792	0	0	0	0	0	0	0	0	18
2	H1D_T19F	H26D_T44F	1_19	26_44	Folding	-0.0167617	0.0583596	0.228769	2	TRUE	NA	NA	NA	NA	NA	surface	surface	sheet	sheet	16.6231	11.0953	8.3792	0	0	0	0	0	0	0	0	18
2	H1D_T19G	H26D_T44G	1_19	26_44	Folding	0.349465	0.0835046	0.327338	2	TRUE	NA	NA	NA	NA	NA	surface	surface	sheet	sheet	16.6231	11.0953	8.3792	0	0	0	0	0	0	0	0	18
2	H1D_T19H	H26D_T44H	1_19	26_44	Folding	0.0533165	0.0363128	0.142346	2	TRUE	NA	NA	NA	NA	NA	surface	surface	sheet	sheet	16.6231	11.0953	8.3792	0	0	0	0	0	0	0	0	18
2	H1D_T19I	H26D_T44I	1_19	26_44	Folding	-0.010178	0.0301971	0.118373	2	TRUE	NA	NA	NA	NA	NA	surface	surface	sheet	sheet	16.6231	11.0953	8.3792	0	0	0	0	0	0	0	0	18
2	H1D_T19K	H26D_T44K	1_19	26_44	Folding	0.0175837	0.0639266	0.250592	2	TRUE	NA	NA	NA	NA	NA	surface	surface	sheet	sheet	16.6231	11.0953	8.3792	0	0	0	0	0	0	0	0	18
2	H1D_T19L	H26D_T44L	1_19	26_44	Folding	0.033997	0.0455467	0.178543	2	TRUE	NA	NA	NA	NA	NA	surface	surface	sheet	sheet	16.6231	11.0953	8.3792	0	0	0	0	0	0	0	0	18
2	H1D_T19M	H26D_T44M	1_19	26_44	Folding	0.0499917	0.0460476	0.180506	2	TRUE	NA	NA	NA	NA	NA	surface	surface	sheet	sheet	16.6231	11.0953	8.3792	0	0	0	0	0	0	0	0	18
2	H1D_T19N	H26D_T44N	1_19	26_44	Folding	0.136423	0.0343102	0.134496	2	TRUE	NA	NA	NA	NA	NA	surface	surface	sheet	sheet	16.6231	11.0953	8.3792	0	0	0	0	0	0	0	0	18
2	H1D_T19P	H26D_T44P	1_19	26_44	Folding	0.256975	0.159835	0.626554	2	TRUE	NA	NA	NA	NA	NA	surface	surface	sheet	sheet	16.6231	11.0953	8.3792	0	0	0	0	0	0	0	0	18
2	H1D_T19Q	H26D_T44Q	1_19	26_44	Folding	0.0911859	0.0611421	0.239677	2	TRUE	NA	NA	NA	NA	NA	surface	surface	sheet	sheet	16.6231	11.0953	8.3792	0	0	0	0	0	0	0	0	18
2	H1D_T19R	H26D_T44R	1_19	26_44	Folding	0.14751	0.101634	0.398407	2	TRUE	NA	NA	NA	NA	NA	surface	surface	sheet	sheet	16.6231	11.0953	8.3792	0	0	0	0	0	0	0	0	18
2	H1D_T19S	H26D_T44S	1_19	26_44	Folding	0.0479519	0.0506258	0.198453	2	TRUE	NA	NA	NA	NA	NA	surface	surface	sheet	sheet	16.6231	11.0953	8.3792	0	0	0	0	0	0	0	0	18
2	H1D_T19V	H26D_T44V	1_19	26_44	Folding	0.0148008	0.0373346	0.146352	2	TRUE	NA	NA	NA	NA	NA	surface	surface	sheet	sheet	16.6231	11.0953	8.3792	0	0	0	0	0	0	0	0	18
2	H1D_T19W	H26D_T44W	1_19	26_44	Folding	0.0706073	0.0846572	0.331856	2	TRUE	NA	NA	NA	NA	NA	surface	surface	sheet	sheet	16.6231	11.0953	8.3792	0	0	0	0	0	0	0	0	18
2	H1D_T19Y	H26D_T44Y	1_19	26_44	Folding	-0.0410936	0.0427086	0.167418	2	TRUE	NA	NA	NA	NA	NA	surface	surface	sheet	sheet	16.6231	11.0953	8.3792	0	0	0	0	0	0	0	0	18
2	H1E_T19A	H26E_T44A	1_19	26_44	Folding	0.115486	0.0685311	0.268642	2	TRUE	NA	NA	NA	NA	NA	surface	surface	sheet	sheet	16.6231	11.0953	8.3792	0	0	0	0	0	0	0	0	18
2	H1E_T19C	H26E_T44C	1_19	26_44	Folding	0.260579	0.071071	0.278598	2	TRUE	NA	NA	NA	NA	NA	surface	surface	sheet	sheet	16.6231	11.0953	8.3792	0	0	0	0	0	0	0	0	18
2	H1E_T19D	H26E_T44D	1_19	26_44	Folding	0.243847	0.0588178	0.230566	2	TRUE	NA	NA	NA	NA	NA	surface	surface	sheet	sheet	16.6231	11.0953	8.3792	0	0	0	0	0	0	0	0	18
2	H1E_T19E	H26E_T44E	1_19	26_44	Folding	0.0792297	0.0842214	0.330148	2	TRUE	NA	NA	NA	NA	NA	surface	surface	sheet	sheet	16.6231	11.0953	8.3792	0	0	0	0	0	0	0	0	18
2	H1E_T19F	H26E_T44F	1_19	26_44	Folding	0.254041	0.067111	0.263075	2	TRUE	NA	NA	NA	NA	NA	surface	surface	sheet	sheet	16.6231	11.0953	8.3792	0	0	0	0	0	0	0	0	18
2	H1E_T19G	H26E_T44G	1_19	26_44	Folding	0.180045	0.0896248	0.351329	2	TRUE	NA	NA	NA	NA	NA	surface	surface	sheet	sheet	16.6231	11.0953	8.3792	0	0	0	0	0	0	0	0	18
2	H1E_T19H	H26E_T44H	1_19	26_44	Folding	0.158149	0.0705197	0.276437	2	TRUE	NA	NA	NA	NA	NA	surface	surface	sheet	sheet	16.6231	11.0953	8.3792	0	0	0	0	0	0	0	0	18
2	H1E_T19I	H26E_T44I	1_19	26_44	Folding	0.184853	0.0671319	0.263157	2	TRUE	NA	NA	NA	NA	NA	surface	surface	sheet	sheet	16.6231	11.0953	8.3792	0	0	0	0	0	0	0	0	18
2	H1E_T19K	H26E_T44K	1_19	26_44	Folding	0.0896281	0.0586601	0.229948	2	TRUE	NA	NA	NA	NA	NA	surface	surface	sheet	sheet	16.6231	11.0953	8.3792	0	0	0	0	0	0	0	0	18
2	H1E_T19L	H26E_T44L	1_19	26_44	Folding	0.205031	0.0523994	0.205406	2	TRUE	NA	NA	NA	NA	NA	surface	surface	sheet	sheet	16.6231	11.0953	8.3792	0	0	0	0	0	0	0	0	18
2	H1E_T19M	H26E_T44M	1_19	26_44	Folding	0.109167	0.0499271	0.195714	2	TRUE	NA	NA	NA	NA	NA	surface	surface	sheet	sheet	16.6231	11.0953	8.3792	0	0	0	0	0	0	0	0	18
2	H1E_T19N	H26E_T44N	1_19	26_44	Folding	0.177993	0.0511233	0.200403	2	TRUE	NA	NA	NA	NA	NA	surface	surface	sheet	sheet	16.6231	11.0953	8.3792	0	0	0	0	0	0	0	0	18
2	H1E_T19P	H26E_T44P	1_19	26_44	Folding	0.125627	0.0896009	0.351235	2	TRUE	NA	NA	NA	NA	NA	surface	surface	sheet	sheet	16.6231	11.0953	8.3792	0	0	0	0	0	0	0	0	18
2	H1E_T19Q	H26E_T44Q	1_19	26_44	Folding	0.0859547	0.0642333	0.251795	2	TRUE	NA	NA	NA	NA	NA	surface	surface	sheet	sheet	16.6231	11.0953	8.3792	0	0	0	0	0	0	0	0	18
2	H1E_T19R	H26E_T44R	1_19	26_44	Folding	0.0121155	0.105819	0.414811	2	TRUE	NA	NA	NA	NA	NA	surface	surface	sheet	sheet	16.6231	11.0953	8.3792	0	0	0	0	0	0	0	0	18
2	H1E_T19S	H26E_T44S	1_19	26_44	Folding	0.122836	0.049884	0.195545	2	TRUE	NA	NA	NA	NA	NA	surface	surface	sheet	sheet	16.6231	11.0953	8.3792	0	0	0	0	0	0	0	0	18
2	H1E_T19V	H26E_T44V	1_19	26_44	Folding	0.182014	0.059768	0.23429	2	TRUE	NA	NA	NA	NA	NA	surface	surface	sheet	sheet	16.6231	11.0953	8.3792	0	0	0	0	0	0	0	0	18
2	H1E_T19W	H26E_T44W	1_19	26_44	Folding	0.304593	0.0835319	0.327445	2	TRUE	NA	NA	NA	NA	NA	surface	surface	sheet	sheet	16.6231	11.0953	8.3792	0	0	0	0	0	0	0	0	18
2	H1E_T19Y	H26E_T44Y	1_19	26_44	Folding	0.276386	0.0632104	0.247785	2	TRUE	NA	NA	NA	NA	NA	surface	surface	sheet	sheet	16.6231	11.0953	8.3792	0	0	0	0	0	0	0	0	18
2	H1F_T19A	H26F_T44A	1_19	26_44	Folding	-0.0037707	0.0370362	0.145182	2	TRUE	NA	NA	NA	NA	NA	surface	surface	sheet	sheet	16.6231	11.0953	8.3792	0	0	0	0	0	0	0	0	18
2	H1F_T19C	H26F_T44C	1_19	26_44	Folding	0.0601179	0.0444998	0.174439	2	TRUE	NA	NA	NA	NA	NA	surface	surface	sheet	sheet	16.6231	11.0953	8.3792	0	0	0	0	0	0	0	0	18
2	H1F_T19D	H26F_T44D	1_19	26_44	Folding	-0.0203164	0.0327719	0.128466	2	TRUE	NA	NA	NA	NA	NA	surface	surface	sheet	sheet	16.6231	11.0953	8.3792	0	0	0	0	0	0	0	0	18
2	H1F_T19E	H26F_T44E	1_19	26_44	Folding	0.0310959	0.0387561	0.151924	2	TRUE	NA	NA	NA	NA	NA	surface	surface	sheet	sheet	16.6231	11.0953	8.3792	0	0	0	0	0	0	0	0	18
2	H1F_T19F	H26F_T44F	1_19	26_44	Folding	0.103422	0.026771	0.104942	2	TRUE	NA	NA	NA	NA	NA	surface	surface	sheet	sheet	16.6231	11.0953	8.3792	0	0	0	0	0	0	0	0	18
2	H1F_T19G	H26F_T44G	1_19	26_44	Folding	-0.0254038	0.0402336	0.157716	2	TRUE	NA	NA	NA	NA	NA	surface	surface	sheet	sheet	16.6231	11.0953	8.3792	0	0	0	0	0	0	0	0	18
2	H1F_T19H	H26F_T44H	1_19	26_44	Folding	0.0197919	0.0322191	0.126299	2	TRUE	NA	NA	NA	NA	NA	surface	surface	sheet	sheet	16.6231	11.0953	8.3792	0	0	0	0	0	0	0	0	18
2	H1F_T19I	H26F_T44I	1_19	26_44	Folding	0.10022	0.0334729	0.131214	2	TRUE	NA	NA	NA	NA	NA	surface	surface	sheet	sheet	16.6231	11.0953	8.3792	0	0	0	0	0	0	0	0	18
2	H1F_T19K	H26F_T44K	1_19	26_44	Folding	0.0906641	0.034953	0.137016	2	TRUE	NA	NA	NA	NA	NA	surface	surface	sheet	sheet	16.6231	11.0953	8.3792	0	0	0	0	0	0	0	0	18
2	H1F_T19L	H26F_T44L	1_19	26_44	Folding	0.0335166	0.0246473	0.0966174	2	TRUE	NA	NA	NA	NA	NA	surface	surface	sheet	sheet	16.6231	11.0953	8.3792	0	0	0	0	0	0	0	0	18
2	H1F_T19M	H26F_T44M	1_19	26_44	Folding	0.0613924	0.0348269	0.136521	2	TRUE	NA	NA	NA	NA	NA	surface	surface	sheet	sheet	16.6231	11.0953	8.3792	0	0	0	0	0	0	0	0	18
2	H1F_T19N	H26F_T44N	1_19	26_44	Folding	0.0147226	0.0336335	0.131843	2	TRUE	NA	NA	NA	NA	NA	surface	surface	sheet	sheet	16.6231	11.0953	8.3792	0	0	0	0	0	0	0	0	18
2	H1F_T19P	H26F_T44P	1_19	26_44	Folding	-0.0706295	0.0766394	0.300426	2	TRUE	NA	NA	NA	NA	NA	surface	surface	sheet	sheet	16.6231	11.0953	8.3792	0	0	0	0	0	0	0	0	18
2	H1F_T19Q	H26F_T44Q	1_19	26_44	Folding	0.0596361	0.0396883	0.155578	2	TRUE	NA	NA	NA	NA	NA	surface	surface	sheet	sheet	16.6231	11.0953	8.3792	0	0	0	0	0	0	0	0	18
2	H1F_T19R	H26F_T44R	1_19	26_44	Folding	-0.0247182	0.0643997	0.252447	2	TRUE	NA	NA	NA	NA	NA	surface	surface	sheet	sheet	16.6231	11.0953	8.3792	0	0	0	0	0	0	0	0	18
2	H1F_T19S	H26F_T44S	1_19	26_44	Folding	0.0445299	0.0349735	0.137096	2	TRUE	NA	NA	NA	NA	NA	surface	surface	sheet	sheet	16.6231	11.0953	8.3792	0	0	0	0	0	0	0	0	18
2	H1F_T19V	H26F_T44V	1_19	26_44	Folding	0.092481	0.0269088	0.105483	2	TRUE	NA	NA	NA	NA	NA	surface	surface	sheet	sheet	16.6231	11.0953	8.3792	0	0	0	0	0	0	0	0	18
2	H1F_T19W	H26F_T44W	1_19	26_44	Folding	-0.17572	0.0430305	0.168679	2	TRUE	NA	NA	NA	NA	NA	surface	surface	sheet	sheet	16.6231	11.0953	8.3792	0	0	0	0	0	0	0	0	18
2	H1F_T19Y	H26F_T44Y	1_19	26_44	Folding	0.138416	0.0353657	0.138633	2	TRUE	NA	NA	NA	NA	NA	surface	surface	sheet	sheet	16.6231	11.0953	8.3792	0	0	0	0	0	0	0	0	18
2	H1G_T19A	H26G_T44A	1_19	26_44	Folding	0.282646	0.0522226	0.204713	2	TRUE	NA	NA	NA	NA	NA	surface	surface	sheet	sheet	16.6231	11.0953	8.3792	0	0	0	0	0	0	0	0	18
2	H1G_T19C	H26G_T44C	1_19	26_44	Folding	0.0616061	0.0336023	0.131721	2	TRUE	NA	NA	NA	NA	NA	surface	surface	sheet	sheet	16.6231	11.0953	8.3792	0	0	0	0	0	0	0	0	18
2	H1G_T19D	H26G_T44D	1_19	26_44	Folding	0.327831	0.0272285	0.106736	2	TRUE	NA	NA	NA	NA	NA	surface	surface	sheet	sheet	16.6231	11.0953	8.3792	0	0	0	0	0	0	0	0	18
2	H1G_T19E	H26G_T44E	1_19	26_44	Folding	0.215414	0.0460481	0.180508	2	TRUE	NA	NA	NA	NA	NA	surface	surface	sheet	sheet	16.6231	11.0953	8.3792	0	0	0	0	0	0	0	0	18
2	H1G_T19F	H26G_T44F	1_19	26_44	Folding	0.187487	0.0225528	0.088407	2	TRUE	NA	NA	NA	NA	NA	surface	surface	sheet	sheet	16.6231	11.0953	8.3792	0	0	0	0	0	0	0	0	18
2	H1G_T19G	H26G_T44G	1_19	26_44	Folding	0.682104	0.179454	0.703459	2	TRUE	NA	NA	NA	NA	NA	surface	surface	sheet	sheet	16.6231	11.0953	8.3792	0	0	0	0	0	0	0	0	18
2	H1G_T19H	H26G_T44H	1_19	26_44	Folding	0.203524	0.0308757	0.121033	2	TRUE	NA	NA	NA	NA	NA	surface	surface	sheet	sheet	16.6231	11.0953	8.3792	0	0	0	0	0	0	0	0	18
2	H1G_T19I	H26G_T44I	1_19	26_44	Folding	-0.0236215	0.03739	0.146569	2	TRUE	NA	NA	NA	NA	NA	surface	surface	sheet	sheet	16.6231	11.0953	8.3792	0	0	0	0	0	0	0	0	18
2	H1G_T19K	H26G_T44K	1_19	26_44	Folding	0.265326	0.0280915	0.110119	2	TRUE	NA	NA	NA	NA	NA	surface	surface	sheet	sheet	16.6231	11.0953	8.3792	0	0	0	0	0	0	0	0	18
2	H1G_T19L	H26G_T44L	1_19	26_44	Folding	0.164311	0.0247626	0.0970692	2	TRUE	NA	NA	NA	NA	NA	surface	surface	sheet	sheet	16.6231	11.0953	8.3792	0	0	0	0	0	0	0	0	18
2	H1G_T19M	H26G_T44M	1_19	26_44	Folding	0.151854	0.0403295	0.158092	2	TRUE	NA	NA	NA	NA	NA	surface	surface	sheet	sheet	16.6231	11.0953	8.3792	0	0	0	0	0	0	0	0	18
2	H1G_T19N	H26G_T44N	1_19	26_44	Folding	0.26438	0.0335357	0.13146	2	TRUE	NA	NA	NA	NA	NA	surface	surface	sheet	sheet	16.6231	11.0953	8.3792	0	0	0	0	0	0	0	0	18
2	H1G_T19P	H26G_T44P	1_19	26_44	Folding	0.431272	0.1598	0.626417	2	TRUE	NA	NA	NA	NA	NA	surface	surface	sheet	sheet	16.6231	11.0953	8.3792	0	0	0	0	0	0	0	0	18
2	H1G_T19Q	H26G_T44Q	1_19	26_44	Folding	0.196016	0.0409303	0.160447	2	TRUE	NA	NA	NA	NA	NA	surface	surface	sheet	sheet	16.6231	11.0953	8.3792	0	0	0	0	0	0	0	0	18
2	H1G_T19R	H26G_T44R	1_19	26_44	Folding	0.364105	0.116805	0.457877	2	TRUE	NA	NA	NA	NA	NA	surface	surface	sheet	sheet	16.6231	11.0953	8.3792	0	0	0	0	0	0	0	0	18
2	H1G_T19S	H26G_T44S	1_19	26_44	Folding	0.211166	0.0347545	0.136237	2	TRUE	NA	NA	NA	NA	NA	surface	surface	sheet	sheet	16.6231	11.0953	8.3792	0	0	0	0	0	0	0	0	18
2	H1G_T19V	H26G_T44V	1_19	26_44	Folding	-0.0599727	0.0284162	0.111391	2	TRUE	NA	NA	NA	NA	NA	surface	surface	sheet	sheet	16.6231	11.0953	8.3792	0	0	0	0	0	0	0	0	18
2	H1G_T19W	H26G_T44W	1_19	26_44	Folding	0.223069	0.121413	0.475938	2	TRUE	NA	NA	NA	NA	NA	surface	surface	sheet	sheet	16.6231	11.0953	8.3792	0	0	0	0	0	0	0	0	18
2	H1G_T19Y	H26G_T44Y	1_19	26_44	Folding	0.134036	0.0247793	0.0971348	2	TRUE	NA	NA	NA	NA	NA	surface	surface	sheet	sheet	16.6231	11.0953	8.3792	0	0	0	0	0	0	0	0	18
2	H1I_T19A	H26I_T44A	1_19	26_44	Folding	0.00543072	0.0468816	0.183776	2	TRUE	NA	NA	NA	NA	NA	surface	surface	sheet	sheet	16.6231	11.0953	8.3792	0	0	0	0	0	0	0	0	18
2	H1I_T19C	H26I_T44C	1_19	26_44	Folding	0.0509324	0.0461561	0.180932	2	TRUE	NA	NA	NA	NA	NA	surface	surface	sheet	sheet	16.6231	11.0953	8.3792	0	0	0	0	0	0	0	0	18
2	H1I_T19D	H26I_T44D	1_19	26_44	Folding	-0.0114069	0.0361461	0.141693	2	TRUE	NA	NA	NA	NA	NA	surface	surface	sheet	sheet	16.6231	11.0953	8.3792	0	0	0	0	0	0	0	0	18
2	H1I_T19E	H26I_T44E	1_19	26_44	Folding	0.0266341	0.0517351	0.202802	2	TRUE	NA	NA	NA	NA	NA	surface	surface	sheet	sheet	16.6231	11.0953	8.3792	0	0	0	0	0	0	0	0	18
2	H1I_T19F	H26I_T44F	1_19	26_44	Folding	0.0670905	0.0313488	0.122887	2	TRUE	NA	NA	NA	NA	NA	surface	surface	sheet	sheet	16.6231	11.0953	8.3792	0	0	0	0	0	0	0	0	18
2	H1I_T19G	H26I_T44G	1_19	26_44	Folding	0.0223611	0.0526938	0.20656	2	TRUE	NA	NA	NA	NA	NA	surface	surface	sheet	sheet	16.6231	11.0953	8.3792	0	0	0	0	0	0	0	0	18
2	H1I_T19H	H26I_T44H	1_19	26_44	Folding	0.0240269	0.0384832	0.150854	2	TRUE	NA	NA	NA	NA	NA	surface	surface	sheet	sheet	16.6231	11.0953	8.3792	0	0	0	0	0	0	0	0	18
2	H1I_T19I	H26I_T44I	1_19	26_44	Folding	0.0416238	0.0283199	0.111014	2	TRUE	NA	NA	NA	NA	NA	surface	surface	sheet	sheet	16.6231	11.0953	8.3792	0	0	0	0	0	0	0	0	18
2	H1I_T19K	H26I_T44K	1_19	26_44	Folding	0.0810821	0.0392264	0.153767	2	TRUE	NA	NA	NA	NA	NA	surface	surface	sheet	sheet	16.6231	11.0953	8.3792	0	0	0	0	0	0	0	0	18
2	H1I_T19L	H26I_T44L	1_19	26_44	Folding	-0.0224521	0.0236564	0.092733	2	TRUE	NA	NA	NA	NA	NA	surface	surface	sheet	sheet	16.6231	11.0953	8.3792	0	0	0	0	0	0	0	0	18
2	H1I_T19M	H26I_T44M	1_19	26_44	Folding	0.00930213	0.0354075	0.138798	2	TRUE	NA	NA	NA	NA	NA	surface	surface	sheet	sheet	16.6231	11.0953	8.3792	0	0	0	0	0	0	0	0	18
2	H1I_T19N	H26I_T44N	1_19	26_44	Folding	0.0454975	0.0218414	0.0856183	2	TRUE	NA	NA	NA	NA	NA	surface	surface	sheet	sheet	16.6231	11.0953	8.3792	0	0	0	0	0	0	0	0	18
2	H1I_T19P	H26I_T44P	1_19	26_44	Folding	-0.0435972	0.0881849	0.345685	2	TRUE	NA	NA	NA	NA	NA	surface	surface	sheet	sheet	16.6231	11.0953	8.3792	0	0	0	0	0	0	0	0	18
2	H1I_T19Q	H26I_T44Q	1_19	26_44	Folding	0.0394327	0.0424002	0.166209	2	TRUE	NA	NA	NA	NA	NA	surface	surface	sheet	sheet	16.6231	11.0953	8.3792	0	0	0	0	0	0	0	0	18
2	H1I_T19R	H26I_T44R	1_19	26_44	Folding	0.0518505	0.0667082	0.261496	2	TRUE	NA	NA	NA	NA	NA	surface	surface	sheet	sheet	16.6231	11.0953	8.3792	0	0	0	0	0	0	0	0	18
2	H1I_T19S	H26I_T44S	1_19	26_44	Folding	0.0685738	0.0250953	0.0983735	2	TRUE	NA	NA	NA	NA	NA	surface	surface	sheet	sheet	16.6231	11.0953	8.3792	0	0	0	0	0	0	0	0	18
2	H1I_T19V	H26I_T44V	1_19	26_44	Folding	0.0524786	0.0267202	0.104743	2	TRUE	NA	NA	NA	NA	NA	surface	surface	sheet	sheet	16.6231	11.0953	8.3792	0	0	0	0	0	0	0	0	18
2	H1I_T19W	H26I_T44W	1_19	26_44	Folding	-0.0200509	0.0312988	0.122691	2	TRUE	NA	NA	NA	NA	NA	surface	surface	sheet	sheet	16.6231	11.0953	8.3792	0	0	0	0	0	0	0	0	18
2	H1I_T19Y	H26I_T44Y	1_19	26_44	Folding	0.10319	0.0290629	0.113927	2	TRUE	NA	NA	NA	NA	NA	surface	surface	sheet	sheet	16.6231	11.0953	8.3792	0	0	0	0	0	0	0	0	18
2	H1K_T19A	H26K_T44A	1_19	26_44	Folding	0.140974	0.0580248	0.227457	2	TRUE	NA	NA	NA	NA	NA	surface	surface	sheet	sheet	16.6231	11.0953	8.3792	0	0	0	0	0	0	0	0	18
2	H1K_T19C	H26K_T44C	1_19	26_44	Folding	0.169028	0.049946	0.195788	2	TRUE	NA	NA	NA	NA	NA	surface	surface	sheet	sheet	16.6231	11.0953	8.3792	0	0	0	0	0	0	0	0	18
2	H1K_T19D	H26K_T44D	1_19	26_44	Folding	-0.0124702	0.0542581	0.212692	2	TRUE	NA	NA	NA	NA	NA	surface	surface	sheet	sheet	16.6231	11.0953	8.3792	0	0	0	0	0	0	0	0	18
2	H1K_T19E	H26K_T44E	1_19	26_44	Folding	0.0479592	0.068726	0.269406	2	TRUE	NA	NA	NA	NA	NA	surface	surface	sheet	sheet	16.6231	11.0953	8.3792	0	0	0	0	0	0	0	0	18
2	H1K_T19F	H26K_T44F	1_19	26_44	Folding	0.192426	0.0358433	0.140506	2	TRUE	NA	NA	NA	NA	NA	surface	surface	sheet	sheet	16.6231	11.0953	8.3792	0	0	0	0	0	0	0	0	18
2	H1K_T19G	H26K_T44G	1_19	26_44	Folding	0.159426	0.0563673	0.22096	2	TRUE	NA	NA	NA	NA	NA	surface	surface	sheet	sheet	16.6231	11.0953	8.3792	0	0	0	0	0	0	0	0	18
2	H1K_T19H	H26K_T44H	1_19	26_44	Folding	0.11406	0.0442917	0.173623	2	TRUE	NA	NA	NA	NA	NA	surface	surface	sheet	sheet	16.6231	11.0953	8.3792	0	0	0	0	0	0	0	0	18
2	H1K_T19I	H26K_T44I	1_19	26_44	Folding	0.117788	0.0411664	0.161372	2	TRUE	NA	NA	NA	NA	NA	surface	surface	sheet	sheet	16.6231	11.0953	8.3792	0	0	0	0	0	0	0	0	18
2	H1K_T19K	H26K_T44K	1_19	26_44	Folding	0.133293	0.0356119	0.139598	2	TRUE	NA	NA	NA	NA	NA	surface	surface	sheet	sheet	16.6231	11.0953	8.3792	0	0	0	0	0	0	0	0	18
2	H1K_T19L	H26K_T44L	1_19	26_44	Folding	0.101125	0.0382441	0.149917	2	TRUE	NA	NA	NA	NA	NA	surface	surface	sheet	sheet	16.6231	11.0953	8.3792	0	0	0	0	0	0	0	0	18
2	H1K_T19M	H26K_T44M	1_19	26_44	Folding	0.102789	0.0416305	0.163191	2	TRUE	NA	NA	NA	NA	NA	surface	surface	sheet	sheet	16.6231	11.0953	8.3792	0	0	0	0	0	0	0	0	18
2	H1K_T19N	H26K_T44N	1_19	26_44	Folding	0.107198	0.0321306	0.125952	2	TRUE	NA	NA	NA	NA	NA	surface	surface	sheet	sheet	16.6231	11.0953	8.3792	0	0	0	0	0	0	0	0	18
2	H1K_T19P	H26K_T44P	1_19	26_44	Folding	0.0484775	0.0845194	0.331316	2	TRUE	NA	NA	NA	NA	NA	surface	surface	sheet	sheet	16.6231	11.0953	8.3792	0	0	0	0	0	0	0	0	18
2	H1K_T19Q	H26K_T44Q	1_19	26_44	Folding	0.0945097	0.0686641	0.269163	2	TRUE	NA	NA	NA	NA	NA	surface	surface	sheet	sheet	16.6231	11.0953	8.3792	0	0	0	0	0	0	0	0	18
2	H1K_T19R	H26K_T44R	1_19	26_44	Folding	0.269736	0.0661193	0.259188	2	TRUE	NA	NA	NA	NA	NA	surface	surface	sheet	sheet	16.6231	11.0953	8.3792	0	0	0	0	0	0	0	0	18
2	H1K_T19S	H26K_T44S	1_19	26_44	Folding	0.119467	0.0447654	0.17548	2	TRUE	NA	NA	NA	NA	NA	surface	surface	sheet	sheet	16.6231	11.0953	8.3792	0	0	0	0	0	0	0	0	18
2	H1K_T19V	H26K_T44V	1_19	26_44	Folding	0.13606	0.0275571	0.108024	2	TRUE	NA	NA	NA	NA	NA	surface	surface	sheet	sheet	16.6231	11.0953	8.3792	0	0	0	0	0	0	0	0	18
2	H1K_T19W	H26K_T44W	1_19	26_44	Folding	0.202188	0.0824996	0.323398	2	TRUE	NA	NA	NA	NA	NA	surface	surface	sheet	sheet	16.6231	11.0953	8.3792	0	0	0	0	0	0	0	0	18
2	H1K_T19Y	H26K_T44Y	1_19	26_44	Folding	0.198845	0.0507784	0.199051	2	TRUE	NA	NA	NA	NA	NA	surface	surface	sheet	sheet	16.6231	11.0953	8.3792	0	0	0	0	0	0	0	0	18
2	H1L_T19A	H26L_T44A	1_19	26_44	Folding	-0.00746422	0.0393985	0.154442	2	TRUE	NA	NA	NA	NA	NA	surface	surface	sheet	sheet	16.6231	11.0953	8.3792	0	0	0	0	0	0	0	0	18
2	H1L_T19C	H26L_T44C	1_19	26_44	Folding	0.123797	0.0486672	0.190776	2	TRUE	NA	NA	NA	NA	NA	surface	surface	sheet	sheet	16.6231	11.0953	8.3792	0	0	0	0	0	0	0	0	18
2	H1L_T19D	H26L_T44D	1_19	26_44	Folding	-0.0961618	0.0313566	0.122918	2	TRUE	NA	NA	NA	NA	NA	surface	surface	sheet	sheet	16.6231	11.0953	8.3792	0	0	0	0	0	0	0	0	18
2	H1L_T19E	H26L_T44E	1_19	26_44	Folding	-0.0628445	0.0528865	0.207315	2	TRUE	NA	NA	NA	NA	NA	surface	surface	sheet	sheet	16.6231	11.0953	8.3792	0	0	0	0	0	0	0	0	18
2	H1L_T19F	H26L_T44F	1_19	26_44	Folding	0.086069	0.0416722	0.163355	2	TRUE	NA	NA	NA	NA	NA	surface	surface	sheet	sheet	16.6231	11.0953	8.3792	0	0	0	0	0	0	0	0	18
2	H1L_T19G	H26L_T44G	1_19	26_44	Folding	-0.154983	0.0440297	0.172597	2	TRUE	NA	NA	NA	NA	NA	surface	surface	sheet	sheet	16.6231	11.0953	8.3792	0	0	0	0	0	0	0	0	18
2	H1L_T19H	H26L_T44H	1_19	26_44	Folding	0.0193321	0.0409549	0.160543	2	TRUE	NA	NA	NA	NA	NA	surface	surface	sheet	sheet	16.6231	11.0953	8.3792	0	0	0	0	0	0	0	0	18
2	H1L_T19I	H26L_T44I	1_19	26_44	Folding	0.0724725	0.0322763	0.126523	2	TRUE	NA	NA	NA	NA	NA	surface	surface	sheet	sheet	16.6231	11.0953	8.3792	0	0	0	0	0	0	0	0	18
2	H1L_T19K	H26L_T44K	1_19	26_44	Folding	0.0452731	0.0335368	0.131464	2	TRUE	NA	NA	NA	NA	NA	surface	surface	sheet	sheet	16.6231	11.0953	8.3792	0	0	0	0	0	0	0	0	18
2	H1L_T19L	H26L_T44L	1_19	26_44	Folding	-0.0226165	0.0381331	0.149482	2	TRUE	NA	NA	NA	NA	NA	surface	surface	sheet	sheet	16.6231	11.0953	8.3792	0	0	0	0	0	0	0	0	18
2	H1L_T19M	H26L_T44M	1_19	26_44	Folding	0.00386777	0.0397632	0.155872	2	TRUE	NA	NA	NA	NA	NA	surface	surface	sheet	sheet	16.6231	11.0953	8.3792	0	0	0	0	0	0	0	0	18
2	H1L_T19N	H26L_T44N	1_19	26_44	Folding	-0.0563873	0.0309611	0.121367	2	TRUE	NA	NA	NA	NA	NA	surface	surface	sheet	sheet	16.6231	11.0953	8.3792	0	0	0	0	0	0	0	0	18
2	H1L_T19P	H26L_T44P	1_19	26_44	Folding	-0.284763	0.0848787	0.332724	2	TRUE	NA	NA	NA	NA	NA	surface	surface	sheet	sheet	16.6231	11.0953	8.3792	0	0	0	0	0	0	0	0	18
2	H1L_T19Q	H26L_T44Q	1_19	26_44	Folding	0.00725922	0.0443574	0.173881	2	TRUE	NA	NA	NA	NA	NA	surface	surface	sheet	sheet	16.6231	11.0953	8.3792	0	0	0	0	0	0	0	0	18
2	H1L_T19R	H26L_T44R	1_19	26_44	Folding	0.059334	0.0600976	0.235583	2	TRUE	NA	NA	NA	NA	NA	surface	surface	sheet	sheet	16.6231	11.0953	8.3792	0	0	0	0	0	0	0	0	18
2	H1L_T19S	H26L_T44S	1_19	26_44	Folding	0.0763813	0.0271036	0.106246	2	TRUE	NA	NA	NA	NA	NA	surface	surface	sheet	sheet	16.6231	11.0953	8.3792	0	0	0	0	0	0	0	0	18
2	H1L_T19V	H26L_T44V	1_19	26_44	Folding	0.0984658	0.0329004	0.12897	2	TRUE	NA	NA	NA	NA	NA	surface	surface	sheet	sheet	16.6231	11.0953	8.3792	0	0	0	0	0	0	0	0	18
2	H1L_T19W	H26L_T44W	1_19	26_44	Folding	0.00519686	0.0470071	0.184268	2	TRUE	NA	NA	NA	NA	NA	surface	surface	sheet	sheet	16.6231	11.0953	8.3792	0	0	0	0	0	0	0	0	18
2	H1L_T19Y	H26L_T44Y	1_19	26_44	Folding	0.177201	0.0313148	0.122754	2	TRUE	NA	NA	NA	NA	NA	surface	surface	sheet	sheet	16.6231	11.0953	8.3792	0	0	0	0	0	0	0	0	18
2	H1M_T19A	H26M_T44A	1_19	26_44	Folding	0.0536947	0.0464135	0.181941	2	TRUE	NA	NA	NA	NA	NA	surface	surface	sheet	sheet	16.6231	11.0953	8.3792	0	0	0	0	0	0	0	0	18
2	H1M_T19C	H26M_T44C	1_19	26_44	Folding	0.125511	0.0418841	0.164186	2	TRUE	NA	NA	NA	NA	NA	surface	surface	sheet	sheet	16.6231	11.0953	8.3792	0	0	0	0	0	0	0	0	18
2	H1M_T19D	H26M_T44D	1_19	26_44	Folding	0.0204629	0.0454473	0.178153	2	TRUE	NA	NA	NA	NA	NA	surface	surface	sheet	sheet	16.6231	11.0953	8.3792	0	0	0	0	0	0	0	0	18
2	H1M_T19E	H26M_T44E	1_19	26_44	Folding	0.0146576	0.0653393	0.25613	2	TRUE	NA	NA	NA	NA	NA	surface	surface	sheet	sheet	16.6231	11.0953	8.3792	0	0	0	0	0	0	0	0	18
2	H1M_T19F	H26M_T44F	1_19	26_44	Folding	0.136253	0.0435593	0.170753	2	TRUE	NA	NA	NA	NA	NA	surface	surface	sheet	sheet	16.6231	11.0953	8.3792	0	0	0	0	0	0	0	0	18
2	H1M_T19G	H26M_T44G	1_19	26_44	Folding	0.053432	0.0345169	0.135306	2	TRUE	NA	NA	NA	NA	NA	surface	surface	sheet	sheet	16.6231	11.0953	8.3792	0	0	0	0	0	0	0	0	18
2	H1M_T19H	H26M_T44H	1_19	26_44	Folding	0.107835	0.028512	0.111767	2	TRUE	NA	NA	NA	NA	NA	surface	surface	sheet	sheet	16.6231	11.0953	8.3792	0	0	0	0	0	0	0	0	18
2	H1M_T19I	H26M_T44I	1_19	26_44	Folding	0.0988865	0.0432333	0.169474	2	TRUE	NA	NA	NA	NA	NA	surface	surface	sheet	sheet	16.6231	11.0953	8.3792	0	0	0	0	0	0	0	0	18
2	H1M_T19K	H26M_T44K	1_19	26_44	Folding	0.0916508	0.0293031	0.114868	2	TRUE	NA	NA	NA	NA	NA	surface	surface	sheet	sheet	16.6231	11.0953	8.3792	0	0	0	0	0	0	0	0	18
2	H1M_T19L	H26M_T44L	1_19	26_44	Folding	0.0415771	0.0360411	0.141281	2	TRUE	NA	NA	NA	NA	NA	surface	surface	sheet	sheet	16.6231	11.0953	8.3792	0	0	0	0	0	0	0	0	18
2	H1M_T19M	H26M_T44M	1_19	26_44	Folding	0.0470352	0.031419	0.123162	2	TRUE	NA	NA	NA	NA	NA	surface	surface	sheet	sheet	16.6231	11.0953	8.3792	0	0	0	0	0	0	0	0	18
2	H1M_T19N	H26M_T44N	1_19	26_44	Folding	0.0797718	0.0370511	0.14524	2	TRUE	NA	NA	NA	NA	NA	surface	surface	sheet	sheet	16.6231	11.0953	8.3792	0	0	0	0	0	0	0	0	18
2	H1M_T19P	H26M_T44P	1_19	26_44	Folding	-0.0646634	0.0607049	0.237963	2	TRUE	NA	NA	NA	NA	NA	surface	surface	sheet	sheet	16.6231	11.0953	8.3792	0	0	0	0	0	0	0	0	18
2	H1M_T19Q	H26M_T44Q	1_19	26_44	Folding	0.0428513	0.0443751	0.173951	2	TRUE	NA	NA	NA	NA	NA	surface	surface	sheet	sheet	16.6231	11.0953	8.3792	0	0	0	0	0	0	0	0	18
2	H1M_T19R	H26M_T44R	1_19	26_44	Folding	0.0576566	0.0666287	0.261184	2	TRUE	NA	NA	NA	NA	NA	surface	surface	sheet	sheet	16.6231	11.0953	8.3792	0	0	0	0	0	0	0	0	18
2	H1M_T19S	H26M_T44S	1_19	26_44	Folding	0.0996333	0.0216102	0.084712	2	TRUE	NA	NA	NA	NA	NA	surface	surface	sheet	sheet	16.6231	11.0953	8.3792	0	0	0	0	0	0	0	0	18
2	H1M_T19V	H26M_T44V	1_19	26_44	Folding	0.0792584	0.0350747	0.137493	2	TRUE	NA	NA	NA	NA	NA	surface	surface	sheet	sheet	16.6231	11.0953	8.3792	0	0	0	0	0	0	0	0	18
2	H1M_T19W	H26M_T44W	1_19	26_44	Folding	-0.0335457	0.0660245	0.258816	2	TRUE	NA	NA	NA	NA	NA	surface	surface	sheet	sheet	16.6231	11.0953	8.3792	0	0	0	0	0	0	0	0	18
2	H1M_T19Y	H26M_T44Y	1_19	26_44	Folding	0.151762	0.0300265	0.117704	2	TRUE	NA	NA	NA	NA	NA	surface	surface	sheet	sheet	16.6231	11.0953	8.3792	0	0	0	0	0	0	0	0	18
2	H1N_T19A	H26N_T44A	1_19	26_44	Folding	0.102719	0.0355746	0.139453	2	TRUE	NA	NA	NA	NA	NA	surface	surface	sheet	sheet	16.6231	11.0953	8.3792	0	0	0	0	0	0	0	0	18
2	H1N_T19C	H26N_T44C	1_19	26_44	Folding	-0.00027908	0.0363678	0.142562	2	TRUE	NA	NA	NA	NA	NA	surface	surface	sheet	sheet	16.6231	11.0953	8.3792	0	0	0	0	0	0	0	0	18
2	H1N_T19D	H26N_T44D	1_19	26_44	Folding	0.179028	0.0254854	0.0999028	2	TRUE	NA	NA	NA	NA	NA	surface	surface	sheet	sheet	16.6231	11.0953	8.3792	0	0	0	0	0	0	0	0	18
2	H1N_T19E	H26N_T44E	1_19	26_44	Folding	0.0572786	0.0371734	0.14572	2	TRUE	NA	NA	NA	NA	NA	surface	surface	sheet	sheet	16.6231	11.0953	8.3792	0	0	0	0	0	0	0	0	18
2	H1N_T19F	H26N_T44F	1_19	26_44	Folding	0.0284028	0.0196159	0.0768944	2	TRUE	NA	NA	NA	NA	NA	surface	surface	sheet	sheet	16.6231	11.0953	8.3792	0	0	0	0	0	0	0	0	18
2	H1N_T19G	H26N_T44G	1_19	26_44	Folding	0.338616	0.0367482	0.144053	2	TRUE	NA	NA	NA	NA	NA	surface	surface	sheet	sheet	16.6231	11.0953	8.3792	0	0	0	0	0	0	0	0	18
2	H1N_T19H	H26N_T44H	1_19	26_44	Folding	0.0830482	0.0270532	0.106049	2	TRUE	NA	NA	NA	NA	NA	surface	surface	sheet	sheet	16.6231	11.0953	8.3792	0	0	0	0	0	0	0	0	18
2	H1N_T19I	H26N_T44I	1_19	26_44	Folding	0.0535521	0.023918	0.0937584	2	TRUE	NA	NA	NA	NA	NA	surface	surface	sheet	sheet	16.6231	11.0953	8.3792	0	0	0	0	0	0	0	0	18
2	H1N_T19K	H26N_T44K	1_19	26_44	Folding	0.102533	0.0359852	0.141062	2	TRUE	NA	NA	NA	NA	NA	surface	surface	sheet	sheet	16.6231	11.0953	8.3792	0	0	0	0	0	0	0	0	18
2	H1N_T19L	H26N_T44L	1_19	26_44	Folding	0.0444818	0.0241917	0.0948314	2	TRUE	NA	NA	NA	NA	NA	surface	surface	sheet	sheet	16.6231	11.0953	8.3792	0	0	0	0	0	0	0	0	18
2	H1N_T19M	H26N_T44M	1_19	26_44	Folding	0.0640742	0.0320908	0.125796	2	TRUE	NA	NA	NA	NA	NA	surface	surface	sheet	sheet	16.6231	11.0953	8.3792	0	0	0	0	0	0	0	0	18
2	H1N_T19N	H26N_T44N	1_19	26_44	Folding	0.163505	0.0215012	0.0842848	2	TRUE	NA	NA	NA	NA	NA	surface	surface	sheet	sheet	16.6231	11.0953	8.3792	0	0	0	0	0	0	0	0	18
2	H1N_T19P	H26N_T44P	1_19	26_44	Folding	0.316632	0.0988731	0.387582	2	TRUE	NA	NA	NA	NA	NA	surface	surface	sheet	sheet	16.6231	11.0953	8.3792	0	0	0	0	0	0	0	0	18
2	H1N_T19Q	H26N_T44Q	1_19	26_44	Folding	0.101162	0.0507965	0.199122	2	TRUE	NA	NA	NA	NA	NA	surface	surface	sheet	sheet	16.6231	11.0953	8.3792	0	0	0	0	0	0	0	0	18
2	H1N_T19R	H26N_T44R	1_19	26_44	Folding	0.111172	0.0852836	0.334312	2	TRUE	NA	NA	NA	NA	NA	surface	surface	sheet	sheet	16.6231	11.0953	8.3792	0	0	0	0	0	0	0	0	18
2	H1N_T19S	H26N_T44S	1_19	26_44	Folding	0.0525411	0.0337623	0.132348	2	TRUE	NA	NA	NA	NA	NA	surface	surface	sheet	sheet	16.6231	11.0953	8.3792	0	0	0	0	0	0	0	0	18
2	H1N_T19V	H26N_T44V	1_19	26_44	Folding	0.0133253	0.0273891	0.107365	2	TRUE	NA	NA	NA	NA	NA	surface	surface	sheet	sheet	16.6231	11.0953	8.3792	0	0	0	0	0	0	0	0	18
2	H1N_T19W	H26N_T44W	1_19	26_44	Folding	0.0653203	0.0484026	0.189738	2	TRUE	NA	NA	NA	NA	NA	surface	surface	sheet	sheet	16.6231	11.0953	8.3792	0	0	0	0	0	0	0	0	18
2	H1N_T19Y	H26N_T44Y	1_19	26_44	Folding	0.00965549	0.0227212	0.089067	2	TRUE	NA	NA	NA	NA	NA	surface	surface	sheet	sheet	16.6231	11.0953	8.3792	0	0	0	0	0	0	0	0	18
2	H1P_T19A	H26P_T44A	1_19	26_44	Folding	0.159452	0.664548	2.60503	2	FALSE	NA	NA	NA	NA	NA	surface	surface	sheet	sheet	16.6231	11.0953	8.3792	0	0	0	0	0	0	0	0	18
2	H1P_T19C	H26P_T44C	1_19	26_44	Folding	-0.225263	0.315491	1.23673	2	FALSE	NA	NA	NA	NA	NA	surface	surface	sheet	sheet	16.6231	11.0953	8.3792	0	0	0	0	0	0	0	0	18
2	H1P_T19D	H26P_T44D	1_19	26_44	Folding	0.324933	0.526059	2.06215	2	FALSE	NA	NA	NA	NA	NA	surface	surface	sheet	sheet	16.6231	11.0953	8.3792	0	0	0	0	0	0	0	0	18
2	H1P_T19E	H26P_T44E	1_19	26_44	Folding	0.114947	0.279968	1.09747	2	FALSE	NA	NA	NA	NA	NA	surface	surface	sheet	sheet	16.6231	11.0953	8.3792	0	0	0	0	0	0	0	0	18
2	H1P_T19F	H26P_T44F	1_19	26_44	Folding	0.0776804	0.433397	1.69892	2	FALSE	NA	NA	NA	NA	NA	surface	surface	sheet	sheet	16.6231	11.0953	8.3792	0	0	0	0	0	0	0	0	18
2	H1P_T19G	H26P_T44G	1_19	26_44	Folding	-1.51665	0.616704	2.41748	2	FALSE	NA	NA	NA	NA	NA	surface	surface	sheet	sheet	16.6231	11.0953	8.3792	0	0	0	0	0	0	0	0	18
2	H1P_T19H	H26P_T44H	1_19	26_44	Folding	0.0469238	0.385165	1.50985	2	FALSE	NA	NA	NA	NA	NA	surface	surface	sheet	sheet	16.6231	11.0953	8.3792	0	0	0	0	0	0	0	0	18
2	H1P_T19I	H26P_T44I	1_19	26_44	Folding	0.157448	0.333176	1.30605	2	FALSE	NA	NA	NA	NA	NA	surface	surface	sheet	sheet	16.6231	11.0953	8.3792	0	0	0	0	0	0	0	0	18
2	H1P_T19K	H26P_T44K	1_19	26_44	Folding	-0.149013	0.495341	1.94174	2	FALSE	NA	NA	NA	NA	NA	surface	surface	sheet	sheet	16.6231	11.0953	8.3792	0	0	0	0	0	0	0	0	18
2	H1P_T19L	H26P_T44L	1_19	26_44	Folding	-0.496505	0.247428	0.969917	2	TRUE	NA	NA	NA	NA	NA	surface	surface	sheet	sheet	16.6231	11.0953	8.3792	0	0	0	0	0	0	0	0	18
2	H1P_T19M	H26P_T44M	1_19	26_44	Folding	-0.0384199	0.496702	1.94707	2	FALSE	NA	NA	NA	NA	NA	surface	surface	sheet	sheet	16.6231	11.0953	8.3792	0	0	0	0	0	0	0	0	18
2	H1P_T19N	H26P_T44N	1_19	26_44	Folding	0.0248575	0.463075	1.81525	2	FALSE	NA	NA	NA	NA	NA	surface	surface	sheet	sheet	16.6231	11.0953	8.3792	0	0	0	0	0	0	0	0	18
2	H1P_T19P	H26P_T44P	1_19	26_44	Folding	-0.24383	0.712225	2.79192	2	FALSE	NA	NA	NA	NA	NA	surface	surface	sheet	sheet	16.6231	11.0953	8.3792	0	0	0	0	0	0	0	0	18
2	H1P_T19Q	H26P_T44Q	1_19	26_44	Folding	-0.418252	0.261777	1.02617	2	FALSE	NA	NA	NA	NA	NA	surface	surface	sheet	sheet	16.6231	11.0953	8.3792	0	0	0	0	0	0	0	0	18
2	H1P_T19R	H26P_T44R	1_19	26_44	Folding	-0.267968	0.786796	3.08424	2	FALSE	NA	NA	NA	NA	NA	surface	surface	sheet	sheet	16.6231	11.0953	8.3792	0	0	0	0	0	0	0	0	18
2	H1P_T19S	H26P_T44S	1_19	26_44	Folding	-0.258444	0.293494	1.1505	2	FALSE	NA	NA	NA	NA	NA	surface	surface	sheet	sheet	16.6231	11.0953	8.3792	0	0	0	0	0	0	0	0	18
2	H1P_T19V	H26P_T44V	1_19	26_44	Folding	-0.135536	0.285561	1.1194	2	FALSE	NA	NA	NA	NA	NA	surface	surface	sheet	sheet	16.6231	11.0953	8.3792	0	0	0	0	0	0	0	0	18
2	H1P_T19W	H26P_T44W	1_19	26_44	Folding	-0.287005	0.732115	2.86989	2	FALSE	NA	NA	NA	NA	NA	surface	surface	sheet	sheet	16.6231	11.0953	8.3792	0	0	0	0	0	0	0	0	18
2	H1P_T19Y	H26P_T44Y	1_19	26_44	Folding	0.05358	0.306377	1.201	2	FALSE	NA	NA	NA	NA	NA	surface	surface	sheet	sheet	16.6231	11.0953	8.3792	0	0	0	0	0	0	0	0	18
2	H1Q_T19A	H26Q_T44A	1_19	26_44	Folding	0.126867	0.0524674	0.205672	2	TRUE	NA	NA	NA	NA	NA	surface	surface	sheet	sheet	16.6231	11.0953	8.3792	0	0	0	0	0	0	0	0	18
2	H1Q_T19C	H26Q_T44C	1_19	26_44	Folding	0.125139	0.0495535	0.19425	2	TRUE	NA	NA	NA	NA	NA	surface	surface	sheet	sheet	16.6231	11.0953	8.3792	0	0	0	0	0	0	0	0	18
2	H1Q_T19D	H26Q_T44D	1_19	26_44	Folding	0.10243	0.0382293	0.149859	2	TRUE	NA	NA	NA	NA	NA	surface	surface	sheet	sheet	16.6231	11.0953	8.3792	0	0	0	0	0	0	0	0	18
2	H1Q_T19E	H26Q_T44E	1_19	26_44	Folding	0.175863	0.0448207	0.175697	2	TRUE	NA	NA	NA	NA	NA	surface	surface	sheet	sheet	16.6231	11.0953	8.3792	0	0	0	0	0	0	0	0	18
2	H1Q_T19F	H26Q_T44F	1_19	26_44	Folding	0.170948	0.0441846	0.173204	2	TRUE	NA	NA	NA	NA	NA	surface	surface	sheet	sheet	16.6231	11.0953	8.3792	0	0	0	0	0	0	0	0	18
2	H1Q_T19G	H26Q_T44G	1_19	26_44	Folding	0.218847	0.0733486	0.287526	2	TRUE	NA	NA	NA	NA	NA	surface	surface	sheet	sheet	16.6231	11.0953	8.3792	0	0	0	0	0	0	0	0	18
2	H1Q_T19H	H26Q_T44H	1_19	26_44	Folding	0.114093	0.0519239	0.203542	2	TRUE	NA	NA	NA	NA	NA	surface	surface	sheet	sheet	16.6231	11.0953	8.3792	0	0	0	0	0	0	0	0	18
2	H1Q_T19I	H26Q_T44I	1_19	26_44	Folding	0.0895643	0.0362023	0.141913	2	TRUE	NA	NA	NA	NA	NA	surface	surface	sheet	sheet	16.6231	11.0953	8.3792	0	0	0	0	0	0	0	0	18
2	H1Q_T19K	H26Q_T44K	1_19	26_44	Folding	0.0846362	0.0599949	0.23518	2	TRUE	NA	NA	NA	NA	NA	surface	surface	sheet	sheet	16.6231	11.0953	8.3792	0	0	0	0	0	0	0	0	18
2	H1Q_T19L	H26Q_T44L	1_19	26_44	Folding	0.0954598	0.0322622	0.126468	2	TRUE	NA	NA	NA	NA	NA	surface	surface	sheet	sheet	16.6231	11.0953	8.3792	0	0	0	0	0	0	0	0	18
2	H1Q_T19M	H26Q_T44M	1_19	26_44	Folding	0.110881	0.0510712	0.200199	2	TRUE	NA	NA	NA	NA	NA	surface	surface	sheet	sheet	16.6231	11.0953	8.3792	0	0	0	0	0	0	0	0	18
2	H1Q_T19N	H26Q_T44N	1_19	26_44	Folding	0.077183	0.0337978	0.132487	2	TRUE	NA	NA	NA	NA	NA	surface	surface	sheet	sheet	16.6231	11.0953	8.3792	0	0	0	0	0	0	0	0	18
2	H1Q_T19P	H26Q_T44P	1_19	26_44	Folding	0.0529122	0.110843	0.434504	2	TRUE	NA	NA	NA	NA	NA	surface	surface	sheet	sheet	16.6231	11.0953	8.3792	0	0	0	0	0	0	0	0	18
2	H1Q_T19Q	H26Q_T44Q	1_19	26_44	Folding	0.0742949	0.068084	0.266889	2	TRUE	NA	NA	NA	NA	NA	surface	surface	sheet	sheet	16.6231	11.0953	8.3792	0	0	0	0	0	0	0	0	18
2	H1Q_T19R	H26Q_T44R	1_19	26_44	Folding	0.0516594	0.0863818	0.338617	2	TRUE	NA	NA	NA	NA	NA	surface	surface	sheet	sheet	16.6231	11.0953	8.3792	0	0	0	0	0	0	0	0	18
2	H1Q_T19S	H26Q_T44S	1_19	26_44	Folding	0.16287	0.0411317	0.161236	2	TRUE	NA	NA	NA	NA	NA	surface	surface	sheet	sheet	16.6231	11.0953	8.3792	0	0	0	0	0	0	0	0	18
2	H1Q_T19V	H26Q_T44V	1_19	26_44	Folding	0.0926545	0.0513349	0.201233	2	TRUE	NA	NA	NA	NA	NA	surface	surface	sheet	sheet	16.6231	11.0953	8.3792	0	0	0	0	0	0	0	0	18
2	H1Q_T19W	H26Q_T44W	1_19	26_44	Folding	0.190135	0.0698287	0.273728	2	TRUE	NA	NA	NA	NA	NA	surface	surface	sheet	sheet	16.6231	11.0953	8.3792	0	0	0	0	0	0	0	0	18
2	H1Q_T19Y	H26Q_T44Y	1_19	26_44	Folding	0.185366	0.041244	0.161677	2	TRUE	NA	NA	NA	NA	NA	surface	surface	sheet	sheet	16.6231	11.0953	8.3792	0	0	0	0	0	0	0	0	18
2	H1R_T19A	H26R_T44A	1_19	26_44	Folding	0.0214811	0.0310628	0.121766	2	TRUE	NA	NA	NA	NA	NA	surface	surface	sheet	sheet	16.6231	11.0953	8.3792	0	0	0	0	0	0	0	0	18
2	H1R_T19C	H26R_T44C	1_19	26_44	Folding	0.0836175	0.0269559	0.105667	2	TRUE	NA	NA	NA	NA	NA	surface	surface	sheet	sheet	16.6231	11.0953	8.3792	0	0	0	0	0	0	0	0	18
2	H1R_T19D	H26R_T44D	1_19	26_44	Folding	-0.141861	0.0321098	0.12587	2	TRUE	NA	NA	NA	NA	NA	surface	surface	sheet	sheet	16.6231	11.0953	8.3792	0	0	0	0	0	0	0	0	18
2	H1R_T19E	H26R_T44E	1_19	26_44	Folding	-0.00233331	0.0269864	0.105787	2	TRUE	NA	NA	NA	NA	NA	surface	surface	sheet	sheet	16.6231	11.0953	8.3792	0	0	0	0	0	0	0	0	18
2	H1R_T19F	H26R_T44F	1_19	26_44	Folding	0.102368	0.0282745	0.110836	2	TRUE	NA	NA	NA	NA	NA	surface	surface	sheet	sheet	16.6231	11.0953	8.3792	0	0	0	0	0	0	0	0	18
2	H1R_T19G	H26R_T44G	1_19	26_44	Folding	-0.0595797	0.0508233	0.199227	2	TRUE	NA	NA	NA	NA	NA	surface	surface	sheet	sheet	16.6231	11.0953	8.3792	0	0	0	0	0	0	0	0	18
2	H1R_T19H	H26R_T44H	1_19	26_44	Folding	0.0630387	0.0372598	0.146058	2	TRUE	NA	NA	NA	NA	NA	surface	surface	sheet	sheet	16.6231	11.0953	8.3792	0	0	0	0	0	0	0	0	18
2	H1R_T19I	H26R_T44I	1_19	26_44	Folding	0.0742604	0.0301276	0.1181	2	TRUE	NA	NA	NA	NA	NA	surface	surface	sheet	sheet	16.6231	11.0953	8.3792	0	0	0	0	0	0	0	0	18
2	H1R_T19K	H26R_T44K	1_19	26_44	Folding	0.0869797	0.0397325	0.155751	2	TRUE	NA	NA	NA	NA	NA	surface	surface	sheet	sheet	16.6231	11.0953	8.3792	0	0	0	0	0	0	0	0	18
2	H1R_T19L	H26R_T44L	1_19	26_44	Folding	-0.0159932	0.0272345	0.106759	2	TRUE	NA	NA	NA	NA	NA	surface	surface	sheet	sheet	16.6231	11.0953	8.3792	0	0	0	0	0	0	0	0	18
2	H1R_T19M	H26R_T44M	1_19	26_44	Folding	0.0123385	0.0436735	0.1712	2	TRUE	NA	NA	NA	NA	NA	surface	surface	sheet	sheet	16.6231	11.0953	8.3792	0	0	0	0	0	0	0	0	18
2	H1R_T19N	H26R_T44N	1_19	26_44	Folding	-0.0350638	0.0413596	0.16213	2	TRUE	NA	NA	NA	NA	NA	surface	surface	sheet	sheet	16.6231	11.0953	8.3792	0	0	0	0	0	0	0	0	18
2	H1R_T19P	H26R_T44P	1_19	26_44	Folding	-0.226285	0.0828395	0.324731	2	TRUE	NA	NA	NA	NA	NA	surface	surface	sheet	sheet	16.6231	11.0953	8.3792	0	0	0	0	0	0	0	0	18
2	H1R_T19Q	H26R_T44Q	1_19	26_44	Folding	0.0477655	0.0452166	0.177249	2	TRUE	NA	NA	NA	NA	NA	surface	surface	sheet	sheet	16.6231	11.0953	8.3792	0	0	0	0	0	0	0	0	18
2	H1R_T19R	H26R_T44R	1_19	26_44	Folding	0.16342	0.0669126	0.262297	2	TRUE	NA	NA	NA	NA	NA	surface	surface	sheet	sheet	16.6231	11.0953	8.3792	0	0	0	0	0	0	0	0	18
2	H1R_T19S	H26R_T44S	1_19	26_44	Folding	0.0995992	0.0350326	0.137328	2	TRUE	NA	NA	NA	NA	NA	surface	surface	sheet	sheet	16.6231	11.0953	8.3792	0	0	0	0	0	0	0	0	18
2	H1R_T19V	H26R_T44V	1_19	26_44	Folding	0.0963223	0.0332986	0.13053	2	TRUE	NA	NA	NA	NA	NA	surface	surface	sheet	sheet	16.6231	11.0953	8.3792	0	0	0	0	0	0	0	0	18
2	H1R_T19W	H26R_T44W	1_19	26_44	Folding	0.0553784	0.0294328	0.115376	2	TRUE	NA	NA	NA	NA	NA	surface	surface	sheet	sheet	16.6231	11.0953	8.3792	0	0	0	0	0	0	0	0	18
2	H1R_T19Y	H26R_T44Y	1_19	26_44	Folding	0.116655	0.0371038	0.145447	2	TRUE	NA	NA	NA	NA	NA	surface	surface	sheet	sheet	16.6231	11.0953	8.3792	0	0	0	0	0	0	0	0	18
2	H1S_T19A	H26S_T44A	1_19	26_44	Folding	0.145745	0.0520386	0.203991	2	TRUE	NA	NA	NA	NA	NA	surface	surface	sheet	sheet	16.6231	11.0953	8.3792	0	0	0	0	0	0	0	0	18
2	H1S_T19C	H26S_T44C	1_19	26_44	Folding	0.0693083	0.0258432	0.101305	2	TRUE	NA	NA	NA	NA	NA	surface	surface	sheet	sheet	16.6231	11.0953	8.3792	0	0	0	0	0	0	0	0	18
2	H1S_T19D	H26S_T44D	1_19	26_44	Folding	0.184663	0.0336944	0.132082	2	TRUE	NA	NA	NA	NA	NA	surface	surface	sheet	sheet	16.6231	11.0953	8.3792	0	0	0	0	0	0	0	0	18
2	H1S_T19E	H26S_T44E	1_19	26_44	Folding	0.141297	0.0256653	0.100608	2	TRUE	NA	NA	NA	NA	NA	surface	surface	sheet	sheet	16.6231	11.0953	8.3792	0	0	0	0	0	0	0	0	18
2	H1S_T19F	H26S_T44F	1_19	26_44	Folding	0.0951014	0.0270765	0.10614	2	TRUE	NA	NA	NA	NA	NA	surface	surface	sheet	sheet	16.6231	11.0953	8.3792	0	0	0	0	0	0	0	0	18
2	H1S_T19G	H26S_T44G	1_19	26_44	Folding	0.406986	0.03456	0.135475	2	TRUE	NA	NA	NA	NA	NA	surface	surface	sheet	sheet	16.6231	11.0953	8.3792	0	0	0	0	0	0	0	0	18
2	H1S_T19H	H26S_T44H	1_19	26_44	Folding	0.134802	0.0294051	0.115268	2	TRUE	NA	NA	NA	NA	NA	surface	surface	sheet	sheet	16.6231	11.0953	8.3792	0	0	0	0	0	0	0	0	18
2	H1S_T19I	H26S_T44I	1_19	26_44	Folding	0.0682721	0.0288071	0.112924	2	TRUE	NA	NA	NA	NA	NA	surface	surface	sheet	sheet	16.6231	11.0953	8.3792	0	0	0	0	0	0	0	0	18
2	H1S_T19K	H26S_T44K	1_19	26_44	Folding	0.143897	0.0210278	0.0824291	2	TRUE	NA	NA	NA	NA	NA	surface	surface	sheet	sheet	16.6231	11.0953	8.3792	0	0	0	0	0	0	0	0	18
2	H1S_T19L	H26S_T44L	1_19	26_44	Folding	0.102129	0.0199252	0.0781069	2	TRUE	NA	NA	NA	NA	NA	surface	surface	sheet	sheet	16.6231	11.0953	8.3792	0	0	0	0	0	0	0	0	18
2	H1S_T19M	H26S_T44M	1_19	26_44	Folding	0.0882395	0.0304116	0.119213	2	TRUE	NA	NA	NA	NA	NA	surface	surface	sheet	sheet	16.6231	11.0953	8.3792	0	0	0	0	0	0	0	0	18
2	H1S_T19N	H26S_T44N	1_19	26_44	Folding	0.180532	0.0296045	0.11605	2	TRUE	NA	NA	NA	NA	NA	surface	surface	sheet	sheet	16.6231	11.0953	8.3792	0	0	0	0	0	0	0	0	18
2	H1S_T19P	H26S_T44P	1_19	26_44	Folding	0.32764	0.113162	0.443595	2	TRUE	NA	NA	NA	NA	NA	surface	surface	sheet	sheet	16.6231	11.0953	8.3792	0	0	0	0	0	0	0	0	18
2	H1S_T19Q	H26S_T44Q	1_19	26_44	Folding	0.125172	0.0371117	0.145478	2	TRUE	NA	NA	NA	NA	NA	surface	surface	sheet	sheet	16.6231	11.0953	8.3792	0	0	0	0	0	0	0	0	18
2	H1S_T19R	H26S_T44R	1_19	26_44	Folding	0.189869	0.0588838	0.230824	2	TRUE	NA	NA	NA	NA	NA	surface	surface	sheet	sheet	16.6231	11.0953	8.3792	0	0	0	0	0	0	0	0	18
2	H1S_T19S	H26S_T44S	1_19	26_44	Folding	0.116801	0.0239948	0.0940597	2	TRUE	NA	NA	NA	NA	NA	surface	surface	sheet	sheet	16.6231	11.0953	8.3792	0	0	0	0	0	0	0	0	18
2	H1S_T19V	H26S_T44V	1_19	26_44	Folding	0.0694392	0.0191286	0.0749842	2	TRUE	NA	NA	NA	NA	NA	surface	surface	sheet	sheet	16.6231	11.0953	8.3792	0	0	0	0	0	0	0	0	18
2	H1S_T19W	H26S_T44W	1_19	26_44	Folding	0.19171	0.0428585	0.168005	2	TRUE	NA	NA	NA	NA	NA	surface	surface	sheet	sheet	16.6231	11.0953	8.3792	0	0	0	0	0	0	0	0	18
2	H1S_T19Y	H26S_T44Y	1_19	26_44	Folding	0.0809463	0.0235932	0.0924853	2	TRUE	NA	NA	NA	NA	NA	surface	surface	sheet	sheet	16.6231	11.0953	8.3792	0	0	0	0	0	0	0	0	18
2	H1T_T19A	H26T_T44A	1_19	26_44	Folding	0.133225	0.0346893	0.135982	2	TRUE	NA	NA	NA	NA	NA	surface	surface	sheet	sheet	16.6231	11.0953	8.3792	0	0	0	0	0	0	0	0	18
2	H1T_T19C	H26T_T44C	1_19	26_44	Folding	0.107082	0.0224876	0.0881516	2	TRUE	NA	NA	NA	NA	NA	surface	surface	sheet	sheet	16.6231	11.0953	8.3792	0	0	0	0	0	0	0	0	18
2	H1T_T19D	H26T_T44D	1_19	26_44	Folding	0.138222	0.0432771	0.169646	2	TRUE	NA	NA	NA	NA	NA	surface	surface	sheet	sheet	16.6231	11.0953	8.3792	0	0	0	0	0	0	0	0	18
2	H1T_T19E	H26T_T44E	1_19	26_44	Folding	0.0790063	0.0575496	0.225595	2	TRUE	NA	NA	NA	NA	NA	surface	surface	sheet	sheet	16.6231	11.0953	8.3792	0	0	0	0	0	0	0	0	18
2	H1T_T19F	H26T_T44F	1_19	26_44	Folding	0.134966	0.0304529	0.119375	2	TRUE	NA	NA	NA	NA	NA	surface	surface	sheet	sheet	16.6231	11.0953	8.3792	0	0	0	0	0	0	0	0	18
2	H1T_T19G	H26T_T44G	1_19	26_44	Folding	0.271958	0.0490142	0.192136	2	TRUE	NA	NA	NA	NA	NA	surface	surface	sheet	sheet	16.6231	11.0953	8.3792	0	0	0	0	0	0	0	0	18
2	H1T_T19H	H26T_T44H	1_19	26_44	Folding	0.138137	0.0302706	0.118661	2	TRUE	NA	NA	NA	NA	NA	surface	surface	sheet	sheet	16.6231	11.0953	8.3792	0	0	0	0	0	0	0	0	18
2	H1T_T19I	H26T_T44I	1_19	26_44	Folding	0.0911172	0.0263014	0.103101	2	TRUE	NA	NA	NA	NA	NA	surface	surface	sheet	sheet	16.6231	11.0953	8.3792	0	0	0	0	0	0	0	0	18
2	H1T_T19K	H26T_T44K	1_19	26_44	Folding	0.123399	0.0473862	0.185754	2	TRUE	NA	NA	NA	NA	NA	surface	surface	sheet	sheet	16.6231	11.0953	8.3792	0	0	0	0	0	0	0	0	18
2	H1T_T19L	H26T_T44L	1_19	26_44	Folding	0.139159	0.0230095	0.0901972	2	TRUE	NA	NA	NA	NA	NA	surface	surface	sheet	sheet	16.6231	11.0953	8.3792	0	0	0	0	0	0	0	0	18
2	H1T_T19M	H26T_T44M	1_19	26_44	Folding	0.101591	0.0442338	0.173396	2	TRUE	NA	NA	NA	NA	NA	surface	surface	sheet	sheet	16.6231	11.0953	8.3792	0	0	0	0	0	0	0	0	18
2	H1T_T19N	H26T_T44N	1_19	26_44	Folding	0.15346	0.0276477	0.108379	2	TRUE	NA	NA	NA	NA	NA	surface	surface	sheet	sheet	16.6231	11.0953	8.3792	0	0	0	0	0	0	0	0	18
2	H1T_T19P	H26T_T44P	1_19	26_44	Folding	0.269233	0.07867	0.308387	2	TRUE	NA	NA	NA	NA	NA	surface	surface	sheet	sheet	16.6231	11.0953	8.3792	0	0	0	0	0	0	0	0	18
2	H1T_T19Q	H26T_T44Q	1_19	26_44	Folding	0.122639	0.0362856	0.14224	2	TRUE	NA	NA	NA	NA	NA	surface	surface	sheet	sheet	16.6231	11.0953	8.3792	0	0	0	0	0	0	0	0	18
2	H1T_T19R	H26T_T44R	1_19	26_44	Folding	0.257199	0.0745139	0.292095	2	TRUE	NA	NA	NA	NA	NA	surface	surface	sheet	sheet	16.6231	11.0953	8.3792	0	0	0	0	0	0	0	0	18
2	H1T_T19S	H26T_T44S	1_19	26_44	Folding	0.0999468	0.0363021	0.142304	2	TRUE	NA	NA	NA	NA	NA	surface	surface	sheet	sheet	16.6231	11.0953	8.3792	0	0	0	0	0	0	0	0	18
2	H1T_T19V	H26T_T44V	1_19	26_44	Folding	0.0910826	0.0310665	0.121781	2	TRUE	NA	NA	NA	NA	NA	surface	surface	sheet	sheet	16.6231	11.0953	8.3792	0	0	0	0	0	0	0	0	18
2	H1T_T19W	H26T_T44W	1_19	26_44	Folding	0.175415	0.0266506	0.10447	2	TRUE	NA	NA	NA	NA	NA	surface	surface	sheet	sheet	16.6231	11.0953	8.3792	0	0	0	0	0	0	0	0	18
2	H1T_T19Y	H26T_T44Y	1_19	26_44	Folding	0.128406	0.0375148	0.147058	2	TRUE	NA	NA	NA	NA	NA	surface	surface	sheet	sheet	16.6231	11.0953	8.3792	0	0	0	0	0	0	0	0	18
2	H1V_T19A	H26V_T44A	1_19	26_44	Folding	0.0693113	0.020785	0.0814771	2	TRUE	NA	NA	NA	NA	NA	surface	surface	sheet	sheet	16.6231	11.0953	8.3792	0	0	0	0	0	0	0	0	18
2	H1V_T19C	H26V_T44C	1_19	26_44	Folding	0.0714069	0.0493661	0.193515	2	TRUE	NA	NA	NA	NA	NA	surface	surface	sheet	sheet	16.6231	11.0953	8.3792	0	0	0	0	0	0	0	0	18
2	H1V_T19D	H26V_T44D	1_19	26_44	Folding	0.0277281	0.032069	0.12571	2	TRUE	NA	NA	NA	NA	NA	surface	surface	sheet	sheet	16.6231	11.0953	8.3792	0	0	0	0	0	0	0	0	18
2	H1V_T19E	H26V_T44E	1_19	26_44	Folding	0.0494199	0.0457559	0.179363	2	TRUE	NA	NA	NA	NA	NA	surface	surface	sheet	sheet	16.6231	11.0953	8.3792	0	0	0	0	0	0	0	0	18
2	H1V_T19F	H26V_T44F	1_19	26_44	Folding	0.105549	0.0292752	0.114759	2	TRUE	NA	NA	NA	NA	NA	surface	surface	sheet	sheet	16.6231	11.0953	8.3792	0	0	0	0	0	0	0	0	18
2	H1V_T19G	H26V_T44G	1_19	26_44	Folding	0.0876382	0.0373911	0.146573	2	TRUE	NA	NA	NA	NA	NA	surface	surface	sheet	sheet	16.6231	11.0953	8.3792	0	0	0	0	0	0	0	0	18
2	H1V_T19H	H26V_T44H	1_19	26_44	Folding	0.0312744	0.0299329	0.117337	2	TRUE	NA	NA	NA	NA	NA	surface	surface	sheet	sheet	16.6231	11.0953	8.3792	0	0	0	0	0	0	0	0	18
2	H1V_T19I	H26V_T44I	1_19	26_44	Folding	0.0449451	0.0273159	0.107078	2	TRUE	NA	NA	NA	NA	NA	surface	surface	sheet	sheet	16.6231	11.0953	8.3792	0	0	0	0	0	0	0	0	18
2	H1V_T19K	H26V_T44K	1_19	26_44	Folding	0.0740947	0.0389039	0.152503	2	TRUE	NA	NA	NA	NA	NA	surface	surface	sheet	sheet	16.6231	11.0953	8.3792	0	0	0	0	0	0	0	0	18
2	H1V_T19L	H26V_T44L	1_19	26_44	Folding	0.0298163	0.0167723	0.0657472	2	TRUE	NA	NA	NA	NA	NA	surface	surface	sheet	sheet	16.6231	11.0953	8.3792	0	0	0	0	0	0	0	0	18
2	H1V_T19M	H26V_T44M	1_19	26_44	Folding	0.0348585	0.0328901	0.128929	2	TRUE	NA	NA	NA	NA	NA	surface	surface	sheet	sheet	16.6231	11.0953	8.3792	0	0	0	0	0	0	0	0	18
2	H1V_T19N	H26V_T44N	1_19	26_44	Folding	0.0509002	0.0324036	0.127022	2	TRUE	NA	NA	NA	NA	NA	surface	surface	sheet	sheet	16.6231	11.0953	8.3792	0	0	0	0	0	0	0	0	18
2	H1V_T19P	H26V_T44P	1_19	26_44	Folding	0.0713962	0.120217	0.47125	2	TRUE	NA	NA	NA	NA	NA	surface	surface	sheet	sheet	16.6231	11.0953	8.3792	0	0	0	0	0	0	0	0	18
2	H1V_T19Q	H26V_T44Q	1_19	26_44	Folding	0.0404558	0.0357768	0.140245	2	TRUE	NA	NA	NA	NA	NA	surface	surface	sheet	sheet	16.6231	11.0953	8.3792	0	0	0	0	0	0	0	0	18
2	H1V_T19R	H26V_T44R	1_19	26_44	Folding	-0.00476958	0.0656884	0.257499	2	TRUE	NA	NA	NA	NA	NA	surface	surface	sheet	sheet	16.6231	11.0953	8.3792	0	0	0	0	0	0	0	0	18
2	H1V_T19S	H26V_T44S	1_19	26_44	Folding	0.081855	0.0251379	0.0985407	2	TRUE	NA	NA	NA	NA	NA	surface	surface	sheet	sheet	16.6231	11.0953	8.3792	0	0	0	0	0	0	0	0	18
2	H1V_T19V	H26V_T44V	1_19	26_44	Folding	0.059125	0.0196643	0.077084	2	TRUE	NA	NA	NA	NA	NA	surface	surface	sheet	sheet	16.6231	11.0953	8.3792	0	0	0	0	0	0	0	0	18
2	H1V_T19W	H26V_T44W	1_19	26_44	Folding	0.0264012	0.0411302	0.161231	2	TRUE	NA	NA	NA	NA	NA	surface	surface	sheet	sheet	16.6231	11.0953	8.3792	0	0	0	0	0	0	0	0	18
2	H1V_T19Y	H26V_T44Y	1_19	26_44	Folding	0.122888	0.0322748	0.126517	2	TRUE	NA	NA	NA	NA	NA	surface	surface	sheet	sheet	16.6231	11.0953	8.3792	0	0	0	0	0	0	0	0	18
2	H1W_T19A	H26W_T44A	1_19	26_44	Folding	0.0638002	0.0583632	0.228784	2	TRUE	NA	NA	NA	NA	NA	surface	surface	sheet	sheet	16.6231	11.0953	8.3792	0	0	0	0	0	0	0	0	18
2	H1W_T19C	H26W_T44C	1_19	26_44	Folding	0.0936795	0.0451993	0.177181	2	TRUE	NA	NA	NA	NA	NA	surface	surface	sheet	sheet	16.6231	11.0953	8.3792	0	0	0	0	0	0	0	0	18
2	H1W_T19D	H26W_T44D	1_19	26_44	Folding	0.00821667	0.0551082	0.216024	2	TRUE	NA	NA	NA	NA	NA	surface	surface	sheet	sheet	16.6231	11.0953	8.3792	0	0	0	0	0	0	0	0	18
2	H1W_T19E	H26W_T44E	1_19	26_44	Folding	-0.00870131	0.0618565	0.242477	2	TRUE	NA	NA	NA	NA	NA	surface	surface	sheet	sheet	16.6231	11.0953	8.3792	0	0	0	0	0	0	0	0	18
2	H1W_T19F	H26W_T44F	1_19	26_44	Folding	0.0288978	0.0410462	0.160901	2	TRUE	NA	NA	NA	NA	NA	surface	surface	sheet	sheet	16.6231	11.0953	8.3792	0	0	0	0	0	0	0	0	18
2	H1W_T19G	H26W_T44G	1_19	26_44	Folding	0.0338682	0.0702844	0.275515	2	TRUE	NA	NA	NA	NA	NA	surface	surface	sheet	sheet	16.6231	11.0953	8.3792	0	0	0	0	0	0	0	0	18
2	H1W_T19H	H26W_T44H	1_19	26_44	Folding	0.0510693	0.0504721	0.19785	2	TRUE	NA	NA	NA	NA	NA	surface	surface	sheet	sheet	16.6231	11.0953	8.3792	0	0	0	0	0	0	0	0	18
2	H1W_T19I	H26W_T44I	1_19	26_44	Folding	0.0667506	0.0458945	0.179906	2	TRUE	NA	NA	NA	NA	NA	surface	surface	sheet	sheet	16.6231	11.0953	8.3792	0	0	0	0	0	0	0	0	18
2	H1W_T19K	H26W_T44K	1_19	26_44	Folding	0.0852602	0.0606845	0.237883	2	TRUE	NA	NA	NA	NA	NA	surface	surface	sheet	sheet	16.6231	11.0953	8.3792	0	0	0	0	0	0	0	0	18
2	H1W_T19L	H26W_T44L	1_19	26_44	Folding	-3.13e-05	0.0477139	0.187038	2	TRUE	NA	NA	NA	NA	NA	surface	surface	sheet	sheet	16.6231	11.0953	8.3792	0	0	0	0	0	0	0	0	18
2	H1W_T19M	H26W_T44M	1_19	26_44	Folding	0.0376556	0.0502097	0.196822	2	TRUE	NA	NA	NA	NA	NA	surface	surface	sheet	sheet	16.6231	11.0953	8.3792	0	0	0	0	0	0	0	0	18
2	H1W_T19N	H26W_T44N	1_19	26_44	Folding	-0.010045	0.0479313	0.187891	2	TRUE	NA	NA	NA	NA	NA	surface	surface	sheet	sheet	16.6231	11.0953	8.3792	0	0	0	0	0	0	0	0	18
2	H1W_T19P	H26W_T44P	1_19	26_44	Folding	-0.10031	0.0940136	0.368533	2	TRUE	NA	NA	NA	NA	NA	surface	surface	sheet	sheet	16.6231	11.0953	8.3792	0	0	0	0	0	0	0	0	18
2	H1W_T19Q	H26W_T44Q	1_19	26_44	Folding	0.042493	0.0531419	0.208316	2	TRUE	NA	NA	NA	NA	NA	surface	surface	sheet	sheet	16.6231	11.0953	8.3792	0	0	0	0	0	0	0	0	18
2	H1W_T19R	H26W_T44R	1_19	26_44	Folding	-0.00962209	0.0812461	0.318485	2	TRUE	NA	NA	NA	NA	NA	surface	surface	sheet	sheet	16.6231	11.0953	8.3792	0	0	0	0	0	0	0	0	18
2	H1W_T19S	H26W_T44S	1_19	26_44	Folding	0.074989	0.0431095	0.168989	2	TRUE	NA	NA	NA	NA	NA	surface	surface	sheet	sheet	16.6231	11.0953	8.3792	0	0	0	0	0	0	0	0	18
2	H1W_T19V	H26W_T44V	1_19	26_44	Folding	0.0844896	0.0497026	0.194834	2	TRUE	NA	NA	NA	NA	NA	surface	surface	sheet	sheet	16.6231	11.0953	8.3792	0	0	0	0	0	0	0	0	18
2	H1W_T19W	H26W_T44W	1_19	26_44	Folding	-0.239629	0.0682548	0.267559	2	TRUE	NA	NA	NA	NA	NA	surface	surface	sheet	sheet	16.6231	11.0953	8.3792	0	0	0	0	0	0	0	0	18
2	H1W_T19Y	H26W_T44Y	1_19	26_44	Folding	0.0632221	0.0519525	0.203654	2	TRUE	NA	NA	NA	NA	NA	surface	surface	sheet	sheet	16.6231	11.0953	8.3792	0	0	0	0	0	0	0	0	18
2	H1Y_T19A	H26Y_T44A	1_19	26_44	Folding	0.024383	0.0308516	0.120938	2	TRUE	NA	NA	NA	NA	NA	surface	surface	sheet	sheet	16.6231	11.0953	8.3792	0	0	0	0	0	0	0	0	18
2	H1Y_T19C	H26Y_T44C	1_19	26_44	Folding	0.0759848	0.0192121	0.0753114	2	TRUE	NA	NA	NA	NA	NA	surface	surface	sheet	sheet	16.6231	11.0953	8.3792	0	0	0	0	0	0	0	0	18
2	H1Y_T19D	H26Y_T44D	1_19	26_44	Folding	-0.0308212	0.0284898	0.11168	2	TRUE	NA	NA	NA	NA	NA	surface	surface	sheet	sheet	16.6231	11.0953	8.3792	0	0	0	0	0	0	0	0	18
2	H1Y_T19E	H26Y_T44E	1_19	26_44	Folding	0.0425577	0.0395028	0.154851	2	TRUE	NA	NA	NA	NA	NA	surface	surface	sheet	sheet	16.6231	11.0953	8.3792	0	0	0	0	0	0	0	0	18
2	H1Y_T19F	H26Y_T44F	1_19	26_44	Folding	0.114769	0.0317479	0.124452	2	TRUE	NA	NA	NA	NA	NA	surface	surface	sheet	sheet	16.6231	11.0953	8.3792	0	0	0	0	0	0	0	0	18
2	H1Y_T19G	H26Y_T44G	1_19	26_44	Folding	-0.0558777	0.0396512	0.155433	2	TRUE	NA	NA	NA	NA	NA	surface	surface	sheet	sheet	16.6231	11.0953	8.3792	0	0	0	0	0	0	0	0	18
2	H1Y_T19H	H26Y_T44H	1_19	26_44	Folding	0.0315375	0.0195043	0.0764569	2	TRUE	NA	NA	NA	NA	NA	surface	surface	sheet	sheet	16.6231	11.0953	8.3792	0	0	0	0	0	0	0	0	18
2	H1Y_T19I	H26Y_T44I	1_19	26_44	Folding	0.10072	0.0254643	0.0998202	2	TRUE	NA	NA	NA	NA	NA	surface	surface	sheet	sheet	16.6231	11.0953	8.3792	0	0	0	0	0	0	0	0	18
2	H1Y_T19K	H26Y_T44K	1_19	26_44	Folding	0.0770341	0.0380413	0.149122	2	TRUE	NA	NA	NA	NA	NA	surface	surface	sheet	sheet	16.6231	11.0953	8.3792	0	0	0	0	0	0	0	0	18
2	H1Y_T19L	H26Y_T44L	1_19	26_44	Folding	0.0260937	0.0181479	0.0711399	2	TRUE	NA	NA	NA	NA	NA	surface	surface	sheet	sheet	16.6231	11.0953	8.3792	0	0	0	0	0	0	0	0	18
2	H1Y_T19M	H26Y_T44M	1_19	26_44	Folding	0.0560015	0.0306849	0.120285	2	TRUE	NA	NA	NA	NA	NA	surface	surface	sheet	sheet	16.6231	11.0953	8.3792	0	0	0	0	0	0	0	0	18
2	H1Y_T19N	H26Y_T44N	1_19	26_44	Folding	0.0188467	0.0337914	0.132462	2	TRUE	NA	NA	NA	NA	NA	surface	surface	sheet	sheet	16.6231	11.0953	8.3792	0	0	0	0	0	0	0	0	18
2	H1Y_T19P	H26Y_T44P	1_19	26_44	Folding	-0.104686	0.0816753	0.320167	2	TRUE	NA	NA	NA	NA	NA	surface	surface	sheet	sheet	16.6231	11.0953	8.3792	0	0	0	0	0	0	0	0	18
2	H1Y_T19Q	H26Y_T44Q	1_19	26_44	Folding	0.0509086	0.0474704	0.186084	2	TRUE	NA	NA	NA	NA	NA	surface	surface	sheet	sheet	16.6231	11.0953	8.3792	0	0	0	0	0	0	0	0	18
2	H1Y_T19R	H26Y_T44R	1_19	26_44	Folding	0.0317121	0.0661109	0.259155	2	TRUE	NA	NA	NA	NA	NA	surface	surface	sheet	sheet	16.6231	11.0953	8.3792	0	0	0	0	0	0	0	0	18
2	H1Y_T19S	H26Y_T44S	1_19	26_44	Folding	0.0560166	0.0262665	0.102965	2	TRUE	NA	NA	NA	NA	NA	surface	surface	sheet	sheet	16.6231	11.0953	8.3792	0	0	0	0	0	0	0	0	18
2	H1Y_T19V	H26Y_T44V	1_19	26_44	Folding	0.107015	0.0269591	0.10568	2	TRUE	NA	NA	NA	NA	NA	surface	surface	sheet	sheet	16.6231	11.0953	8.3792	0	0	0	0	0	0	0	0	18
2	H1Y_T19W	H26Y_T44W	1_19	26_44	Folding	-0.0428936	0.0486226	0.190601	2	TRUE	NA	NA	NA	NA	NA	surface	surface	sheet	sheet	16.6231	11.0953	8.3792	0	0	0	0	0	0	0	0	18
2	H1Y_T19Y	H26Y_T44Y	1_19	26_44	Folding	0.138026	0.0323767	0.126916	2	TRUE	NA	NA	NA	NA	NA	surface	surface	sheet	sheet	16.6231	11.0953	8.3792	0	0	0	0	0	0	0	0	18
2	M3A_A14C	M28A_A39C	3_14	28_39	Folding	0.0163389	0.0479672	0.188031	2	TRUE	NA	NA	NA	NA	NA	surface	surface	sheet	sheet	11.9162	15.1559	3.74984	0	0	0	0	0	0	1	1	11
2	M3A_A14D	M28A_A39D	3_14	28_39	Folding	-0.127186	0.0904607	0.354606	2	TRUE	NA	NA	NA	NA	NA	surface	surface	sheet	sheet	11.9162	15.1559	3.74984	0	0	0	0	0	0	1	1	11
2	M3A_A14E	M28A_A39E	3_14	28_39	Folding	-0.0575287	0.0627622	0.246028	2	TRUE	NA	NA	NA	NA	NA	surface	surface	sheet	sheet	11.9162	15.1559	3.74984	0	0	0	0	0	0	1	1	11
2	M3A_A14F	M28A_A39F	3_14	28_39	Folding	-0.357809	0.0338184	0.132568	2	TRUE	NA	NA	NA	NA	NA	surface	surface	sheet	sheet	11.9162	15.1559	3.74984	0	0	0	0	0	0	1	1	11
2	M3A_A14G	M28A_A39G	3_14	28_39	Folding	0.302222	0.0729848	0.2861	2	TRUE	NA	NA	NA	NA	NA	surface	surface	sheet	sheet	11.9162	15.1559	3.74984	0	0	0	0	0	0	1	1	11
2	M3A_A14H	M28A_A39H	3_14	28_39	Folding	-0.349592	0.0556958	0.218327	2	TRUE	NA	NA	NA	NA	NA	surface	surface	sheet	sheet	11.9162	15.1559	3.74984	0	0	0	0	0	0	1	1	11
2	M3A_A14I	M28A_A39I	3_14	28_39	Folding	-0.2292	0.049511	0.194083	2	TRUE	NA	NA	NA	NA	NA	surface	surface	sheet	sheet	11.9162	15.1559	3.74984	0	0	0	0	0	0	1	1	11
2	M3A_A14K	M28A_A39K	3_14	28_39	Folding	0.104954	0.0578997	0.226967	2	TRUE	NA	NA	NA	NA	NA	surface	surface	sheet	sheet	11.9162	15.1559	3.74984	0	0	0	0	0	0	1	1	11
2	M3A_A14L	M28A_A39L	3_14	28_39	Folding	0.138541	0.032913	0.129019	2	TRUE	NA	NA	NA	NA	NA	surface	surface	sheet	sheet	11.9162	15.1559	3.74984	0	0	0	0	0	0	1	1	11
2	M3A_A14M	M28A_A39M	3_14	28_39	Folding	-0.0268158	0.0261969	0.102692	2	TRUE	NA	NA	NA	NA	NA	surface	surface	sheet	sheet	11.9162	15.1559	3.74984	0	0	0	0	0	0	1	1	11
2	M3A_A14N	M28A_A39N	3_14	28_39	Folding	-0.00875985	0.0545508	0.213839	2	TRUE	NA	NA	NA	NA	NA	surface	surface	sheet	sheet	11.9162	15.1559	3.74984	0	0	0	0	0	0	1	1	11
2	M3A_A14P	M28A_A39P	3_14	28_39	Folding	-0.485977	0.63961	2.50727	2	FALSE	NA	NA	NA	NA	NA	surface	surface	sheet	sheet	11.9162	15.1559	3.74984	0	0	0	0	0	0	1	1	11
2	M3A_A14Q	M28A_A39Q	3_14	28_39	Folding	0.164364	0.0523997	0.205407	2	TRUE	NA	NA	NA	NA	NA	surface	surface	sheet	sheet	11.9162	15.1559	3.74984	0	0	0	0	0	0	1	1	11
2	M3A_A14R	M28A_A39R	3_14	28_39	Folding	-0.00678567	0.0571062	0.223856	2	TRUE	NA	NA	NA	NA	NA	surface	surface	sheet	sheet	11.9162	15.1559	3.74984	0	0	0	0	0	0	1	1	11
2	M3A_A14S	M28A_A39S	3_14	28_39	Folding	-0.287654	0.0439357	0.172228	2	TRUE	NA	NA	NA	NA	NA	surface	surface	sheet	sheet	11.9162	15.1559	3.74984	0	0	0	0	0	0	1	1	11
2	M3A_A14T	M28A_A39T	3_14	28_39	Folding	-0.344504	0.0353137	0.13843	2	TRUE	NA	NA	NA	NA	NA	surface	surface	sheet	sheet	11.9162	15.1559	3.74984	0	0	0	0	0	0	1	1	11
2	M3A_A14V	M28A_A39V	3_14	28_39	Folding	-0.15569	0.0440986	0.172867	2	TRUE	NA	NA	NA	NA	NA	surface	surface	sheet	sheet	11.9162	15.1559	3.74984	0	0	0	0	0	0	1	1	11
2	M3A_A14W	M28A_A39W	3_14	28_39	Folding	-0.666333	0.0418952	0.164229	2	TRUE	NA	NA	NA	NA	NA	surface	surface	sheet	sheet	11.9162	15.1559	3.74984	0	0	0	0	0	0	1	1	11
2	M3A_A14Y	M28A_A39Y	3_14	28_39	Folding	-0.480683	0.0302169	0.11845	2	TRUE	NA	NA	NA	NA	NA	surface	surface	sheet	sheet	11.9162	15.1559	3.74984	0	0	0	0	0	0	1	1	11
2	M3C_A14C	M28C_A39C	3_14	28_39	Folding	-0.0245251	0.0480369	0.188305	2	TRUE	NA	NA	NA	NA	NA	surface	surface	sheet	sheet	11.9162	15.1559	3.74984	0	0	0	0	0	0	1	1	11
2	M3C_A14D	M28C_A39D	3_14	28_39	Folding	-0.0736098	0.0476747	0.186885	2	TRUE	NA	NA	NA	NA	NA	surface	surface	sheet	sheet	11.9162	15.1559	3.74984	0	0	0	0	0	0	1	1	11
2	M3C_A14E	M28C_A39E	3_14	28_39	Folding	-0.169417	0.0543798	0.213169	2	TRUE	NA	NA	NA	NA	NA	surface	surface	sheet	sheet	11.9162	15.1559	3.74984	0	0	0	0	0	0	1	1	11
2	M3C_A14F	M28C_A39F	3_14	28_39	Folding	-0.226138	0.0535463	0.209901	2	TRUE	NA	NA	NA	NA	NA	surface	surface	sheet	sheet	11.9162	15.1559	3.74984	0	0	0	0	0	0	1	1	11
2	M3C_A14G	M28C_A39G	3_14	28_39	Folding	0.207243	0.0586128	0.229762	2	TRUE	NA	NA	NA	NA	NA	surface	surface	sheet	sheet	11.9162	15.1559	3.74984	0	0	0	0	0	0	1	1	11
2	M3C_A14H	M28C_A39H	3_14	28_39	Folding	-0.332663	0.0484106	0.189769	2	TRUE	NA	NA	NA	NA	NA	surface	surface	sheet	sheet	11.9162	15.1559	3.74984	0	0	0	0	0	0	1	1	11
2	M3C_A14I	M28C_A39I	3_14	28_39	Folding	-0.345034	0.0319266	0.125152	2	TRUE	NA	NA	NA	NA	NA	surface	surface	sheet	sheet	11.9162	15.1559	3.74984	0	0	0	0	0	0	1	1	11
2	M3C_A14K	M28C_A39K	3_14	28_39	Folding	-0.151118	0.0531502	0.208349	2	TRUE	NA	NA	NA	NA	NA	surface	surface	sheet	sheet	11.9162	15.1559	3.74984	0	0	0	0	0	0	1	1	11
2	M3C_A14L	M28C_A39L	3_14	28_39	Folding	-0.095128	0.0393925	0.154419	2	TRUE	NA	NA	NA	NA	NA	surface	surface	sheet	sheet	11.9162	15.1559	3.74984	0	0	0	0	0	0	1	1	11
2	M3C_A14M	M28C_A39M	3_14	28_39	Folding	-0.142837	0.0286241	0.112206	2	TRUE	NA	NA	NA	NA	NA	surface	surface	sheet	sheet	11.9162	15.1559	3.74984	0	0	0	0	0	0	1	1	11
2	M3C_A14N	M28C_A39N	3_14	28_39	Folding	-0.0725487	0.0376302	0.14751	2	TRUE	NA	NA	NA	NA	NA	surface	surface	sheet	sheet	11.9162	15.1559	3.74984	0	0	0	0	0	0	1	1	11
2	M3C_A14P	M28C_A39P	3_14	28_39	Folding	-0.18634	0.508336	1.99268	2	FALSE	NA	NA	NA	NA	NA	surface	surface	sheet	sheet	11.9162	15.1559	3.74984	0	0	0	0	0	0	1	1	11
2	M3C_A14Q	M28C_A39Q	3_14	28_39	Folding	-0.0439087	0.0498828	0.195541	2	TRUE	NA	NA	NA	NA	NA	surface	surface	sheet	sheet	11.9162	15.1559	3.74984	0	0	0	0	0	0	1	1	11
2	M3C_A14R	M28C_A39R	3_14	28_39	Folding	-0.175364	0.044585	0.174773	2	TRUE	NA	NA	NA	NA	NA	surface	surface	sheet	sheet	11.9162	15.1559	3.74984	0	0	0	0	0	0	1	1	11
2	M3C_A14S	M28C_A39S	3_14	28_39	Folding	-0.104624	0.0367719	0.144146	2	TRUE	NA	NA	NA	NA	NA	surface	surface	sheet	sheet	11.9162	15.1559	3.74984	0	0	0	0	0	0	1	1	11
2	M3C_A14T	M28C_A39T	3_14	28_39	Folding	-0.345953	0.0478497	0.187571	2	TRUE	NA	NA	NA	NA	NA	surface	surface	sheet	sheet	11.9162	15.1559	3.74984	0	0	0	0	0	0	1	1	11
2	M3C_A14V	M28C_A39V	3_14	28_39	Folding	-0.201918	0.0412059	0.161527	2	TRUE	NA	NA	NA	NA	NA	surface	surface	sheet	sheet	11.9162	15.1559	3.74984	0	0	0	0	0	0	1	1	11
2	M3C_A14W	M28C_A39W	3_14	28_39	Folding	-0.452259	0.0428649	0.16803	2	TRUE	NA	NA	NA	NA	NA	surface	surface	sheet	sheet	11.9162	15.1559	3.74984	0	0	0	0	0	0	1	1	11
2	M3C_A14Y	M28C_A39Y	3_14	28_39	Folding	-0.309698	0.0438429	0.171864	2	TRUE	NA	NA	NA	NA	NA	surface	surface	sheet	sheet	11.9162	15.1559	3.74984	0	0	0	0	0	0	1	1	11
2	M3D_A14C	M28D_A39C	3_14	28_39	Folding	0.0303815	0.0511598	0.200546	2	TRUE	NA	NA	NA	NA	NA	surface	surface	sheet	sheet	11.9162	15.1559	3.74984	0	0	0	0	0	0	1	1	11
2	M3D_A14D	M28D_A39D	3_14	28_39	Folding	0.104858	0.0508571	0.19936	2	TRUE	NA	NA	NA	NA	NA	surface	surface	sheet	sheet	11.9162	15.1559	3.74984	0	0	0	0	0	0	1	1	11
2	M3D_A14E	M28D_A39E	3_14	28_39	Folding	0.219902	0.0596354	0.233771	2	TRUE	NA	NA	NA	NA	NA	surface	surface	sheet	sheet	11.9162	15.1559	3.74984	0	0	0	0	0	0	1	1	11
2	M3D_A14F	M28D_A39F	3_14	28_39	Folding	-0.156781	0.0498742	0.195507	2	TRUE	NA	NA	NA	NA	NA	surface	surface	sheet	sheet	11.9162	15.1559	3.74984	0	0	0	0	0	0	1	1	11
2	M3D_A14G	M28D_A39G	3_14	28_39	Folding	-0.137259	0.0620926	0.243403	2	TRUE	NA	NA	NA	NA	NA	surface	surface	sheet	sheet	11.9162	15.1559	3.74984	0	0	0	0	0	0	1	1	11
2	M3D_A14H	M28D_A39H	3_14	28_39	Folding	-0.859801	0.0463762	0.181795	2	TRUE	NA	NA	NA	NA	NA	surface	surface	sheet	sheet	11.9162	15.1559	3.74984	0	0	0	0	0	0	1	1	11
2	M3D_A14I	M28D_A39I	3_14	28_39	Folding	0.162901	0.0491864	0.192811	2	TRUE	NA	NA	NA	NA	NA	surface	surface	sheet	sheet	11.9162	15.1559	3.74984	0	0	0	0	0	0	1	1	11
2	M3D_A14K	M28D_A39K	3_14	28_39	Folding	-0.230151	0.0602495	0.236178	2	TRUE	NA	NA	NA	NA	NA	surface	surface	sheet	sheet	11.9162	15.1559	3.74984	0	0	0	0	0	0	1	1	11
2	M3D_A14L	M28D_A39L	3_14	28_39	Folding	0.344261	0.0456089	0.178787	2	TRUE	NA	NA	NA	NA	NA	surface	surface	sheet	sheet	11.9162	15.1559	3.74984	0	0	0	0	0	0	1	1	11
2	M3D_A14M	M28D_A39M	3_14	28_39	Folding	0.0652803	0.0458174	0.179604	2	TRUE	NA	NA	NA	NA	NA	surface	surface	sheet	sheet	11.9162	15.1559	3.74984	0	0	0	0	0	0	1	1	11
2	M3D_A14N	M28D_A39N	3_14	28_39	Folding	-0.395368	0.0457578	0.179371	2	TRUE	NA	NA	NA	NA	NA	surface	surface	sheet	sheet	11.9162	15.1559	3.74984	0	0	0	0	0	0	1	1	11
2	M3D_A14P	M28D_A39P	3_14	28_39	Folding	-0.0916413	0.35829	1.4045	2	FALSE	NA	NA	NA	NA	NA	surface	surface	sheet	sheet	11.9162	15.1559	3.74984	0	0	0	0	0	0	1	1	11
2	M3D_A14Q	M28D_A39Q	3_14	28_39	Folding	-0.27097	0.0422039	0.165439	2	TRUE	NA	NA	NA	NA	NA	surface	surface	sheet	sheet	11.9162	15.1559	3.74984	0	0	0	0	0	0	1	1	11
2	M3D_A14R	M28D_A39R	3_14	28_39	Folding	-0.858345	0.0620569	0.243263	2	TRUE	NA	NA	NA	NA	NA	surface	surface	sheet	sheet	11.9162	15.1559	3.74984	0	0	0	0	0	0	1	1	11
2	M3D_A14S	M28D_A39S	3_14	28_39	Folding	-0.444903	0.0433434	0.169906	2	TRUE	NA	NA	NA	NA	NA	surface	surface	sheet	sheet	11.9162	15.1559	3.74984	0	0	0	0	0	0	1	1	11
2	M3D_A14T	M28D_A39T	3_14	28_39	Folding	-0.604835	0.0526693	0.206463	2	TRUE	NA	NA	NA	NA	NA	surface	surface	sheet	sheet	11.9162	15.1559	3.74984	0	0	0	0	0	0	1	1	11
2	M3D_A14V	M28D_A39V	3_14	28_39	Folding	0.0906072	0.0365276	0.143188	2	TRUE	NA	NA	NA	NA	NA	surface	surface	sheet	sheet	11.9162	15.1559	3.74984	0	0	0	0	0	0	1	1	11
2	M3D_A14W	M28D_A39W	3_14	28_39	Folding	-0.584038	0.0721831	0.282958	2	TRUE	NA	NA	NA	NA	NA	surface	surface	sheet	sheet	11.9162	15.1559	3.74984	0	0	0	0	0	0	1	1	11
2	M3D_A14Y	M28D_A39Y	3_14	28_39	Folding	-0.193213	0.0508667	0.199398	2	TRUE	NA	NA	NA	NA	NA	surface	surface	sheet	sheet	11.9162	15.1559	3.74984	0	0	0	0	0	0	1	1	11
2	M3E_A14C	M28E_A39C	3_14	28_39	Folding	0.0180825	0.0665918	0.26104	2	TRUE	NA	NA	NA	NA	NA	surface	surface	sheet	sheet	11.9162	15.1559	3.74984	0	0	0	0	0	0	1	1	11
2	M3E_A14D	M28E_A39D	3_14	28_39	Folding	0.206409	0.0599477	0.234995	2	TRUE	NA	NA	NA	NA	NA	surface	surface	sheet	sheet	11.9162	15.1559	3.74984	0	0	0	0	0	0	1	1	11
2	M3E_A14E	M28E_A39E	3_14	28_39	Folding	0.357309	0.0502951	0.197157	2	TRUE	NA	NA	NA	NA	NA	surface	surface	sheet	sheet	11.9162	15.1559	3.74984	0	0	0	0	0	0	1	1	11
2	M3E_A14F	M28E_A39F	3_14	28_39	Folding	-0.0475188	0.0392012	0.153669	2	TRUE	NA	NA	NA	NA	NA	surface	surface	sheet	sheet	11.9162	15.1559	3.74984	0	0	0	0	0	0	1	1	11
2	M3E_A14G	M28E_A39G	3_14	28_39	Folding	0.0509132	0.0395222	0.154927	2	TRUE	NA	NA	NA	NA	NA	surface	surface	sheet	sheet	11.9162	15.1559	3.74984	0	0	0	0	0	0	1	1	11
2	M3E_A14H	M28E_A39H	3_14	28_39	Folding	-0.341427	0.0533056	0.208958	2	TRUE	NA	NA	NA	NA	NA	surface	surface	sheet	sheet	11.9162	15.1559	3.74984	0	0	0	0	0	0	1	1	11
2	M3E_A14I	M28E_A39I	3_14	28_39	Folding	0.0394487	0.0566335	0.222003	2	TRUE	NA	NA	NA	NA	NA	surface	surface	sheet	sheet	11.9162	15.1559	3.74984	0	0	0	0	0	0	1	1	11
2	M3E_A14K	M28E_A39K	3_14	28_39	Folding	-0.149403	0.0462592	0.181336	2	TRUE	NA	NA	NA	NA	NA	surface	surface	sheet	sheet	11.9162	15.1559	3.74984	0	0	0	0	0	0	1	1	11
2	M3E_A14L	M28E_A39L	3_14	28_39	Folding	0.241174	0.049938	0.195757	2	TRUE	NA	NA	NA	NA	NA	surface	surface	sheet	sheet	11.9162	15.1559	3.74984	0	0	0	0	0	0	1	1	11
2	M3E_A14M	M28E_A39M	3_14	28_39	Folding	0.141654	0.0406269	0.159257	2	TRUE	NA	NA	NA	NA	NA	surface	surface	sheet	sheet	11.9162	15.1559	3.74984	0	0	0	0	0	0	1	1	11
2	M3E_A14N	M28E_A39N	3_14	28_39	Folding	-0.382695	0.0286474	0.112298	2	TRUE	NA	NA	NA	NA	NA	surface	surface	sheet	sheet	11.9162	15.1559	3.74984	0	0	0	0	0	0	1	1	11
2	M3E_A14P	M28E_A39P	3_14	28_39	Folding	0.517773	0.42705	1.67403	2	FALSE	NA	NA	NA	NA	NA	surface	surface	sheet	sheet	11.9162	15.1559	3.74984	0	0	0	0	0	0	1	1	11
2	M3E_A14Q	M28E_A39Q	3_14	28_39	Folding	0.034368	0.061071	0.239398	2	TRUE	NA	NA	NA	NA	NA	surface	surface	sheet	sheet	11.9162	15.1559	3.74984	0	0	0	0	0	0	1	1	11
2	M3E_A14R	M28E_A39R	3_14	28_39	Folding	-0.451461	0.0617139	0.241919	2	TRUE	NA	NA	NA	NA	NA	surface	surface	sheet	sheet	11.9162	15.1559	3.74984	0	0	0	0	0	0	1	1	11
2	M3E_A14S	M28E_A39S	3_14	28_39	Folding	-0.311817	0.0488987	0.191683	2	TRUE	NA	NA	NA	NA	NA	surface	surface	sheet	sheet	11.9162	15.1559	3.74984	0	0	0	0	0	0	1	1	11
2	M3E_A14T	M28E_A39T	3_14	28_39	Folding	-0.369204	0.0591923	0.232034	2	TRUE	NA	NA	NA	NA	NA	surface	surface	sheet	sheet	11.9162	15.1559	3.74984	0	0	0	0	0	0	1	1	11
2	M3E_A14V	M28E_A39V	3_14	28_39	Folding	-0.0342478	0.0436761	0.17121	2	TRUE	NA	NA	NA	NA	NA	surface	surface	sheet	sheet	11.9162	15.1559	3.74984	0	0	0	0	0	0	1	1	11
2	M3E_A14W	M28E_A39W	3_14	28_39	Folding	-0.380276	0.0287857	0.11284	2	TRUE	NA	NA	NA	NA	NA	surface	surface	sheet	sheet	11.9162	15.1559	3.74984	0	0	0	0	0	0	1	1	11
2	M3E_A14Y	M28E_A39Y	3_14	28_39	Folding	-0.141837	0.0440243	0.172575	2	TRUE	NA	NA	NA	NA	NA	surface	surface	sheet	sheet	11.9162	15.1559	3.74984	0	0	0	0	0	0	1	1	11
2	M3F_A14C	M28F_A39C	3_14	28_39	Folding	0.178268	0.0301269	0.118097	2	TRUE	NA	NA	NA	NA	NA	surface	surface	sheet	sheet	11.9162	15.1559	3.74984	0	0	0	0	0	0	1	1	11
2	M3F_A14D	M28F_A39D	3_14	28_39	Folding	0.267794	0.0482124	0.188993	2	TRUE	NA	NA	NA	NA	NA	surface	surface	sheet	sheet	11.9162	15.1559	3.74984	0	0	0	0	0	0	1	1	11
2	M3F_A14E	M28F_A39E	3_14	28_39	Folding	0.10323	0.0398565	0.156238	2	TRUE	NA	NA	NA	NA	NA	surface	surface	sheet	sheet	11.9162	15.1559	3.74984	0	0	0	0	0	0	1	1	11
2	M3F_A14F	M28F_A39F	3_14	28_39	Folding	0.127537	0.0405518	0.158963	2	TRUE	NA	NA	NA	NA	NA	surface	surface	sheet	sheet	11.9162	15.1559	3.74984	0	0	0	0	0	0	1	1	11
2	M3F_A14G	M28F_A39G	3_14	28_39	Folding	-0.396431	0.0264449	0.103664	2	TRUE	NA	NA	NA	NA	NA	surface	surface	sheet	sheet	11.9162	15.1559	3.74984	0	0	0	0	0	0	1	1	11
2	M3F_A14H	M28F_A39H	3_14	28_39	Folding	0.187057	0.0495991	0.194428	2	TRUE	NA	NA	NA	NA	NA	surface	surface	sheet	sheet	11.9162	15.1559	3.74984	0	0	0	0	0	0	1	1	11
2	M3F_A14I	M28F_A39I	3_14	28_39	Folding	0.255635	0.0452411	0.177345	2	TRUE	NA	NA	NA	NA	NA	surface	surface	sheet	sheet	11.9162	15.1559	3.74984	0	0	0	0	0	0	1	1	11
2	M3F_A14K	M28F_A39K	3_14	28_39	Folding	0.236391	0.0345019	0.135248	2	TRUE	NA	NA	NA	NA	NA	surface	surface	sheet	sheet	11.9162	15.1559	3.74984	0	0	0	0	0	0	1	1	11
2	M3F_A14L	M28F_A39L	3_14	28_39	Folding	0.251924	0.034479	0.135158	2	TRUE	NA	NA	NA	NA	NA	surface	surface	sheet	sheet	11.9162	15.1559	3.74984	0	0	0	0	0	0	1	1	11
2	M3F_A14M	M28F_A39M	3_14	28_39	Folding	0.128009	0.0385712	0.151199	2	TRUE	NA	NA	NA	NA	NA	surface	surface	sheet	sheet	11.9162	15.1559	3.74984	0	0	0	0	0	0	1	1	11
2	M3F_A14N	M28F_A39N	3_14	28_39	Folding	0.350708	0.0407908	0.1599	2	TRUE	NA	NA	NA	NA	NA	surface	surface	sheet	sheet	11.9162	15.1559	3.74984	0	0	0	0	0	0	1	1	11
2	M3F_A14P	M28F_A39P	3_14	28_39	Folding	0.587954	0.506113	1.98396	2	FALSE	NA	NA	NA	NA	NA	surface	surface	sheet	sheet	11.9162	15.1559	3.74984	0	0	0	0	0	0	1	1	11
2	M3F_A14Q	M28F_A39Q	3_14	28_39	Folding	0.205956	0.0427997	0.167775	2	TRUE	NA	NA	NA	NA	NA	surface	surface	sheet	sheet	11.9162	15.1559	3.74984	0	0	0	0	0	0	1	1	11
2	M3F_A14R	M28F_A39R	3_14	28_39	Folding	0.169907	0.0510872	0.200262	2	TRUE	NA	NA	NA	NA	NA	surface	surface	sheet	sheet	11.9162	15.1559	3.74984	0	0	0	0	0	0	1	1	11
2	M3F_A14S	M28F_A39S	3_14	28_39	Folding	0.129208	0.0351461	0.137773	2	TRUE	NA	NA	NA	NA	NA	surface	surface	sheet	sheet	11.9162	15.1559	3.74984	0	0	0	0	0	0	1	1	11
2	M3F_A14T	M28F_A39T	3_14	28_39	Folding	0.020106	0.0399888	0.156756	2	TRUE	NA	NA	NA	NA	NA	surface	surface	sheet	sheet	11.9162	15.1559	3.74984	0	0	0	0	0	0	1	1	11
2	M3F_A14V	M28F_A39V	3_14	28_39	Folding	0.267342	0.0289927	0.113651	2	TRUE	NA	NA	NA	NA	NA	surface	surface	sheet	sheet	11.9162	15.1559	3.74984	0	0	0	0	0	0	1	1	11
2	M3F_A14W	M28F_A39W	3_14	28_39	Folding	0.0320585	0.0414019	0.162296	2	TRUE	NA	NA	NA	NA	NA	surface	surface	sheet	sheet	11.9162	15.1559	3.74984	0	0	0	0	0	0	1	1	11
2	M3F_A14Y	M28F_A39Y	3_14	28_39	Folding	0.109476	0.0257251	0.100842	2	TRUE	NA	NA	NA	NA	NA	surface	surface	sheet	sheet	11.9162	15.1559	3.74984	0	0	0	0	0	0	1	1	11
2	M3G_A14C	M28G_A39C	3_14	28_39	Folding	0.164523	0.115166	0.45145	2	TRUE	NA	NA	NA	NA	NA	surface	surface	sheet	sheet	11.9162	15.1559	3.74984	0	0	0	0	0	0	1	1	11
2	M3G_A14D	M28G_A39D	3_14	28_39	Folding	-0.178017	0.088503	0.346932	2	TRUE	NA	NA	NA	NA	NA	surface	surface	sheet	sheet	11.9162	15.1559	3.74984	0	0	0	0	0	0	1	1	11
2	M3G_A14E	M28G_A39E	3_14	28_39	Folding	-0.21543	0.0728866	0.285716	2	TRUE	NA	NA	NA	NA	NA	surface	surface	sheet	sheet	11.9162	15.1559	3.74984	0	0	0	0	0	0	1	1	11
2	M3G_A14F	M28G_A39F	3_14	28_39	Folding	-0.301459	0.0683896	0.268087	2	TRUE	NA	NA	NA	NA	NA	surface	surface	sheet	sheet	11.9162	15.1559	3.74984	0	0	0	0	0	0	1	1	11
2	M3G_A14G	M28G_A39G	3_14	28_39	Folding	0.32404	0.237969	0.932839	2	TRUE	NA	NA	NA	NA	NA	surface	surface	sheet	sheet	11.9162	15.1559	3.74984	0	0	0	0	0	0	1	1	11
2	M3G_A14H	M28G_A39H	3_14	28_39	Folding	-0.116464	0.0768313	0.301179	2	TRUE	NA	NA	NA	NA	NA	surface	surface	sheet	sheet	11.9162	15.1559	3.74984	0	0	0	0	0	0	1	1	11
2	M3G_A14I	M28G_A39I	3_14	28_39	Folding	0.299631	0.0814531	0.319296	2	TRUE	NA	NA	NA	NA	NA	surface	surface	sheet	sheet	11.9162	15.1559	3.74984	0	0	0	0	0	0	1	1	11
2	M3G_A14K	M28G_A39K	3_14	28_39	Folding	0.0884932	0.0969512	0.380049	2	TRUE	NA	NA	NA	NA	NA	surface	surface	sheet	sheet	11.9162	15.1559	3.74984	0	0	0	0	0	0	1	1	11
2	M3G_A14L	M28G_A39L	3_14	28_39	Folding	0.486909	0.105099	0.411989	2	TRUE	NA	NA	NA	NA	NA	surface	surface	sheet	sheet	11.9162	15.1559	3.74984	0	0	0	0	0	0	1	1	11
2	M3G_A14M	M28G_A39M	3_14	28_39	Folding	0.0843751	0.0798114	0.312861	2	TRUE	NA	NA	NA	NA	NA	surface	surface	sheet	sheet	11.9162	15.1559	3.74984	0	0	0	0	0	0	1	1	11
2	M3G_A14N	M28G_A39N	3_14	28_39	Folding	0.249768	0.102505	0.401821	2	TRUE	NA	NA	NA	NA	NA	surface	surface	sheet	sheet	11.9162	15.1559	3.74984	0	0	0	0	0	0	1	1	11
2	M3G_A14P	M28G_A39P	3_14	28_39	Folding	-0.335456	0.746342	2.92566	2	FALSE	NA	NA	NA	NA	NA	surface	surface	sheet	sheet	11.9162	15.1559	3.74984	0	0	0	0	0	0	1	1	11
2	M3G_A14Q	M28G_A39Q	3_14	28_39	Folding	0.0331568	0.0723006	0.283418	2	TRUE	NA	NA	NA	NA	NA	surface	surface	sheet	sheet	11.9162	15.1559	3.74984	0	0	0	0	0	0	1	1	11
2	M3G_A14R	M28G_A39R	3_14	28_39	Folding	0.0955859	0.0823328	0.322745	2	TRUE	NA	NA	NA	NA	NA	surface	surface	sheet	sheet	11.9162	15.1559	3.74984	0	0	0	0	0	0	1	1	11
2	M3G_A14S	M28G_A39S	3_14	28_39	Folding	-0.455833	0.0673293	0.263931	2	TRUE	NA	NA	NA	NA	NA	surface	surface	sheet	sheet	11.9162	15.1559	3.74984	0	0	0	0	0	0	1	1	11
2	M3G_A14T	M28G_A39T	3_14	28_39	Folding	-0.68831	0.0559363	0.21927	2	TRUE	NA	NA	NA	NA	NA	surface	surface	sheet	sheet	11.9162	15.1559	3.74984	0	0	0	0	0	0	1	1	11
2	M3G_A14V	M28G_A39V	3_14	28_39	Folding	0.166081	0.0803904	0.31513	2	TRUE	NA	NA	NA	NA	NA	surface	surface	sheet	sheet	11.9162	15.1559	3.74984	0	0	0	0	0	0	1	1	11
2	M3G_A14W	M28G_A39W	3_14	28_39	Folding	-0.998359	0.0632585	0.247973	2	TRUE	NA	NA	NA	NA	NA	surface	surface	sheet	sheet	11.9162	15.1559	3.74984	0	0	0	0	0	0	1	1	11
2	M3G_A14Y	M28G_A39Y	3_14	28_39	Folding	-0.574995	0.0911123	0.35716	2	TRUE	NA	NA	NA	NA	NA	surface	surface	sheet	sheet	11.9162	15.1559	3.74984	0	0	0	0	0	0	1	1	11
2	M3H_A14C	M28H_A39C	3_14	28_39	Folding	0.173666	0.052294	0.204992	2	TRUE	NA	NA	NA	NA	NA	surface	surface	sheet	sheet	11.9162	15.1559	3.74984	0	0	0	0	0	0	1	1	11
2	M3H_A14D	M28H_A39D	3_14	28_39	Folding	-0.188953	0.035175	0.137886	2	TRUE	NA	NA	NA	NA	NA	surface	surface	sheet	sheet	11.9162	15.1559	3.74984	0	0	0	0	0	0	1	1	11
2	M3H_A14E	M28H_A39E	3_14	28_39	Folding	-0.277634	0.061657	0.241695	2	TRUE	NA	NA	NA	NA	NA	surface	surface	sheet	sheet	11.9162	15.1559	3.74984	0	0	0	0	0	0	1	1	11
2	M3H_A14F	M28H_A39F	3_14	28_39	Folding	0.274416	0.037981	0.148886	2	TRUE	NA	NA	NA	NA	NA	surface	surface	sheet	sheet	11.9162	15.1559	3.74984	0	0	0	0	0	0	1	1	11
2	M3H_A14G	M28H_A39G	3_14	28_39	Folding	-0.0918529	0.041184	0.161441	2	TRUE	NA	NA	NA	NA	NA	surface	surface	sheet	sheet	11.9162	15.1559	3.74984	0	0	0	0	0	0	1	1	11
2	M3H_A14H	M28H_A39H	3_14	28_39	Folding	0.362804	0.0558938	0.219104	2	TRUE	NA	NA	NA	NA	NA	surface	surface	sheet	sheet	11.9162	15.1559	3.74984	0	0	0	0	0	0	1	1	11
2	M3H_A14I	M28H_A39I	3_14	28_39	Folding	0.677567	0.0437849	0.171637	2	TRUE	NA	NA	NA	NA	NA	surface	surface	sheet	sheet	11.9162	15.1559	3.74984	0	0	0	0	0	0	1	1	11
2	M3H_A14K	M28H_A39K	3_14	28_39	Folding	0.551432	0.0370284	0.145151	2	TRUE	NA	NA	NA	NA	NA	surface	surface	sheet	sheet	11.9162	15.1559	3.74984	0	0	0	0	0	0	1	1	11
2	M3H_A14L	M28H_A39L	3_14	28_39	Folding	0.693157	0.0402903	0.157938	2	TRUE	NA	NA	NA	NA	NA	surface	surface	sheet	sheet	11.9162	15.1559	3.74984	0	0	0	0	0	0	1	1	11
2	M3H_A14M	M28H_A39M	3_14	28_39	Folding	0.319319	0.0361358	0.141652	2	TRUE	NA	NA	NA	NA	NA	surface	surface	sheet	sheet	11.9162	15.1559	3.74984	0	0	0	0	0	0	1	1	11
2	M3H_A14N	M28H_A39N	3_14	28_39	Folding	0.436373	0.0393026	0.154066	2	TRUE	NA	NA	NA	NA	NA	surface	surface	sheet	sheet	11.9162	15.1559	3.74984	0	0	0	0	0	0	1	1	11
2	M3H_A14P	M28H_A39P	3_14	28_39	Folding	0.068036	0.468764	1.83756	2	FALSE	NA	NA	NA	NA	NA	surface	surface	sheet	sheet	11.9162	15.1559	3.74984	0	0	0	0	0	0	1	1	11
2	M3H_A14Q	M28H_A39Q	3_14	28_39	Folding	0.228319	0.04756	0.186435	2	TRUE	NA	NA	NA	NA	NA	surface	surface	sheet	sheet	11.9162	15.1559	3.74984	0	0	0	0	0	0	1	1	11
2	M3H_A14R	M28H_A39R	3_14	28_39	Folding	0.480356	0.0484674	0.189992	2	TRUE	NA	NA	NA	NA	NA	surface	surface	sheet	sheet	11.9162	15.1559	3.74984	0	0	0	0	0	0	1	1	11
2	M3H_A14S	M28H_A39S	3_14	28_39	Folding	-0.15105	0.040847	0.16012	2	TRUE	NA	NA	NA	NA	NA	surface	surface	sheet	sheet	11.9162	15.1559	3.74984	0	0	0	0	0	0	1	1	11
2	M3H_A14T	M28H_A39T	3_14	28_39	Folding	-0.0154418	0.0353793	0.138687	2	TRUE	NA	NA	NA	NA	NA	surface	surface	sheet	sheet	11.9162	15.1559	3.74984	0	0	0	0	0	0	1	1	11
2	M3H_A14V	M28H_A39V	3_14	28_39	Folding	0.328317	0.0496764	0.194731	2	TRUE	NA	NA	NA	NA	NA	surface	surface	sheet	sheet	11.9162	15.1559	3.74984	0	0	0	0	0	0	1	1	11
2	M3H_A14W	M28H_A39W	3_14	28_39	Folding	0.23311	0.0651744	0.255484	2	TRUE	NA	NA	NA	NA	NA	surface	surface	sheet	sheet	11.9162	15.1559	3.74984	0	0	0	0	0	0	1	1	11
2	M3H_A14Y	M28H_A39Y	3_14	28_39	Folding	0.207139	0.0368341	0.14439	2	TRUE	NA	NA	NA	NA	NA	surface	surface	sheet	sheet	11.9162	15.1559	3.74984	0	0	0	0	0	0	1	1	11
2	M3I_A14C	M28I_A39C	3_14	28_39	Folding	0.121395	0.0575972	0.225781	2	TRUE	NA	NA	NA	NA	NA	surface	surface	sheet	sheet	11.9162	15.1559	3.74984	0	0	0	0	0	0	1	1	11
2	M3I_A14D	M28I_A39D	3_14	28_39	Folding	-0.137611	0.0660074	0.258749	2	TRUE	NA	NA	NA	NA	NA	surface	surface	sheet	sheet	11.9162	15.1559	3.74984	0	0	0	0	0	0	1	1	11
2	M3I_A14E	M28I_A39E	3_14	28_39	Folding	-0.109718	0.0992894	0.389214	2	TRUE	NA	NA	NA	NA	NA	surface	surface	sheet	sheet	11.9162	15.1559	3.74984	0	0	0	0	0	0	1	1	11
2	M3I_A14F	M28I_A39F	3_14	28_39	Folding	0.182957	0.0489071	0.191716	2	TRUE	NA	NA	NA	NA	NA	surface	surface	sheet	sheet	11.9162	15.1559	3.74984	0	0	0	0	0	0	1	1	11
2	M3I_A14G	M28I_A39G	3_14	28_39	Folding	-0.0778215	0.0531729	0.208438	2	TRUE	NA	NA	NA	NA	NA	surface	surface	sheet	sheet	11.9162	15.1559	3.74984	0	0	0	0	0	0	1	1	11
2	M3I_A14H	M28I_A39H	3_14	28_39	Folding	0.033366	0.0479175	0.187836	2	TRUE	NA	NA	NA	NA	NA	surface	surface	sheet	sheet	11.9162	15.1559	3.74984	0	0	0	0	0	0	1	1	11
2	M3I_A14I	M28I_A39I	3_14	28_39	Folding	-0.0407919	0.0630668	0.247222	2	TRUE	NA	NA	NA	NA	NA	surface	surface	sheet	sheet	11.9162	15.1559	3.74984	0	0	0	0	0	0	1	1	11
2	M3I_A14K	M28I_A39K	3_14	28_39	Folding	0.118965	0.0560363	0.219662	2	TRUE	NA	NA	NA	NA	NA	surface	surface	sheet	sheet	11.9162	15.1559	3.74984	0	0	0	0	0	0	1	1	11
2	M3I_A14L	M28I_A39L	3_14	28_39	Folding	0.0124074	0.056252	0.220508	2	TRUE	NA	NA	NA	NA	NA	surface	surface	sheet	sheet	11.9162	15.1559	3.74984	0	0	0	0	0	0	1	1	11
2	M3I_A14M	M28I_A39M	3_14	28_39	Folding	0.218667	0.0466891	0.183021	2	TRUE	NA	NA	NA	NA	NA	surface	surface	sheet	sheet	11.9162	15.1559	3.74984	0	0	0	0	0	0	1	1	11
2	M3I_A14N	M28I_A39N	3_14	28_39	Folding	0.0523003	0.0505544	0.198173	2	TRUE	NA	NA	NA	NA	NA	surface	surface	sheet	sheet	11.9162	15.1559	3.74984	0	0	0	0	0	0	1	1	11
2	M3I_A14P	M28I_A39P	3_14	28_39	Folding	0.520769	0.356073	1.39581	2	FALSE	NA	NA	NA	NA	NA	surface	surface	sheet	sheet	11.9162	15.1559	3.74984	0	0	0	0	0	0	1	1	11
2	M3I_A14Q	M28I_A39Q	3_14	28_39	Folding	0.0681897	0.0493029	0.193268	2	TRUE	NA	NA	NA	NA	NA	surface	surface	sheet	sheet	11.9162	15.1559	3.74984	0	0	0	0	0	0	1	1	11
2	M3I_A14R	M28I_A39R	3_14	28_39	Folding	0.0975254	0.0598944	0.234786	2	TRUE	NA	NA	NA	NA	NA	surface	surface	sheet	sheet	11.9162	15.1559	3.74984	0	0	0	0	0	0	1	1	11
2	M3I_A14S	M28I_A39S	3_14	28_39	Folding	0.108699	0.0632187	0.247817	2	TRUE	NA	NA	NA	NA	NA	surface	surface	sheet	sheet	11.9162	15.1559	3.74984	0	0	0	0	0	0	1	1	11
2	M3I_A14T	M28I_A39T	3_14	28_39	Folding	0.0729021	0.0624244	0.244704	2	TRUE	NA	NA	NA	NA	NA	surface	surface	sheet	sheet	11.9162	15.1559	3.74984	0	0	0	0	0	0	1	1	11
2	M3I_A14V	M28I_A39V	3_14	28_39	Folding	0.00586327	0.052219	0.204699	2	TRUE	NA	NA	NA	NA	NA	surface	surface	sheet	sheet	11.9162	15.1559	3.74984	0	0	0	0	0	0	1	1	11
2	M3I_A14W	M28I_A39W	3_14	28_39	Folding	0.203396	0.0610146	0.239177	2	TRUE	NA	NA	NA	NA	NA	surface	surface	sheet	sheet	11.9162	15.1559	3.74984	0	0	0	0	0	0	1	1	11
2	M3I_A14Y	M28I_A39Y	3_14	28_39	Folding	0.21154	0.0460801	0.180634	2	TRUE	NA	NA	NA	NA	NA	surface	surface	sheet	sheet	11.9162	15.1559	3.74984	0	0	0	0	0	0	1	1	11
2	M3K_A14C	M28K_A39C	3_14	28_39	Folding	-0.0653114	0.0436901	0.171265	2	TRUE	NA	NA	NA	NA	NA	surface	surface	sheet	sheet	11.9162	15.1559	3.74984	0	0	0	0	0	0	1	1	11
2	M3K_A14D	M28K_A39D	3_14	28_39	Folding	-0.422938	0.0695911	0.272797	2	TRUE	NA	NA	NA	NA	NA	surface	surface	sheet	sheet	11.9162	15.1559	3.74984	0	0	0	0	0	0	1	1	11
2	M3K_A14E	M28K_A39E	3_14	28_39	Folding	-0.604973	0.0723624	0.283661	2	TRUE	NA	NA	NA	NA	NA	surface	surface	sheet	sheet	11.9162	15.1559	3.74984	0	0	0	0	0	0	1	1	11
2	M3K_A14F	M28K_A39F	3_14	28_39	Folding	-0.0242659	0.058005	0.22738	2	TRUE	NA	NA	NA	NA	NA	surface	surface	sheet	sheet	11.9162	15.1559	3.74984	0	0	0	0	0	0	1	1	11
2	M3K_A14G	M28K_A39G	3_14	28_39	Folding	0.327958	0.0811148	0.31797	2	TRUE	NA	NA	NA	NA	NA	surface	surface	sheet	sheet	11.9162	15.1559	3.74984	0	0	0	0	0	0	1	1	11
2	M3K_A14H	M28K_A39H	3_14	28_39	Folding	0.146069	0.0507266	0.198848	2	TRUE	NA	NA	NA	NA	NA	surface	surface	sheet	sheet	11.9162	15.1559	3.74984	0	0	0	0	0	0	1	1	11
2	M3K_A14I	M28K_A39I	3_14	28_39	Folding	-0.1553	0.0445317	0.174564	2	TRUE	NA	NA	NA	NA	NA	surface	surface	sheet	sheet	11.9162	15.1559	3.74984	0	0	0	0	0	0	1	1	11
2	M3K_A14K	M28K_A39K	3_14	28_39	Folding	0.344117	0.0600398	0.235356	2	TRUE	NA	NA	NA	NA	NA	surface	surface	sheet	sheet	11.9162	15.1559	3.74984	0	0	0	0	0	0	1	1	11
2	M3K_A14L	M28K_A39L	3_14	28_39	Folding	0.0843042	0.0548098	0.214854	2	TRUE	NA	NA	NA	NA	NA	surface	surface	sheet	sheet	11.9162	15.1559	3.74984	0	0	0	0	0	0	1	1	11
2	M3K_A14M	M28K_A39M	3_14	28_39	Folding	0.0486886	0.043499	0.170516	2	TRUE	NA	NA	NA	NA	NA	surface	surface	sheet	sheet	11.9162	15.1559	3.74984	0	0	0	0	0	0	1	1	11
2	M3K_A14N	M28K_A39N	3_14	28_39	Folding	0.159659	0.0557968	0.218723	2	TRUE	NA	NA	NA	NA	NA	surface	surface	sheet	sheet	11.9162	15.1559	3.74984	0	0	0	0	0	0	1	1	11
2	M3K_A14P	M28K_A39P	3_14	28_39	Folding	-0.141415	0.258564	1.01357	2	FALSE	NA	NA	NA	NA	NA	surface	surface	sheet	sheet	11.9162	15.1559	3.74984	0	0	0	0	0	0	1	1	11
2	M3K_A14Q	M28K_A39Q	3_14	28_39	Folding	0.0906403	0.0675238	0.264693	2	TRUE	NA	NA	NA	NA	NA	surface	surface	sheet	sheet	11.9162	15.1559	3.74984	0	0	0	0	0	0	1	1	11
2	M3K_A14R	M28K_A39R	3_14	28_39	Folding	0.474162	0.0562197	0.220381	2	TRUE	NA	NA	NA	NA	NA	surface	surface	sheet	sheet	11.9162	15.1559	3.74984	0	0	0	0	0	0	1	1	11
2	M3K_A14S	M28K_A39S	3_14	28_39	Folding	-0.0479022	0.0492518	0.193067	2	TRUE	NA	NA	NA	NA	NA	surface	surface	sheet	sheet	11.9162	15.1559	3.74984	0	0	0	0	0	0	1	1	11
2	M3K_A14T	M28K_A39T	3_14	28_39	Folding	-0.233441	0.0520461	0.204021	2	TRUE	NA	NA	NA	NA	NA	surface	surface	sheet	sheet	11.9162	15.1559	3.74984	0	0	0	0	0	0	1	1	11
2	M3K_A14V	M28K_A39V	3_14	28_39	Folding	-0.298046	0.0417155	0.163525	2	TRUE	NA	NA	NA	NA	NA	surface	surface	sheet	sheet	11.9162	15.1559	3.74984	0	0	0	0	0	0	1	1	11
2	M3K_A14W	M28K_A39W	3_14	28_39	Folding	-0.134166	0.0648232	0.254107	2	TRUE	NA	NA	NA	NA	NA	surface	surface	sheet	sheet	11.9162	15.1559	3.74984	0	0	0	0	0	0	1	1	11
2	M3K_A14Y	M28K_A39Y	3_14	28_39	Folding	-0.180011	0.0444354	0.174187	2	TRUE	NA	NA	NA	NA	NA	surface	surface	sheet	sheet	11.9162	15.1559	3.74984	0	0	0	0	0	0	1	1	11
2	M3L_A14C	M28L_A39C	3_14	28_39	Folding	0.113822	0.0447388	0.175376	2	TRUE	NA	NA	NA	NA	NA	surface	surface	sheet	sheet	11.9162	15.1559	3.74984	0	0	0	0	0	0	1	1	11
2	M3L_A14D	M28L_A39D	3_14	28_39	Folding	-0.203437	0.0421063	0.165057	2	TRUE	NA	NA	NA	NA	NA	surface	surface	sheet	sheet	11.9162	15.1559	3.74984	0	0	0	0	0	0	1	1	11
2	M3L_A14E	M28L_A39E	3_14	28_39	Folding	-0.0713256	0.0584098	0.228966	2	TRUE	NA	NA	NA	NA	NA	surface	surface	sheet	sheet	11.9162	15.1559	3.74984	0	0	0	0	0	0	1	1	11
2	M3L_A14F	M28L_A39F	3_14	28_39	Folding	0.215986	0.0315839	0.123809	2	TRUE	NA	NA	NA	NA	NA	surface	surface	sheet	sheet	11.9162	15.1559	3.74984	0	0	0	0	0	0	1	1	11
2	M3L_A14G	M28L_A39G	3_14	28_39	Folding	-0.0119587	0.0259515	0.10173	2	TRUE	NA	NA	NA	NA	NA	surface	surface	sheet	sheet	11.9162	15.1559	3.74984	0	0	0	0	0	0	1	1	11
2	M3L_A14H	M28L_A39H	3_14	28_39	Folding	0.101301	0.0427294	0.167499	2	TRUE	NA	NA	NA	NA	NA	surface	surface	sheet	sheet	11.9162	15.1559	3.74984	0	0	0	0	0	0	1	1	11
2	M3L_A14I	M28L_A39I	3_14	28_39	Folding	0.078736	0.0302032	0.118396	2	TRUE	NA	NA	NA	NA	NA	surface	surface	sheet	sheet	11.9162	15.1559	3.74984	0	0	0	0	0	0	1	1	11
2	M3L_A14K	M28L_A39K	3_14	28_39	Folding	0.168644	0.0442572	0.173488	2	TRUE	NA	NA	NA	NA	NA	surface	surface	sheet	sheet	11.9162	15.1559	3.74984	0	0	0	0	0	0	1	1	11
2	M3L_A14L	M28L_A39L	3_14	28_39	Folding	-0.0156883	0.03045	0.119364	2	TRUE	NA	NA	NA	NA	NA	surface	surface	sheet	sheet	11.9162	15.1559	3.74984	0	0	0	0	0	0	1	1	11
2	M3L_A14M	M28L_A39M	3_14	28_39	Folding	0.223577	0.029269	0.114734	2	TRUE	NA	NA	NA	NA	NA	surface	surface	sheet	sheet	11.9162	15.1559	3.74984	0	0	0	0	0	0	1	1	11
2	M3L_A14N	M28L_A39N	3_14	28_39	Folding	0.10395	0.0243223	0.0953434	2	TRUE	NA	NA	NA	NA	NA	surface	surface	sheet	sheet	11.9162	15.1559	3.74984	0	0	0	0	0	0	1	1	11
2	M3L_A14P	M28L_A39P	3_14	28_39	Folding	0.594304	0.362152	1.41964	2	FALSE	NA	NA	NA	NA	NA	surface	surface	sheet	sheet	11.9162	15.1559	3.74984	0	0	0	0	0	0	1	1	11
2	M3L_A14Q	M28L_A39Q	3_14	28_39	Folding	0.0808275	0.031198	0.122296	2	TRUE	NA	NA	NA	NA	NA	surface	surface	sheet	sheet	11.9162	15.1559	3.74984	0	0	0	0	0	0	1	1	11
2	M3L_A14R	M28L_A39R	3_14	28_39	Folding	0.174444	0.0376773	0.147695	2	TRUE	NA	NA	NA	NA	NA	surface	surface	sheet	sheet	11.9162	15.1559	3.74984	0	0	0	0	0	0	1	1	11
2	M3L_A14S	M28L_A39S	3_14	28_39	Folding	0.150606	0.0338257	0.132597	2	TRUE	NA	NA	NA	NA	NA	surface	surface	sheet	sheet	11.9162	15.1559	3.74984	0	0	0	0	0	0	1	1	11
2	M3L_A14T	M28L_A39T	3_14	28_39	Folding	0.135294	0.032762	0.128427	2	TRUE	NA	NA	NA	NA	NA	surface	surface	sheet	sheet	11.9162	15.1559	3.74984	0	0	0	0	0	0	1	1	11
2	M3L_A14V	M28L_A39V	3_14	28_39	Folding	0.0961169	0.0370075	0.14507	2	TRUE	NA	NA	NA	NA	NA	surface	surface	sheet	sheet	11.9162	15.1559	3.74984	0	0	0	0	0	0	1	1	11
2	M3L_A14W	M28L_A39W	3_14	28_39	Folding	0.381044	0.0452241	0.177278	2	TRUE	NA	NA	NA	NA	NA	surface	surface	sheet	sheet	11.9162	15.1559	3.74984	0	0	0	0	0	0	1	1	11
2	M3L_A14Y	M28L_A39Y	3_14	28_39	Folding	0.267142	0.037628	0.147502	2	TRUE	NA	NA	NA	NA	NA	surface	surface	sheet	sheet	11.9162	15.1559	3.74984	0	0	0	0	0	0	1	1	11
2	M3N_A14C	M28N_A39C	3_14	28_39	Folding	-0.0594403	0.0427681	0.167651	2	TRUE	NA	NA	NA	NA	NA	surface	surface	sheet	sheet	11.9162	15.1559	3.74984	0	0	0	0	0	0	1	1	11
2	M3N_A14D	M28N_A39D	3_14	28_39	Folding	-0.156768	0.0536565	0.210334	2	TRUE	NA	NA	NA	NA	NA	surface	surface	sheet	sheet	11.9162	15.1559	3.74984	0	0	0	0	0	0	1	1	11
2	M3N_A14E	M28N_A39E	3_14	28_39	Folding	-0.308857	0.0577626	0.226429	2	TRUE	NA	NA	NA	NA	NA	surface	surface	sheet	sheet	11.9162	15.1559	3.74984	0	0	0	0	0	0	1	1	11
2	M3N_A14F	M28N_A39F	3_14	28_39	Folding	-0.035675	0.0350144	0.137257	2	TRUE	NA	NA	NA	NA	NA	surface	surface	sheet	sheet	11.9162	15.1559	3.74984	0	0	0	0	0	0	1	1	11
2	M3N_A14G	M28N_A39G	3_14	28_39	Folding	0.251568	0.0334838	0.131256	2	TRUE	NA	NA	NA	NA	NA	surface	surface	sheet	sheet	11.9162	15.1559	3.74984	0	0	0	0	0	0	1	1	11
2	M3N_A14H	M28N_A39H	3_14	28_39	Folding	-0.0685173	0.0437183	0.171376	2	TRUE	NA	NA	NA	NA	NA	surface	surface	sheet	sheet	11.9162	15.1559	3.74984	0	0	0	0	0	0	1	1	11
2	M3N_A14I	M28N_A39I	3_14	28_39	Folding	0.0804163	0.0488221	0.191383	2	TRUE	NA	NA	NA	NA	NA	surface	surface	sheet	sheet	11.9162	15.1559	3.74984	0	0	0	0	0	0	1	1	11
2	M3N_A14K	M28N_A39K	3_14	28_39	Folding	0.180183	0.0452165	0.177249	2	TRUE	NA	NA	NA	NA	NA	surface	surface	sheet	sheet	11.9162	15.1559	3.74984	0	0	0	0	0	0	1	1	11
2	M3N_A14L	M28N_A39L	3_14	28_39	Folding	0.40808	0.0354894	0.139118	2	TRUE	NA	NA	NA	NA	NA	surface	surface	sheet	sheet	11.9162	15.1559	3.74984	0	0	0	0	0	0	1	1	11
2	M3N_A14M	M28N_A39M	3_14	28_39	Folding	-0.00327803	0.0458024	0.179545	2	TRUE	NA	NA	NA	NA	NA	surface	surface	sheet	sheet	11.9162	15.1559	3.74984	0	0	0	0	0	0	1	1	11
2	M3N_A14N	M28N_A39N	3_14	28_39	Folding	-0.0460027	0.0452405	0.177343	2	TRUE	NA	NA	NA	NA	NA	surface	surface	sheet	sheet	11.9162	15.1559	3.74984	0	0	0	0	0	0	1	1	11
2	M3N_A14P	M28N_A39P	3_14	28_39	Folding	-0.0092377	0.869118	3.40694	2	FALSE	NA	NA	NA	NA	NA	surface	surface	sheet	sheet	11.9162	15.1559	3.74984	0	0	0	0	0	0	1	1	11
2	M3N_A14Q	M28N_A39Q	3_14	28_39	Folding	-0.0910774	0.0500556	0.196218	2	TRUE	NA	NA	NA	NA	NA	surface	surface	sheet	sheet	11.9162	15.1559	3.74984	0	0	0	0	0	0	1	1	11
2	M3N_A14R	M28N_A39R	3_14	28_39	Folding	0.100095	0.0481098	0.188591	2	TRUE	NA	NA	NA	NA	NA	surface	surface	sheet	sheet	11.9162	15.1559	3.74984	0	0	0	0	0	0	1	1	11
2	M3N_A14S	M28N_A39S	3_14	28_39	Folding	-0.372416	0.0365652	0.143335	2	TRUE	NA	NA	NA	NA	NA	surface	surface	sheet	sheet	11.9162	15.1559	3.74984	0	0	0	0	0	0	1	1	11
2	M3N_A14T	M28N_A39T	3_14	28_39	Folding	-0.721617	0.0367396	0.144019	2	TRUE	NA	NA	NA	NA	NA	surface	surface	sheet	sheet	11.9162	15.1559	3.74984	0	0	0	0	0	0	1	1	11
2	M3N_A14V	M28N_A39V	3_14	28_39	Folding	-0.0919468	0.0355716	0.139441	2	TRUE	NA	NA	NA	NA	NA	surface	surface	sheet	sheet	11.9162	15.1559	3.74984	0	0	0	0	0	0	1	1	11
2	M3N_A14W	M28N_A39W	3_14	28_39	Folding	-0.24339	0.0457594	0.179377	2	TRUE	NA	NA	NA	NA	NA	surface	surface	sheet	sheet	11.9162	15.1559	3.74984	0	0	0	0	0	0	1	1	11
2	M3N_A14Y	M28N_A39Y	3_14	28_39	Folding	-0.175706	0.0374254	0.146707	2	TRUE	NA	NA	NA	NA	NA	surface	surface	sheet	sheet	11.9162	15.1559	3.74984	0	0	0	0	0	0	1	1	11
2	M3P_A14C	M28P_A39C	3_14	28_39	Folding	0.140433	0.482367	1.89088	2	FALSE	NA	NA	NA	NA	NA	surface	surface	sheet	sheet	11.9162	15.1559	3.74984	0	0	0	0	0	0	1	1	11
2	M3P_A14D	M28P_A39D	3_14	28_39	Folding	-0.13334	0.361966	1.4189	2	FALSE	NA	NA	NA	NA	NA	surface	surface	sheet	sheet	11.9162	15.1559	3.74984	0	0	0	0	0	0	1	1	11
2	M3P_A14E	M28P_A39E	3_14	28_39	Folding	0.353002	0.477409	1.87144	2	FALSE	NA	NA	NA	NA	NA	surface	surface	sheet	sheet	11.9162	15.1559	3.74984	0	0	0	0	0	0	1	1	11
2	M3P_A14F	M28P_A39F	3_14	28_39	Folding	0.520631	0.383002	1.50137	2	FALSE	NA	NA	NA	NA	NA	surface	surface	sheet	sheet	11.9162	15.1559	3.74984	0	0	0	0	0	0	1	1	11
2	M3P_A14G	M28P_A39G	3_14	28_39	Folding	-0.275475	0.583773	2.28839	2	FALSE	NA	NA	NA	NA	NA	surface	surface	sheet	sheet	11.9162	15.1559	3.74984	0	0	0	0	0	0	1	1	11
2	M3P_A14H	M28P_A39H	3_14	28_39	Folding	0.5299	0.650524	2.55006	2	FALSE	NA	NA	NA	NA	NA	surface	surface	sheet	sheet	11.9162	15.1559	3.74984	0	0	0	0	0	0	1	1	11
2	M3P_A14I	M28P_A39I	3_14	28_39	Folding	0.575876	0.604795	2.3708	2	FALSE	NA	NA	NA	NA	NA	surface	surface	sheet	sheet	11.9162	15.1559	3.74984	0	0	0	0	0	0	1	1	11
2	M3P_A14K	M28P_A39K	3_14	28_39	Folding	0.141148	0.298364	1.16959	2	FALSE	NA	NA	NA	NA	NA	surface	surface	sheet	sheet	11.9162	15.1559	3.74984	0	0	0	0	0	0	1	1	11
2	M3P_A14L	M28P_A39L	3_14	28_39	Folding	0.164817	0.569406	2.23207	2	FALSE	NA	NA	NA	NA	NA	surface	surface	sheet	sheet	11.9162	15.1559	3.74984	0	0	0	0	0	0	1	1	11
2	M3P_A14M	M28P_A39M	3_14	28_39	Folding	0.498261	0.492989	1.93252	2	FALSE	NA	NA	NA	NA	NA	surface	surface	sheet	sheet	11.9162	15.1559	3.74984	0	0	0	0	0	0	1	1	11
2	M3P_A14N	M28P_A39N	3_14	28_39	Folding	-0.00872999	0.260268	1.02025	2	FALSE	NA	NA	NA	NA	NA	surface	surface	sheet	sheet	11.9162	15.1559	3.74984	0	0	0	0	0	0	1	1	11
2	M3P_A14P	M28P_A39P	3_14	28_39	Folding	-0.0890758	0.457515	1.79346	2	FALSE	NA	NA	NA	NA	NA	surface	surface	sheet	sheet	11.9162	15.1559	3.74984	0	0	0	0	0	0	1	1	11
2	M3P_A14Q	M28P_A39Q	3_14	28_39	Folding	0.264122	0.524627	2.05654	2	FALSE	NA	NA	NA	NA	NA	surface	surface	sheet	sheet	11.9162	15.1559	3.74984	0	0	0	0	0	0	1	1	11
2	M3P_A14R	M28P_A39R	3_14	28_39	Folding	-0.0599546	0.255919	1.0032	2	FALSE	NA	NA	NA	NA	NA	surface	surface	sheet	sheet	11.9162	15.1559	3.74984	0	0	0	0	0	0	1	1	11
2	M3P_A14S	M28P_A39S	3_14	28_39	Folding	0.196468	0.307808	1.20661	2	FALSE	NA	NA	NA	NA	NA	surface	surface	sheet	sheet	11.9162	15.1559	3.74984	0	0	0	0	0	0	1	1	11
2	M3P_A14T	M28P_A39T	3_14	28_39	Folding	0.119839	0.253313	0.992985	2	TRUE	NA	NA	NA	NA	NA	surface	surface	sheet	sheet	11.9162	15.1559	3.74984	0	0	0	0	0	0	1	1	11
2	M3P_A14V	M28P_A39V	3_14	28_39	Folding	0.147355	0.310841	1.2185	2	FALSE	NA	NA	NA	NA	NA	surface	surface	sheet	sheet	11.9162	15.1559	3.74984	0	0	0	0	0	0	1	1	11
2	M3P_A14W	M28P_A39W	3_14	28_39	Folding	-0.147914	0.795489	3.11832	2	FALSE	NA	NA	NA	NA	NA	surface	surface	sheet	sheet	11.9162	15.1559	3.74984	0	0	0	0	0	0	1	1	11
2	M3P_A14Y	M28P_A39Y	3_14	28_39	Folding	0.743307	0.414027	1.62298	2	FALSE	NA	NA	NA	NA	NA	surface	surface	sheet	sheet	11.9162	15.1559	3.74984	0	0	0	0	0	0	1	1	11
2	M3Q_A14C	M28Q_A39C	3_14	28_39	Folding	-0.0359669	0.0679893	0.266518	2	TRUE	NA	NA	NA	NA	NA	surface	surface	sheet	sheet	11.9162	15.1559	3.74984	0	0	0	0	0	0	1	1	11
2	M3Q_A14D	M28Q_A39D	3_14	28_39	Folding	-0.185069	0.0468527	0.183663	2	TRUE	NA	NA	NA	NA	NA	surface	surface	sheet	sheet	11.9162	15.1559	3.74984	0	0	0	0	0	0	1	1	11
2	M3Q_A14E	M28Q_A39E	3_14	28_39	Folding	-0.165321	0.0612603	0.24014	2	TRUE	NA	NA	NA	NA	NA	surface	surface	sheet	sheet	11.9162	15.1559	3.74984	0	0	0	0	0	0	1	1	11
2	M3Q_A14F	M28Q_A39F	3_14	28_39	Folding	-0.123606	0.0375991	0.147388	2	TRUE	NA	NA	NA	NA	NA	surface	surface	sheet	sheet	11.9162	15.1559	3.74984	0	0	0	0	0	0	1	1	11
2	M3Q_A14G	M28Q_A39G	3_14	28_39	Folding	0.20202	0.0581391	0.227905	2	TRUE	NA	NA	NA	NA	NA	surface	surface	sheet	sheet	11.9162	15.1559	3.74984	0	0	0	0	0	0	1	1	11
2	M3Q_A14H	M28Q_A39H	3_14	28_39	Folding	-0.0374476	0.0538046	0.210914	2	TRUE	NA	NA	NA	NA	NA	surface	surface	sheet	sheet	11.9162	15.1559	3.74984	0	0	0	0	0	0	1	1	11
2	M3Q_A14I	M28Q_A39I	3_14	28_39	Folding	-0.151427	0.0563238	0.220789	2	TRUE	NA	NA	NA	NA	NA	surface	surface	sheet	sheet	11.9162	15.1559	3.74984	0	0	0	0	0	0	1	1	11
2	M3Q_A14K	M28Q_A39K	3_14	28_39	Folding	0.0840409	0.0536404	0.210271	2	TRUE	NA	NA	NA	NA	NA	surface	surface	sheet	sheet	11.9162	15.1559	3.74984	0	0	0	0	0	0	1	1	11
2	M3Q_A14L	M28Q_A39L	3_14	28_39	Folding	0.00347426	0.0411637	0.161362	2	TRUE	NA	NA	NA	NA	NA	surface	surface	sheet	sheet	11.9162	15.1559	3.74984	0	0	0	0	0	0	1	1	11
2	M3Q_A14M	M28Q_A39M	3_14	28_39	Folding	-0.000956332	0.048796	0.19128	2	TRUE	NA	NA	NA	NA	NA	surface	surface	sheet	sheet	11.9162	15.1559	3.74984	0	0	0	0	0	0	1	1	11
2	M3Q_A14N	M28Q_A39N	3_14	28_39	Folding	-0.00361449	0.0436552	0.171128	2	TRUE	NA	NA	NA	NA	NA	surface	surface	sheet	sheet	11.9162	15.1559	3.74984	0	0	0	0	0	0	1	1	11
2	M3Q_A14P	M28Q_A39P	3_14	28_39	Folding	-0.554029	0.461354	1.80851	2	FALSE	NA	NA	NA	NA	NA	surface	surface	sheet	sheet	11.9162	15.1559	3.74984	0	0	0	0	0	0	1	1	11
2	M3Q_A14Q	M28Q_A39Q	3_14	28_39	Folding	0.0659038	0.0535543	0.209933	2	TRUE	NA	NA	NA	NA	NA	surface	surface	sheet	sheet	11.9162	15.1559	3.74984	0	0	0	0	0	0	1	1	11
2	M3Q_A14R	M28Q_A39R	3_14	28_39	Folding	0.0806335	0.0480354	0.188299	2	TRUE	NA	NA	NA	NA	NA	surface	surface	sheet	sheet	11.9162	15.1559	3.74984	0	0	0	0	0	0	1	1	11
2	M3Q_A14S	M28Q_A39S	3_14	28_39	Folding	-0.17018	0.0550895	0.215951	2	TRUE	NA	NA	NA	NA	NA	surface	surface	sheet	sheet	11.9162	15.1559	3.74984	0	0	0	0	0	0	1	1	11
[truncated: 1,203 more rows]
